# Supplementary material for: A novel mechanism of LIN-28 regulation of let-7 microRNA expression revealed by in vivo HITS-CLIP in C. elegans
Source: RNA. 2015 May;21(5):985–96. doi: 10.1261/rna.045542.114 (PMC4408804; doi:10.1261/rna.045542.114)
Supplement: Supplemental Material [file supp_045542.114_Table_S7.xls]

## Sheet: Sheet1
# Binding site identfication in microRNA regions in CLIPseq1
chr	start	end	count	str	name	pvalue	BH adjusted pvalue
chrX	14743901	14744051	1273	-	cel-let-7	2.1417e-16	3.86577e-13
chrIII	2172435	2172585	416	+	cel-mir-64	3.63898e-07	0.000164209
chrIII	2172439	2172589	416	+	cel-mir-65	3.63898e-07	0.000164209
chrIII	2172395	2172545	416	+	cel-mir-66	3.63898e-07	0.000164209
chrIII	2172339	2172489	356	+	cel-mir-229	1.71772e-06	0.000620099
chrV	14364439	14364589	321	-	cel-mir-48	4.28963e-06	0.00129046
chrII	2452738	2452888	63	+	cel-mir-72	0.00668259	0.20739
chrI	4585950	4586051	42	+	cel-mir-353	0.00691686	0.20739
chrIII	2172489	2172639	60	+	cel-mir-229	0.00741351	0.20739
chrIV	5562211	5562361	53	+	cel-mir-228	0.00949711	0.20739
chrI	4585800	4585950	43	+	cel-mir-353	0.0137543	0.20739
chrX	14744051	14744201	36	-	cel-let-7	0.0181028	0.20739
chrIV	5562361	5562511	22	+	cel-mir-228	0.0333625	0.20739
chrIV	5562511	5562661	22	+	cel-mir-228	0.0333625	0.20739
chrIV	5562661	5562811	20	+	cel-mir-228	0.0367885	0.20739
chrX	13144811	13144961	20	-	cel-mir-56	0.0367885	0.20739
chrX	13144816	13144966	20	-	cel-mir-54	0.0367885	0.20739
chrX	13144797	13144947	16	-	cel-mir-55	0.0452928	0.20739
chrI	9361587	9361655	7	+	cel-mir-1019	0.0478634	0.20739
chrV	12038264	12038414	14	-	cel-mir-87	0.0506595	0.20739
chrI	9333736	9333886	13	+	cel-mir-79	0.0537135	0.20739
chrV	6665622	6665645	2	-	cel-mir-70	0.0537135	0.20739
chrI	9333286	9333436	12	+	cel-mir-79	0.0570651	0.20739
chrIII	8866384	8866534	12	-	cel-mir-238	0.0570651	0.20739
chrIV	5562811	5562961	12	+	cel-mir-228	0.0570651	0.20739
chrIV	3233299	3233449	11	+	cel-mir-58	0.0607638	0.20739
chrIV	3233749	3233899	11	+	cel-mir-58	0.0607638	0.20739
chrI	9380117	9380267	10	-	cel-mir-71	0.0648722	0.20739
chrI	9380717	9380867	10	-	cel-mir-71	0.0648722	0.20739
chrIV	5562961	5563109	10	+	cel-mir-228	0.0648722	0.20739
chrI	9379067	9379217	9	-	cel-mir-71	0.0694711	0.20739
chrII	6968436	6968586	9	-	cel-mir-1831	0.0694711	0.20739
chrIV	3233149	3233299	8	+	cel-mir-58	0.0746674	0.20739
chrIV	5562061	5562211	8	+	cel-mir-228	0.0746674	0.20739
chrIV	14033875	14034025	8	+	cel-mir-52	0.0746674	0.20739
chrV	12038114	12038264	8	-	cel-mir-87	0.0746674	0.20739
chrI	9333136	9333286	7	+	cel-mir-79	0.0806072	0.20739
chrI	9380567	9380717	7	-	cel-mir-71	0.0806072	0.20739
chrI	9380867	9381011	7	-	cel-mir-71	0.0806072	0.20739
chrII	5902119	5902269	7	+	cel-lin-4	0.0806072	0.20739
chrII	7851054	7851204	7	-	cel-mir-57	0.0806072	0.20739
chrIII	2172995	2173145	7	+	cel-mir-66	0.0806072	0.20739
chrIII	8865076	8865226	7	-	cel-mir-80	0.0806072	0.20739
chrIII	8867134	8867284	7	-	cel-mir-238	0.0806072	0.20739
chrIII	8873643	8873793	7	-	cel-mir-90	0.0806072	0.20739
chrIV	5566008	5566158	7	+	cel-mir-790	0.0806072	0.20739
chrV	14365339	14365487	7	-	cel-mir-48	0.0806072	0.20739
chrV	14365465	14365615	7	-	cel-mir-241	0.0806072	0.20739
chrX	13144947	13145097	7	-	cel-mir-55	0.0806072	0.20739
chrI	6162167	6162317	6	-	cel-mir-235	0.087497	0.20739
chrIII	13660294	13660444	6	+	cel-mir-46	0.087497	0.20739
chrIII	13660444	13660594	6	+	cel-mir-46	0.087497	0.20739
chrIII	7545630	7545780	6	-	cel-mir-231	0.087497	0.20739
chrIII	8866534	8866684	6	-	cel-mir-238	0.087497	0.20739
chrIII	8867734	8867884	6	-	cel-mir-238	0.087497	0.20739
chrIII	8868184	8868332	6	-	cel-mir-238	0.087497	0.20739
chrIII	8872893	8873043	6	-	cel-mir-90	0.087497	0.20739
chrIII	8873793	8873943	6	-	cel-mir-90	0.087497	0.20739
chrIII	8873943	8874093	6	-	cel-mir-90	0.087497	0.20739
chrIII	8874693	8874843	6	-	cel-mir-90	0.087497	0.20739
chrIV	5561911	5562061	6	+	cel-mir-228	0.087497	0.20739
chrIV	11872057	11872207	6	+	cel-mir-124	0.087497	0.20739
chrX	13143911	13144061	6	-	cel-mir-56	0.087497	0.20739
chrX	13143916	13144066	6	-	cel-mir-54	0.087497	0.20739
chrI	1738528	1738678	5	+	cel-mir-50	0.0956435	0.20739
chrI	9372658	9372808	5	-	cel-mir-2	0.0956435	0.20739
chrI	9378917	9379067	5	-	cel-mir-71	0.0956435	0.20739
chrII	11538698	11538846	5	+	cel-mir-37	0.0956435	0.20739
chrII	11538795	11538943	5	+	cel-mir-38	0.0956435	0.20739
chrII	11538654	11538804	5	+	cel-mir-39	0.0956435	0.20739
chrII	11538749	11538899	5	+	cel-mir-40	0.0956435	0.20739
chrII	11538723	11538873	5	+	cel-mir-41	0.0956435	0.20739
chrIII	2173089	2173239	5	+	cel-mir-229	0.0956435	0.20739
chrIII	2173035	2173185	5	+	cel-mir-64	0.0956435	0.20739
chrIII	2173039	2173189	5	+	cel-mir-65	0.0956435	0.20739
chrIII	2173939	2174089	5	+	cel-mir-65	0.0956435	0.20739
chrIII	8866234	8866384	5	-	cel-mir-238	0.0956435	0.20739
chrIII	8866984	8867134	5	-	cel-mir-238	0.0956435	0.20739
chrIII	8873493	8873643	5	-	cel-mir-90	0.0956435	0.20739
chrIII	11935517	11935667	5	-	cel-mir-86	0.0956435	0.20739
chrV	12037964	12038114	5	-	cel-mir-87	0.0956435	0.20739
chrV	12038714	12038864	5	-	cel-mir-87	0.0956435	0.20739
chrV	12039464	12039614	5	-	cel-mir-87	0.0956435	0.20739
chrV	14365315	14365465	5	-	cel-mir-241	0.0956435	0.20739
chrX	11792118	11792268	5	+	cel-mir-239a	0.0956435	0.20739
chrX	12692526	12692583	2	+	cel-mir-62	0.0956435	0.20739
chrI	4683316	4683466	4	-	cel-mir-244	0.105531	0.20739
chrI	6161867	6162017	4	-	cel-mir-235	0.105531	0.20739
chrI	6162617	6162767	4	-	cel-mir-235	0.105531	0.20739
chrI	6163067	6163217	4	-	cel-mir-235	0.105531	0.20739
chrI	6163217	6163367	4	-	cel-mir-235	0.105531	0.20739
chrI	9380417	9380567	4	-	cel-mir-71	0.105531	0.20739
chrIII	2172885	2173035	4	+	cel-mir-64	0.105531	0.20739
chrIII	2172889	2173039	4	+	cel-mir-65	0.105531	0.20739
chrIII	2174045	2174194	4	+	cel-mir-66	0.105531	0.20739
chrIV	11872207	11872357	4	+	cel-mir-124	0.105531	0.20739
chrIV	3258650	3258800	4	-	cel-mir-270	0.105531	0.20739
chrIV	11025732	11025882	4	-	cel-mir-51	0.105531	0.20739
chrV	6665472	6665622	4	-	cel-mir-70	0.105531	0.20739
chrV	12037664	12037814	4	-	cel-mir-87	0.105531	0.20739
chrV	14364139	14364289	4	-	cel-mir-48	0.105531	0.20739
chrV	14366365	14366515	4	-	cel-mir-241	0.105531	0.20739
chrX	2369708	2369857	4	+	cel-mir-73	0.105531	0.20739
chrX	2371897	2372047	4	+	cel-mir-75	0.105531	0.20739
chrX	2820197	2820340	4	+	cel-mir-264	0.105531	0.20739
chrX	14976903	14977053	4	+	cel-mir-1829b	0.105531	0.20739
chrX	12078439	12078589	4	-	cel-mir-233	0.105531	0.20739
chrX	13144047	13144197	4	-	cel-mir-55	0.105531	0.20739
chrI	7887864	7888014	3	+	cel-mir-245	0.117993	0.20739
chrI	9332986	9333136	3	+	cel-mir-79	0.117993	0.20739
chrI	9333436	9333586	3	+	cel-mir-79	0.117993	0.20739
chrI	9333586	9333736	3	+	cel-mir-79	0.117993	0.20739
chrI	6162317	6162467	3	-	cel-mir-235	0.117993	0.20739
chrI	6162467	6162617	3	-	cel-mir-235	0.117993	0.20739
chrI	6172863	6173013	3	-	cel-mir-1	0.117993	0.20739
chrI	9372508	9372658	3	-	cel-mir-2	0.117993	0.20739
chrI	9372808	9372958	3	-	cel-mir-2	0.117993	0.20739
chrI	9379217	9379367	3	-	cel-mir-71	0.117993	0.20739
chrI	9379667	9379817	3	-	cel-mir-71	0.117993	0.20739
chrII	3306579	3306729	3	+	cel-mir-260	0.117993	0.20739
chrII	14946090	14946240	3	+	cel-mir-273	0.117993	0.20739
chrII	14465315	14465465	3	-	cel-mir-234	0.117993	0.20739
chrIII	2172939	2173089	3	+	cel-mir-229	0.117993	0.20739
chrIII	2172695	2172845	3	+	cel-mir-66	0.117993	0.20739
chrIII	2173895	2174045	3	+	cel-mir-66	0.117993	0.20739
chrIII	8873043	8873193	3	-	cel-mir-90	0.117993	0.20739
chrIII	8874093	8874243	3	-	cel-mir-90	0.117993	0.20739
chrIV	3234199	3234346	3	+	cel-mir-58	0.117993	0.20739
chrIV	5561311	5561461	3	+	cel-mir-228	0.117993	0.20739
chrIV	7841063	7841213	3	+	cel-mir-83	0.117993	0.20739
chrIV	14033125	14033275	3	+	cel-mir-52	0.117993	0.20739
chrIV	14034025	14034175	3	+	cel-mir-52	0.117993	0.20739
chrIV	14034175	14034325	3	+	cel-mir-52	0.117993	0.20739
chrIV	14034925	14035075	3	+	cel-mir-52	0.117993	0.20739
chrIV	10993438	10993588	3	-	cel-mir-232	0.117993	0.20739
chrIV	11026032	11026182	3	-	cel-mir-51	0.117993	0.20739
chrIV	11026932	11027082	3	-	cel-mir-51	0.117993	0.20739
chrV	5440522	5440672	3	+	cel-mir-255	0.117993	0.20739
chrV	14366065	14366215	3	-	cel-mir-241	0.117993	0.20739
chrX	2368958	2369108	3	+	cel-mir-73	0.117993	0.20739
chrX	2369686	2369836	3	+	cel-mir-74	0.117993	0.20739
chrX	2369836	2369986	3	+	cel-mir-74	0.117993	0.20739
chrX	2431116	2431266	3	+	cel-mir-81	0.117993	0.20739
chrX	14977053	14977203	3	+	cel-mir-1829b	0.117993	0.20739
chrX	2436091	2436241	3	-	cel-mir-82	0.117993	0.20739
chrX	8484983	8485133	3	-	cel-mir-788	0.117993	0.20739
chrX	13144961	13145111	3	-	cel-mir-56	0.117993	0.20739
chrX	13143897	13144047	3	-	cel-mir-55	0.117993	0.20739
chrX	13144966	13145116	3	-	cel-mir-54	0.117993	0.20739
chrX	14744201	14744351	3	-	cel-let-7	0.117993	0.20739
chrX	14744651	14744801	3	-	cel-let-7	0.117993	0.20739
chrX	14744801	14744951	3	-	cel-let-7	0.117993	0.20739
chrX	14745101	14745192	2	-	cel-let-7	0.117993	0.20739
chrI	9331936	9332086	2	+	cel-mir-79	0.134662	0.20739
chrI	9332686	9332836	2	+	cel-mir-79	0.134662	0.20739
chrI	10600309	10600459	2	+	cel-mir-1828	0.134662	0.20739
chrI	6162917	6163067	2	-	cel-mir-235	0.134662	0.20739
chrI	6171963	6172113	2	-	cel-mir-1	0.134662	0.20739
chrI	6172563	6172713	2	-	cel-mir-1	0.134662	0.20739
chrI	9372358	9372508	2	-	cel-mir-2	0.134662	0.20739
chrI	9379967	9380117	2	-	cel-mir-71	0.134662	0.20739
chrI	9380267	9380417	2	-	cel-mir-71	0.134662	0.20739
chrII	11538473	11538620	2	+	cel-mir-35	0.134662	0.20739
chrII	11538428	11538578	2	+	cel-mir-36	0.134662	0.20739
chrII	11538398	11538548	2	+	cel-mir-37	0.134662	0.20739
chrII	11538495	11538645	2	+	cel-mir-38	0.134662	0.20739
chrII	11538504	11538654	2	+	cel-mir-39	0.134662	0.20739
chrII	11538449	11538599	2	+	cel-mir-40	0.134662	0.20739
chrII	11538423	11538573	2	+	cel-mir-41	0.134662	0.20739
chrII	11890226	11890376	2	+	cel-mir-42	0.134662	0.20739
chrII	11890175	11890325	2	+	cel-mir-43	0.134662	0.20739
chrII	11890288	11890438	2	+	cel-mir-44	0.134662	0.20739
chrII	4371628	4371778	2	-	cel-mir-1830	0.134662	0.20739
chrII	7030468	7030618	2	-	cel-mir-236	0.134662	0.20739
chrII	7030918	7031068	2	-	cel-mir-236	0.134662	0.20739
chrII	7850754	7850904	2	-	cel-mir-57	0.134662	0.20739
chrII	7850904	7851054	2	-	cel-mir-57	0.134662	0.20739
chrII	11446678	11446828	2	-	cel-mir-252	0.134662	0.20739
chrII	11880309	11880459	2	-	cel-mir-45	0.134662	0.20739
chrII	14465465	14465615	2	-	cel-mir-234	0.134662	0.20739
chrII	14465915	14466065	2	-	cel-mir-234	0.134662	0.20739
chrII	14466665	14466815	2	-	cel-mir-234	0.134662	0.20739
chrIII	2172639	2172789	2	+	cel-mir-229	0.134662	0.20739
chrIII	2172789	2172939	2	+	cel-mir-229	0.134662	0.20739
chrIII	2172585	2172735	2	+	cel-mir-64	0.134662	0.20739
chrIII	2172589	2172739	2	+	cel-mir-65	0.134662	0.20739
chrIII	3141034	3141184	2	+	cel-mir-76	0.134662	0.20739
chrIII	3141634	3141784	2	+	cel-mir-76	0.134662	0.20739
chrIII	3141784	3141934	2	+	cel-mir-76	0.134662	0.20739
chrIII	11829377	11829527	2	+	cel-mir-1832	0.134662	0.20739
chrIII	8864326	8864476	2	-	cel-mir-80	0.134662	0.20739
chrIII	8865826	8865976	2	-	cel-mir-80	0.134662	0.20739
chrIII	8866834	8866984	2	-	cel-mir-238	0.134662	0.20739
chrIII	8867584	8867734	2	-	cel-mir-238	0.134662	0.20739
chrIII	8867884	8868034	2	-	cel-mir-238	0.134662	0.20739
chrIII	10047639	10047708	1	-	cel-mir-1020	0.134662	0.20739
chrIII	11935667	11935817	2	-	cel-mir-86	0.134662	0.20739
chrIII	11936417	11936567	2	-	cel-mir-86	0.134662	0.20739
chrIII	11936567	11936717	2	-	cel-mir-86	0.134662	0.20739
chrIV	3233449	3233599	2	+	cel-mir-58	0.134662	0.20739
chrIV	5565408	5565558	2	+	cel-mir-790	0.134662	0.20739
chrIV	5566908	5567058	2	+	cel-mir-790	0.134662	0.20739
chrIV	7840613	7840763	2	+	cel-mir-83	0.134662	0.20739
chrIV	7842263	7842413	2	+	cel-mir-83	0.134662	0.20739
chrIV	11872507	11872657	2	+	cel-mir-124	0.134662	0.20739
chrIV	11025132	11025282	2	-	cel-mir-51	0.134662	0.20739
chrIV	11025582	11025732	2	-	cel-mir-51	0.134662	0.20739
chrIV	11026482	11026632	2	-	cel-mir-51	0.134662	0.20739
chrIV	11026862	11027012	2	-	cel-mir-53	0.134662	0.20739
chrIV	14276428	14276578	2	-	cel-mir-798	0.134662	0.20739
chrIV	16740251	16740401	2	-	cel-mir-789-1	0.134662	0.20739
chrV	5440672	5440822	2	+	cel-mir-255	0.134662	0.20739
chrV	11137736	11137886	2	+	cel-mir-268	0.134662	0.20739
chrV	10537995	10538145	2	-	cel-mir-259	0.134662	0.20739
chrV	14364739	14364889	2	-	cel-mir-48	0.134662	0.20739
chrV	14365165	14365315	2	-	cel-mir-241	0.134662	0.20739
chrV	14365765	14365915	2	-	cel-mir-241	0.134662	0.20739
chrX	2368936	2369086	2	+	cel-mir-74	0.134662	0.20739
chrX	2369986	2370133	2	+	cel-mir-74	0.134662	0.20739
chrX	2818247	2818397	2	+	cel-mir-264	0.134662	0.20739
chrX	5809508	5809658	2	+	cel-mir-791	0.134662	0.20739
chrX	9990015	9990165	2	+	cel-mir-49	0.134662	0.20739
chrX	9990165	9990312	2	+	cel-mir-49	0.134662	0.20739
chrX	11293635	11293785	2	+	cel-mir-787	0.134662	0.20739
chrX	11294085	11294235	2	+	cel-mir-787	0.134662	0.20739
chrX	13597501	13597651	2	+	cel-mir-392	0.134662	0.20739
chrX	14977203	14977353	2	+	cel-mir-1829b	0.134662	0.20739
chrX	2435191	2435341	2	-	cel-mir-82	0.134662	0.20739
chrX	2969193	2969343	2	-	cel-mir-34	0.134662	0.20739
chrX	8485733	8485883	2	-	cel-mir-788	0.134662	0.20739
chrX	11790675	11790825	2	-	cel-mir-239b	0.134662	0.20739
chrX	11790975	11791125	2	-	cel-mir-239b	0.134662	0.20739
chrX	13143611	13143761	2	-	cel-mir-56	0.134662	0.20739
chrX	14744351	14744501	2	-	cel-let-7	0.134662	0.20739
chrX	17597827	17597977	2	-	cel-mir-63	0.134662	0.20739
chrI	9332086	9332236	1	+	cel-mir-79	0.159496	0.20739
chrI	9332236	9332386	1	+	cel-mir-79	0.159496	0.20739
chrI	9332836	9332986	1	+	cel-mir-79	0.159496	0.20739
chrI	10600459	10600588	1	+	cel-mir-1828	0.159496	0.20739
chrI	4684216	4684366	1	-	cel-mir-244	0.159496	0.20739
chrI	6162017	6162167	1	-	cel-mir-235	0.159496	0.20739
chrI	6162767	6162917	1	-	cel-mir-235	0.159496	0.20739
chrI	6171663	6171813	1	-	cel-mir-1	0.159496	0.20739
chrI	6171813	6171963	1	-	cel-mir-1	0.159496	0.20739
chrI	6172113	6172263	1	-	cel-mir-1	0.159496	0.20739
chrI	6172263	6172413	1	-	cel-mir-1	0.159496	0.20739
chrI	6172413	6172563	1	-	cel-mir-1	0.159496	0.20739
chrI	6172713	6172863	1	-	cel-mir-1	0.159496	0.20739
chrI	6173013	6173163	1	-	cel-mir-1	0.159496	0.20739
chrI	9372958	9373108	1	-	cel-mir-2	0.159496	0.20739
chrI	9379517	9379667	1	-	cel-mir-71	0.159496	0.20739
chrI	9379817	9379967	1	-	cel-mir-71	0.159496	0.20739
chrI	13980294	13980444	1	-	cel-mir-1818	0.159496	0.20739
chrII	5901369	5901519	1	+	cel-lin-4	0.159496	0.20739
chrII	5968020	5968170	1	+	cel-mir-261	0.159496	0.20739
chrII	5968170	5968320	1	+	cel-mir-261	0.159496	0.20739
chrII	5969670	5969820	1	+	cel-mir-261	0.159496	0.20739
chrII	11537723	11537873	1	+	cel-mir-35	0.159496	0.20739
chrII	11537678	11537828	1	+	cel-mir-36	0.159496	0.20739
chrII	11537648	11537798	1	+	cel-mir-37	0.159496	0.20739
chrII	11537745	11537895	1	+	cel-mir-38	0.159496	0.20739
chrII	11537754	11537904	1	+	cel-mir-39	0.159496	0.20739
chrII	11537699	11537849	1	+	cel-mir-40	0.159496	0.20739
chrII	11539049	11539191	1	+	cel-mir-40	0.159496	0.20739
chrII	11537673	11537823	1	+	cel-mir-41	0.159496	0.20739
chrII	11539023	11539173	1	+	cel-mir-41	0.159496	0.20739
chrII	11889776	11889926	1	+	cel-mir-42	0.159496	0.20739
chrII	11889725	11889875	1	+	cel-mir-43	0.159496	0.20739
chrII	11889838	11889988	1	+	cel-mir-44	0.159496	0.20739
chrII	14946690	14946840	1	+	cel-mir-273	0.159496	0.20739
chrII	14946990	14947140	1	+	cel-mir-273	0.159496	0.20739
chrII	14947890	14948034	1	+	cel-mir-273	0.159496	0.20739
chrII	4371778	4371928	1	-	cel-mir-1830	0.159496	0.20739
chrII	6328102	6328252	1	-	cel-mir-60	0.159496	0.20739
chrII	6328552	6328702	1	-	cel-mir-60	0.159496	0.20739
chrII	6328702	6328852	1	-	cel-mir-60	0.159496	0.20739
chrII	7029118	7029268	1	-	cel-mir-236	0.159496	0.20739
chrII	7029418	7029568	1	-	cel-mir-236	0.159496	0.20739
chrII	7029868	7030018	1	-	cel-mir-236	0.159496	0.20739
chrII	7030018	7030168	1	-	cel-mir-236	0.159496	0.20739
chrII	7850304	7850454	1	-	cel-mir-57	0.159496	0.20739
chrII	7850454	7850604	1	-	cel-mir-57	0.159496	0.20739
chrII	7851354	7851504	1	-	cel-mir-57	0.159496	0.20739
chrII	11880459	11880609	1	-	cel-mir-45	0.159496	0.20739
chrII	14465165	14465315	1	-	cel-mir-234	0.159496	0.20739
chrII	14466815	14466965	1	-	cel-mir-234	0.159496	0.20739
chrIII	2172735	2172885	1	+	cel-mir-64	0.159496	0.20739
chrIII	2173785	2173935	1	+	cel-mir-64	0.159496	0.20739
chrIII	2172739	2172889	1	+	cel-mir-65	0.159496	0.20739
chrIII	2173789	2173939	1	+	cel-mir-65	0.159496	0.20739
chrIII	2172845	2172995	1	+	cel-mir-66	0.159496	0.20739
chrIII	2173145	2173295	1	+	cel-mir-66	0.159496	0.20739
chrIII	3141334	3141484	1	+	cel-mir-76	0.159496	0.20739
chrIII	3141934	3142084	1	+	cel-mir-76	0.159496	0.20739
chrIII	11829227	11829377	1	+	cel-mir-1832	0.159496	0.20739
chrIII	13660594	13660744	1	+	cel-mir-46	0.159496	0.20739
chrIII	5931349	5931499	1	-	cel-mir-67	0.159496	0.20739
chrIII	7545330	7545480	1	-	cel-mir-231	0.159496	0.20739
chrIII	8864176	8864326	1	-	cel-mir-80	0.159496	0.20739
chrIII	8865376	8865526	1	-	cel-mir-80	0.159496	0.20739
chrIII	8866126	8866274	1	-	cel-mir-80	0.159496	0.20739
chrIII	8867434	8867584	1	-	cel-mir-238	0.159496	0.20739
chrIII	8873193	8873343	1	-	cel-mir-90	0.159496	0.20739
chrIII	11936117	11936267	1	-	cel-mir-86	0.159496	0.20739
chrIII	11936717	11936793	1	-	cel-mir-86	0.159496	0.20739
chrIV	3232399	3232549	1	+	cel-mir-58	0.159496	0.20739
chrIV	3232999	3233149	1	+	cel-mir-58	0.159496	0.20739
chrIV	3233599	3233749	1	+	cel-mir-58	0.159496	0.20739
chrIV	3233899	3234049	1	+	cel-mir-58	0.159496	0.20739
chrIV	4274833	4274983	1	+	cel-mir-242	0.159496	0.20739
chrIV	4275133	4275283	1	+	cel-mir-242	0.159496	0.20739
chrIV	4450699	4450849	1	+	cel-mir-243	0.159496	0.20739
chrIV	5561011	5561161	1	+	cel-mir-228	0.159496	0.20739
chrIV	5565558	5565708	1	+	cel-mir-790	0.159496	0.20739
chrIV	5566158	5566308	1	+	cel-mir-790	0.159496	0.20739
chrIV	5566758	5566908	1	+	cel-mir-790	0.159496	0.20739
chrIV	7841963	7842113	1	+	cel-mir-83	0.159496	0.20739
chrIV	11871607	11871757	1	+	cel-mir-124	0.159496	0.20739
chrIV	11871907	11872057	1	+	cel-mir-124	0.159496	0.20739
chrIV	14034325	14034475	1	+	cel-mir-52	0.159496	0.20739
chrIV	14034475	14034625	1	+	cel-mir-52	0.159496	0.20739
chrIV	14034625	14034775	1	+	cel-mir-52	0.159496	0.20739
chrIV	15165507	15165657	1	+	cel-mir-78	0.159496	0.20739
chrIV	10993738	10993888	1	-	cel-mir-232	0.159496	0.20739
chrIV	10994188	10994338	1	-	cel-mir-232	0.159496	0.20739
chrIV	11025282	11025432	1	-	cel-mir-51	0.159496	0.20739
chrIV	11026182	11026332	1	-	cel-mir-51	0.159496	0.20739
chrIV	11026782	11026932	1	-	cel-mir-51	0.159496	0.20739
chrIV	11026712	11026862	1	-	cel-mir-53	0.159496	0.20739
chrIV	11027012	11027162	1	-	cel-mir-53	0.159496	0.20739
chrIV	11027162	11027312	1	-	cel-mir-53	0.159496	0.20739
chrIV	11027312	11027462	1	-	cel-mir-53	0.159496	0.20739
chrIV	11310074	11310224	1	-	cel-mir-59	0.159496	0.20739
chrIV	12739712	12739862	1	-	cel-mir-265	0.159496	0.20739
chrIV	12740162	12740312	1	-	cel-mir-265	0.159496	0.20739
chrIV	14276878	14277028	1	-	cel-mir-798	0.159496	0.20739
chrIV	16472343	16472493	1	-	cel-mir-1021	0.159496	0.20739
chrIV	16740551	16740701	1	-	cel-mir-789-1	0.159496	0.20739
chrV	5441122	5441272	1	+	cel-mir-255	0.159496	0.20739
chrV	5441422	5441572	1	+	cel-mir-255	0.159496	0.20739
chrV	11136686	11136836	1	+	cel-mir-268	0.159496	0.20739
chrV	11137436	11137586	1	+	cel-mir-268	0.159496	0.20739
chrV	14363539	14363689	1	-	cel-mir-48	0.159496	0.20739
chrV	14363689	14363839	1	-	cel-mir-48	0.159496	0.20739
chrV	14365039	14365189	1	-	cel-mir-48	0.159496	0.20739
chrV	14365189	14365339	1	-	cel-mir-48	0.159496	0.20739
chrV	14365615	14365765	1	-	cel-mir-241	0.159496	0.20739
chrV	14366215	14366365	1	-	cel-mir-241	0.159496	0.20739
chrX	2368808	2368958	1	+	cel-mir-73	0.159496	0.20739
chrX	2368786	2368936	1	+	cel-mir-74	0.159496	0.20739
chrX	2369086	2369236	1	+	cel-mir-74	0.159496	0.20739
chrX	2371447	2371597	1	+	cel-mir-75	0.159496	0.20739
chrX	2371597	2371747	1	+	cel-mir-75	0.159496	0.20739
chrX	2371747	2371897	1	+	cel-mir-75	0.159496	0.20739
chrX	2430816	2430966	1	+	cel-mir-81	0.159496	0.20739
chrX	2431566	2431716	1	+	cel-mir-81	0.159496	0.20739
chrX	2819297	2819447	1	+	cel-mir-264	0.159496	0.20739
chrX	2819597	2819747	1	+	cel-mir-264	0.159496	0.20739
chrX	2819747	2819897	1	+	cel-mir-264	0.159496	0.20739
chrX	2820047	2820197	1	+	cel-mir-264	0.159496	0.20739
chrX	3412791	3412941	1	+	cel-mir-271	0.159496	0.20739
chrX	5808608	5808758	1	+	cel-mir-791	0.159496	0.20739
chrX	9989265	9989415	1	+	cel-mir-49	0.159496	0.20739
chrX	11295135	11295285	1	+	cel-mir-787	0.159496	0.20739
chrX	11792268	11792418	1	+	cel-mir-239a	0.159496	0.20739
chrX	11792568	11792718	1	+	cel-mir-239a	0.159496	0.20739
chrX	11793318	11793466	1	+	cel-mir-239a	0.159496	0.20739
chrX	13921372	13921522	1	+	cel-mir-47	0.159496	0.20739
chrX	13921972	13922122	1	+	cel-mir-47	0.159496	0.20739
chrX	14976603	14976753	1	+	cel-mir-1829b	0.159496	0.20739
chrX	16208072	16208222	1	+	cel-mir-1819	0.159496	0.20739
chrX	2435641	2435791	1	-	cel-mir-82	0.159496	0.20739
chrX	2435791	2435941	1	-	cel-mir-82	0.159496	0.20739
chrX	2436241	2436349	1	-	cel-mir-82	0.159496	0.20739
chrX	2969493	2969643	1	-	cel-mir-34	0.159496	0.20739
chrX	2970393	2970543	1	-	cel-mir-34	0.159496	0.20739
chrX	8484533	8484683	1	-	cel-mir-788	0.159496	0.20739
chrX	11790225	11790375	1	-	cel-mir-239b	0.159496	0.20739
chrX	11791275	11791425	1	-	cel-mir-239b	0.159496	0.20739
chrX	11791575	11791725	1	-	cel-mir-239b	0.159496	0.20739
chrX	11791725	11791875	1	-	cel-mir-239b	0.159496	0.20739
chrX	12078589	12078731	1	-	cel-mir-233	0.159496	0.20739
chrX	13144061	13144211	1	-	cel-mir-56	0.159496	0.20739
chrX	13144661	13144811	1	-	cel-mir-56	0.159496	0.20739
chrX	13144647	13144797	1	-	cel-mir-55	0.159496	0.20739
chrX	13144066	13144216	1	-	cel-mir-54	0.159496	0.20739
chrX	13144666	13144816	1	-	cel-mir-54	0.159496	0.20739
chrX	15235667	15235817	1	-	cel-mir-1829c	0.159496	0.20739
chrX	15235817	15235967	1	-	cel-mir-1829c	0.159496	0.20739
chrX	15587532	15587682	1	-	cel-mir-1829a	0.159496	0.20739
chrX	16022072	16022222	1	-	cel-mir-84	0.159496	0.20739
chrX	16022372	16022522	1	-	cel-mir-84	0.159496	0.20739
chrX	17598277	17598427	1	-	cel-mir-63	0.159496	0.20739
chrI	1738678	1738826	0	+	cel-mir-50	0.20739	0.20739
chrI	7886364	7886514	0	+	cel-mir-245	0.20739	0.20739
chrI	7886514	7886664	0	+	cel-mir-245	0.20739	0.20739
chrI	7886664	7886814	0	+	cel-mir-245	0.20739	0.20739
chrI	7886814	7886964	0	+	cel-mir-245	0.20739	0.20739
chrI	7886964	7887114	0	+	cel-mir-245	0.20739	0.20739
chrI	7887114	7887264	0	+	cel-mir-245	0.20739	0.20739
chrI	7887264	7887414	0	+	cel-mir-245	0.20739	0.20739
chrI	7887414	7887564	0	+	cel-mir-245	0.20739	0.20739
chrI	7887564	7887714	0	+	cel-mir-245	0.20739	0.20739
chrI	7887714	7887864	0	+	cel-mir-245	0.20739	0.20739
chrI	7888014	7888164	0	+	cel-mir-245	0.20739	0.20739
chrI	7888164	7888314	0	+	cel-mir-245	0.20739	0.20739
chrI	7888314	7888461	0	+	cel-mir-245	0.20739	0.20739
chrI	9332386	9332536	0	+	cel-mir-79	0.20739	0.20739
chrI	9332536	9332686	0	+	cel-mir-79	0.20739	0.20739
chrI	9333886	9334034	0	+	cel-mir-79	0.20739	0.20739
chrI	12593557	12593707	0	+	cel-mir-795	0.20739	0.20739
chrI	12593707	12593857	0	+	cel-mir-795	0.20739	0.20739
chrI	12593857	12594007	0	+	cel-mir-795	0.20739	0.20739
chrI	12594007	12594157	0	+	cel-mir-795	0.20739	0.20739
chrI	12594157	12594307	0	+	cel-mir-795	0.20739	0.20739
chrI	12594307	12594457	0	+	cel-mir-795	0.20739	0.20739
chrI	12594457	12594607	0	+	cel-mir-795	0.20739	0.20739
chrI	12594607	12594757	0	+	cel-mir-795	0.20739	0.20739
chrI	12594757	12594907	0	+	cel-mir-795	0.20739	0.20739
chrI	12594907	12595057	0	+	cel-mir-795	0.20739	0.20739
chrI	12595057	12595207	0	+	cel-mir-795	0.20739	0.20739
chrI	12595207	12595357	0	+	cel-mir-795	0.20739	0.20739
chrI	12595357	12595507	0	+	cel-mir-795	0.20739	0.20739
chrI	12595507	12595646	0	+	cel-mir-795	0.20739	0.20739
chrI	12594678	12594828	0	+	cel-mir-794	0.20739	0.20739
chrI	12594828	12594978	0	+	cel-mir-794	0.20739	0.20739
chrI	12594978	12595128	0	+	cel-mir-794	0.20739	0.20739
chrI	12595128	12595278	0	+	cel-mir-794	0.20739	0.20739
chrI	12595278	12595428	0	+	cel-mir-794	0.20739	0.20739
chrI	12595428	12595578	0	+	cel-mir-794	0.20739	0.20739
chrI	12595578	12595728	0	+	cel-mir-794	0.20739	0.20739
chrI	12595728	12595878	0	+	cel-mir-794	0.20739	0.20739
chrI	12595878	12596028	0	+	cel-mir-794	0.20739	0.20739
chrI	12596028	12596178	0	+	cel-mir-794	0.20739	0.20739
chrI	12596178	12596328	0	+	cel-mir-794	0.20739	0.20739
chrI	12596328	12596478	0	+	cel-mir-794	0.20739	0.20739
chrI	12596478	12596628	0	+	cel-mir-794	0.20739	0.20739
chrI	12596628	12596762	0	+	cel-mir-794	0.20739	0.20739
chrI	12607607	12607757	0	+	cel-mir-1823	0.20739	0.20739
chrI	12607757	12607907	0	+	cel-mir-1823	0.20739	0.20739
chrI	12607907	12608057	0	+	cel-mir-1823	0.20739	0.20739
chrI	12608057	12608207	0	+	cel-mir-1823	0.20739	0.20739
chrI	12608207	12608357	0	+	cel-mir-1823	0.20739	0.20739
chrI	12608357	12608507	0	+	cel-mir-1823	0.20739	0.20739
chrI	12608507	12608657	0	+	cel-mir-1823	0.20739	0.20739
chrI	12608657	12608807	0	+	cel-mir-1823	0.20739	0.20739
chrI	12608807	12608957	0	+	cel-mir-1823	0.20739	0.20739
chrI	12608957	12609107	0	+	cel-mir-1823	0.20739	0.20739
chrI	12609107	12609257	0	+	cel-mir-1823	0.20739	0.20739
chrI	12609257	12609407	0	+	cel-mir-1823	0.20739	0.20739
chrI	12609407	12609557	0	+	cel-mir-1823	0.20739	0.20739
chrI	12609557	12609697	0	+	cel-mir-1823	0.20739	0.20739
chrI	13512942	13513092	0	+	cel-mir-1824	0.20739	0.20739
chrI	13513092	13513242	0	+	cel-mir-1824	0.20739	0.20739
chrI	13513242	13513392	0	+	cel-mir-1824	0.20739	0.20739
chrI	13513392	13513542	0	+	cel-mir-1824	0.20739	0.20739
chrI	13513542	13513692	0	+	cel-mir-1824	0.20739	0.20739
chrI	13513692	13513842	0	+	cel-mir-1824	0.20739	0.20739
chrI	13513842	13513992	0	+	cel-mir-1824	0.20739	0.20739
chrI	13513992	13514142	0	+	cel-mir-1824	0.20739	0.20739
chrI	13514142	13514292	0	+	cel-mir-1824	0.20739	0.20739
chrI	13514292	13514336	0	+	cel-mir-1824	0.20739	0.20739
chrI	4683466	4683616	0	-	cel-mir-244	0.20739	0.20739
chrI	4683616	4683766	0	-	cel-mir-244	0.20739	0.20739
chrI	4683766	4683916	0	-	cel-mir-244	0.20739	0.20739
chrI	4683916	4684066	0	-	cel-mir-244	0.20739	0.20739
chrI	4684066	4684216	0	-	cel-mir-244	0.20739	0.20739
chrI	4684366	4684516	0	-	cel-mir-244	0.20739	0.20739
chrI	4684516	4684666	0	-	cel-mir-244	0.20739	0.20739
chrI	4684666	4684816	0	-	cel-mir-244	0.20739	0.20739
chrI	4684816	4684966	0	-	cel-mir-244	0.20739	0.20739
chrI	4684966	4685116	0	-	cel-mir-244	0.20739	0.20739
chrI	4685116	4685266	0	-	cel-mir-244	0.20739	0.20739
chrI	4685266	4685415	0	-	cel-mir-244	0.20739	0.20739
chrI	6163367	6163389	0	-	cel-mir-235	0.20739	0.20739
chrI	6173163	6173313	0	-	cel-mir-1	0.20739	0.20739
chrI	6173313	6173463	0	-	cel-mir-1	0.20739	0.20739
chrI	6173463	6173613	0	-	cel-mir-1	0.20739	0.20739
chrI	6173613	6173759	0	-	cel-mir-1	0.20739	0.20739
chrI	9372058	9372208	0	-	cel-mir-2	0.20739	0.20739
chrI	9372208	9372358	0	-	cel-mir-2	0.20739	0.20739
chrI	9373108	9373258	0	-	cel-mir-2	0.20739	0.20739
chrI	9373258	9373408	0	-	cel-mir-2	0.20739	0.20739
chrI	9373408	9373558	0	-	cel-mir-2	0.20739	0.20739
chrI	9373558	9373708	0	-	cel-mir-2	0.20739	0.20739
chrI	9373708	9373856	0	-	cel-mir-2	0.20739	0.20739
chrI	9379367	9379517	0	-	cel-mir-71	0.20739	0.20739
chrI	10868723	10868873	0	-	cel-mir-1817	0.20739	0.20739
chrI	10868873	10869023	0	-	cel-mir-1817	0.20739	0.20739
chrI	10869023	10869173	0	-	cel-mir-1817	0.20739	0.20739
chrI	10869173	10869323	0	-	cel-mir-1817	0.20739	0.20739
chrI	10869323	10869473	0	-	cel-mir-1817	0.20739	0.20739
chrI	10869473	10869483	0	-	cel-mir-1817	0.20739	0.20739
chrI	13979844	13979994	0	-	cel-mir-1818	0.20739	0.20739
chrI	13979994	13980144	0	-	cel-mir-1818	0.20739	0.20739
chrI	13980144	13980294	0	-	cel-mir-1818	0.20739	0.20739
chrI	13980444	13980594	0	-	cel-mir-1818	0.20739	0.20739
chrI	13980594	13980744	0	-	cel-mir-1818	0.20739	0.20739
chrI	13980744	13980894	0	-	cel-mir-1818	0.20739	0.20739
chrI	13980894	13981044	0	-	cel-mir-1818	0.20739	0.20739
chrI	13981044	13981194	0	-	cel-mir-1818	0.20739	0.20739
chrI	13981194	13981344	0	-	cel-mir-1818	0.20739	0.20739
chrI	13981344	13981494	0	-	cel-mir-1818	0.20739	0.20739
chrI	13981494	13981644	0	-	cel-mir-1818	0.20739	0.20739
chrI	13981644	13981794	0	-	cel-mir-1818	0.20739	0.20739
chrI	13981794	13981941	0	-	cel-mir-1818	0.20739	0.20739
chrII	2451838	2451988	0	+	cel-mir-72	0.20739	0.20739
chrII	2451988	2452138	0	+	cel-mir-72	0.20739	0.20739
chrII	2452138	2452288	0	+	cel-mir-72	0.20739	0.20739
chrII	2452288	2452438	0	+	cel-mir-72	0.20739	0.20739
chrII	2452438	2452588	0	+	cel-mir-72	0.20739	0.20739
chrII	2452588	2452738	0	+	cel-mir-72	0.20739	0.20739
chrII	2452888	2453038	0	+	cel-mir-72	0.20739	0.20739
chrII	2453038	2453188	0	+	cel-mir-72	0.20739	0.20739
chrII	2453188	2453338	0	+	cel-mir-72	0.20739	0.20739
chrII	2453338	2453488	0	+	cel-mir-72	0.20739	0.20739
chrII	2453488	2453638	0	+	cel-mir-72	0.20739	0.20739
chrII	2453638	2453788	0	+	cel-mir-72	0.20739	0.20739
chrII	2453788	2453937	0	+	cel-mir-72	0.20739	0.20739
chrII	3305229	3305379	0	+	cel-mir-260	0.20739	0.20739
chrII	3305379	3305529	0	+	cel-mir-260	0.20739	0.20739
chrII	3305529	3305679	0	+	cel-mir-260	0.20739	0.20739
chrII	3305679	3305829	0	+	cel-mir-260	0.20739	0.20739
chrII	3305829	3305979	0	+	cel-mir-260	0.20739	0.20739
chrII	3305979	3306129	0	+	cel-mir-260	0.20739	0.20739
chrII	3306129	3306279	0	+	cel-mir-260	0.20739	0.20739
chrII	3306279	3306429	0	+	cel-mir-260	0.20739	0.20739
chrII	3306429	3306579	0	+	cel-mir-260	0.20739	0.20739
chrII	3306729	3306879	0	+	cel-mir-260	0.20739	0.20739
chrII	3306879	3307029	0	+	cel-mir-260	0.20739	0.20739
chrII	3307029	3307179	0	+	cel-mir-260	0.20739	0.20739
chrII	3307179	3307329	0	+	cel-mir-260	0.20739	0.20739
chrII	3307329	3307332	0	+	cel-mir-260	0.20739	0.20739
chrII	5901219	5901369	0	+	cel-lin-4	0.20739	0.20739
chrII	5901519	5901669	0	+	cel-lin-4	0.20739	0.20739
chrII	5901669	5901819	0	+	cel-lin-4	0.20739	0.20739
chrII	5901819	5901969	0	+	cel-lin-4	0.20739	0.20739
chrII	5901969	5902119	0	+	cel-lin-4	0.20739	0.20739
chrII	5902269	5902405	0	+	cel-lin-4	0.20739	0.20739
chrII	5968320	5968470	0	+	cel-mir-261	0.20739	0.20739
chrII	5968470	5968620	0	+	cel-mir-261	0.20739	0.20739
chrII	5968620	5968770	0	+	cel-mir-261	0.20739	0.20739
chrII	5968770	5968920	0	+	cel-mir-261	0.20739	0.20739
chrII	5968920	5969070	0	+	cel-mir-261	0.20739	0.20739
chrII	5969070	5969220	0	+	cel-mir-261	0.20739	0.20739
chrII	5969220	5969370	0	+	cel-mir-261	0.20739	0.20739
chrII	5969370	5969520	0	+	cel-mir-261	0.20739	0.20739
chrII	5969520	5969670	0	+	cel-mir-261	0.20739	0.20739
chrII	5969820	5969872	0	+	cel-mir-261	0.20739	0.20739
chrII	6015275	6015425	0	+	cel-mir-1822	0.20739	0.20739
chrII	6015425	6015575	0	+	cel-mir-1822	0.20739	0.20739
chrII	6015575	6015624	0	+	cel-mir-1822	0.20739	0.20739
chrII	8392897	8393047	0	+	cel-mir-85	0.20739	0.20739
chrII	8393047	8393197	0	+	cel-mir-85	0.20739	0.20739
chrII	8393197	8393347	0	+	cel-mir-85	0.20739	0.20739
chrII	8393347	8393497	0	+	cel-mir-85	0.20739	0.20739
chrII	8393497	8393647	0	+	cel-mir-85	0.20739	0.20739
chrII	8393647	8393797	0	+	cel-mir-85	0.20739	0.20739
chrII	8393797	8393947	0	+	cel-mir-85	0.20739	0.20739
chrII	8393947	8394097	0	+	cel-mir-85	0.20739	0.20739
chrII	8394097	8394247	0	+	cel-mir-85	0.20739	0.20739
chrII	8394247	8394397	0	+	cel-mir-85	0.20739	0.20739
chrII	8394397	8394547	0	+	cel-mir-85	0.20739	0.20739
chrII	8394547	8394589	0	+	cel-mir-85	0.20739	0.20739
chrII	11536523	11536673	0	+	cel-mir-35	0.20739	0.20739
chrII	11536673	11536823	0	+	cel-mir-35	0.20739	0.20739
chrII	11536823	11536973	0	+	cel-mir-35	0.20739	0.20739
chrII	11536973	11537123	0	+	cel-mir-35	0.20739	0.20739
chrII	11537123	11537273	0	+	cel-mir-35	0.20739	0.20739
chrII	11537273	11537423	0	+	cel-mir-35	0.20739	0.20739
chrII	11537423	11537573	0	+	cel-mir-35	0.20739	0.20739
chrII	11537573	11537723	0	+	cel-mir-35	0.20739	0.20739
chrII	11537873	11538023	0	+	cel-mir-35	0.20739	0.20739
chrII	11538023	11538173	0	+	cel-mir-35	0.20739	0.20739
chrII	11538173	11538323	0	+	cel-mir-35	0.20739	0.20739
chrII	11538323	11538473	0	+	cel-mir-35	0.20739	0.20739
chrII	11536628	11536778	0	+	cel-mir-36	0.20739	0.20739
chrII	11536778	11536928	0	+	cel-mir-36	0.20739	0.20739
chrII	11536928	11537078	0	+	cel-mir-36	0.20739	0.20739
chrII	11537078	11537228	0	+	cel-mir-36	0.20739	0.20739
chrII	11537228	11537378	0	+	cel-mir-36	0.20739	0.20739
chrII	11537378	11537528	0	+	cel-mir-36	0.20739	0.20739
chrII	11537528	11537678	0	+	cel-mir-36	0.20739	0.20739
chrII	11537828	11537978	0	+	cel-mir-36	0.20739	0.20739
chrII	11537978	11538128	0	+	cel-mir-36	0.20739	0.20739
chrII	11538128	11538278	0	+	cel-mir-36	0.20739	0.20739
chrII	11538278	11538428	0	+	cel-mir-36	0.20739	0.20739
chrII	11538578	11538725	0	+	cel-mir-36	0.20739	0.20739
chrII	11536748	11536898	0	+	cel-mir-37	0.20739	0.20739
chrII	11536898	11537048	0	+	cel-mir-37	0.20739	0.20739
chrII	11537048	11537198	0	+	cel-mir-37	0.20739	0.20739
chrII	11537198	11537348	0	+	cel-mir-37	0.20739	0.20739
chrII	11537348	11537498	0	+	cel-mir-37	0.20739	0.20739
chrII	11537498	11537648	0	+	cel-mir-37	0.20739	0.20739
chrII	11537798	11537948	0	+	cel-mir-37	0.20739	0.20739
chrII	11537948	11538098	0	+	cel-mir-37	0.20739	0.20739
chrII	11538098	11538248	0	+	cel-mir-37	0.20739	0.20739
chrII	11538248	11538398	0	+	cel-mir-37	0.20739	0.20739
chrII	11538548	11538698	0	+	cel-mir-37	0.20739	0.20739
chrII	11536845	11536995	0	+	cel-mir-38	0.20739	0.20739
chrII	11536995	11537145	0	+	cel-mir-38	0.20739	0.20739
chrII	11537145	11537295	0	+	cel-mir-38	0.20739	0.20739
chrII	11537295	11537445	0	+	cel-mir-38	0.20739	0.20739
chrII	11537445	11537595	0	+	cel-mir-38	0.20739	0.20739
chrII	11537595	11537745	0	+	cel-mir-38	0.20739	0.20739
chrII	11537895	11538045	0	+	cel-mir-38	0.20739	0.20739
chrII	11538045	11538195	0	+	cel-mir-38	0.20739	0.20739
chrII	11538195	11538345	0	+	cel-mir-38	0.20739	0.20739
chrII	11538345	11538495	0	+	cel-mir-38	0.20739	0.20739
chrII	11538645	11538795	0	+	cel-mir-38	0.20739	0.20739
chrII	11537004	11537154	0	+	cel-mir-39	0.20739	0.20739
chrII	11537154	11537304	0	+	cel-mir-39	0.20739	0.20739
chrII	11537304	11537454	0	+	cel-mir-39	0.20739	0.20739
chrII	11537454	11537604	0	+	cel-mir-39	0.20739	0.20739
chrII	11537604	11537754	0	+	cel-mir-39	0.20739	0.20739
chrII	11537904	11538054	0	+	cel-mir-39	0.20739	0.20739
chrII	11538054	11538204	0	+	cel-mir-39	0.20739	0.20739
chrII	11538204	11538354	0	+	cel-mir-39	0.20739	0.20739
chrII	11538354	11538504	0	+	cel-mir-39	0.20739	0.20739
chrII	11538804	11538954	0	+	cel-mir-39	0.20739	0.20739
chrII	11538954	11539091	0	+	cel-mir-39	0.20739	0.20739
chrII	11537099	11537249	0	+	cel-mir-40	0.20739	0.20739
chrII	11537249	11537399	0	+	cel-mir-40	0.20739	0.20739
chrII	11537399	11537549	0	+	cel-mir-40	0.20739	0.20739
chrII	11537549	11537699	0	+	cel-mir-40	0.20739	0.20739
chrII	11537849	11537999	0	+	cel-mir-40	0.20739	0.20739
chrII	11537999	11538149	0	+	cel-mir-40	0.20739	0.20739
chrII	11538149	11538299	0	+	cel-mir-40	0.20739	0.20739
chrII	11538299	11538449	0	+	cel-mir-40	0.20739	0.20739
chrII	11538599	11538749	0	+	cel-mir-40	0.20739	0.20739
chrII	11538899	11539049	0	+	cel-mir-40	0.20739	0.20739
chrII	11537223	11537373	0	+	cel-mir-41	0.20739	0.20739
chrII	11537373	11537523	0	+	cel-mir-41	0.20739	0.20739
chrII	11537523	11537673	0	+	cel-mir-41	0.20739	0.20739
chrII	11537823	11537973	0	+	cel-mir-41	0.20739	0.20739
chrII	11537973	11538123	0	+	cel-mir-41	0.20739	0.20739
chrII	11538123	11538273	0	+	cel-mir-41	0.20739	0.20739
chrII	11538273	11538423	0	+	cel-mir-41	0.20739	0.20739
chrII	11538573	11538723	0	+	cel-mir-41	0.20739	0.20739
chrII	11538873	11539023	0	+	cel-mir-41	0.20739	0.20739
chrII	11539173	11539320	0	+	cel-mir-41	0.20739	0.20739
chrII	11888726	11888876	0	+	cel-mir-42	0.20739	0.20739
chrII	11888876	11889026	0	+	cel-mir-42	0.20739	0.20739
chrII	11889026	11889176	0	+	cel-mir-42	0.20739	0.20739
chrII	11889176	11889326	0	+	cel-mir-42	0.20739	0.20739
chrII	11889326	11889476	0	+	cel-mir-42	0.20739	0.20739
chrII	11889476	11889626	0	+	cel-mir-42	0.20739	0.20739
chrII	11889626	11889776	0	+	cel-mir-42	0.20739	0.20739
chrII	11889926	11890076	0	+	cel-mir-42	0.20739	0.20739
chrII	11890076	11890226	0	+	cel-mir-42	0.20739	0.20739
chrII	11890376	11890526	0	+	cel-mir-42	0.20739	0.20739
chrII	11890526	11890676	0	+	cel-mir-42	0.20739	0.20739
chrII	11890676	11890821	0	+	cel-mir-42	0.20739	0.20739
chrII	11888825	11888975	0	+	cel-mir-43	0.20739	0.20739
chrII	11888975	11889125	0	+	cel-mir-43	0.20739	0.20739
chrII	11889125	11889275	0	+	cel-mir-43	0.20739	0.20739
chrII	11889275	11889425	0	+	cel-mir-43	0.20739	0.20739
chrII	11889425	11889575	0	+	cel-mir-43	0.20739	0.20739
chrII	11889575	11889725	0	+	cel-mir-43	0.20739	0.20739
chrII	11889875	11890025	0	+	cel-mir-43	0.20739	0.20739
chrII	11890025	11890175	0	+	cel-mir-43	0.20739	0.20739
chrII	11890325	11890475	0	+	cel-mir-43	0.20739	0.20739
chrII	11890475	11890625	0	+	cel-mir-43	0.20739	0.20739
chrII	11890625	11890775	0	+	cel-mir-43	0.20739	0.20739
chrII	11890775	11890923	0	+	cel-mir-43	0.20739	0.20739
chrII	11888938	11889088	0	+	cel-mir-44	0.20739	0.20739
chrII	11889088	11889238	0	+	cel-mir-44	0.20739	0.20739
chrII	11889238	11889388	0	+	cel-mir-44	0.20739	0.20739
chrII	11889388	11889538	0	+	cel-mir-44	0.20739	0.20739
chrII	11889538	11889688	0	+	cel-mir-44	0.20739	0.20739
chrII	11889688	11889838	0	+	cel-mir-44	0.20739	0.20739
chrII	11889988	11890138	0	+	cel-mir-44	0.20739	0.20739
chrII	11890138	11890288	0	+	cel-mir-44	0.20739	0.20739
chrII	11890438	11890588	0	+	cel-mir-44	0.20739	0.20739
chrII	11890588	11890738	0	+	cel-mir-44	0.20739	0.20739
chrII	11890738	11890888	0	+	cel-mir-44	0.20739	0.20739
chrII	11890888	11891034	0	+	cel-mir-44	0.20739	0.20739
chrII	12518182	12518332	0	+	cel-mir-77	0.20739	0.20739
chrII	12518332	12518482	0	+	cel-mir-77	0.20739	0.20739
chrII	12518482	12518632	0	+	cel-mir-77	0.20739	0.20739
chrII	12518632	12518782	0	+	cel-mir-77	0.20739	0.20739
chrII	12518782	12518932	0	+	cel-mir-77	0.20739	0.20739
chrII	12518932	12519082	0	+	cel-mir-77	0.20739	0.20739
chrII	12519082	12519232	0	+	cel-mir-77	0.20739	0.20739
chrII	12519232	12519382	0	+	cel-mir-77	0.20739	0.20739
chrII	12519382	12519532	0	+	cel-mir-77	0.20739	0.20739
chrII	12519532	12519682	0	+	cel-mir-77	0.20739	0.20739
chrII	12519682	12519832	0	+	cel-mir-77	0.20739	0.20739
chrII	12519832	12519925	0	+	cel-mir-77	0.20739	0.20739
chrII	14945940	14946090	0	+	cel-mir-273	0.20739	0.20739
chrII	14946240	14946390	0	+	cel-mir-273	0.20739	0.20739
chrII	14946390	14946540	0	+	cel-mir-273	0.20739	0.20739
chrII	14946540	14946690	0	+	cel-mir-273	0.20739	0.20739
chrII	14946840	14946990	0	+	cel-mir-273	0.20739	0.20739
chrII	14947140	14947290	0	+	cel-mir-273	0.20739	0.20739
chrII	14947290	14947440	0	+	cel-mir-273	0.20739	0.20739
chrII	14947440	14947590	0	+	cel-mir-273	0.20739	0.20739
chrII	14947590	14947740	0	+	cel-mir-273	0.20739	0.20739
chrII	14947740	14947890	0	+	cel-mir-273	0.20739	0.20739
chrII	4371928	4372078	0	-	cel-mir-1830	0.20739	0.20739
chrII	4372078	4372189	0	-	cel-mir-1830	0.20739	0.20739
chrII	6327652	6327802	0	-	cel-mir-60	0.20739	0.20739
chrII	6327802	6327952	0	-	cel-mir-60	0.20739	0.20739
chrII	6327952	6328102	0	-	cel-mir-60	0.20739	0.20739
chrII	6328252	6328402	0	-	cel-mir-60	0.20739	0.20739
chrII	6328402	6328552	0	-	cel-mir-60	0.20739	0.20739
chrII	6328852	6329002	0	-	cel-mir-60	0.20739	0.20739
chrII	6329002	6329152	0	-	cel-mir-60	0.20739	0.20739
chrII	6329152	6329302	0	-	cel-mir-60	0.20739	0.20739
chrII	6329302	6329399	0	-	cel-mir-60	0.20739	0.20739
chrII	6968286	6968436	0	-	cel-mir-1831	0.20739	0.20739
chrII	6968586	6968644	0	-	cel-mir-1831	0.20739	0.20739
chrII	7029268	7029418	0	-	cel-mir-236	0.20739	0.20739
chrII	7029568	7029718	0	-	cel-mir-236	0.20739	0.20739
chrII	7029718	7029868	0	-	cel-mir-236	0.20739	0.20739
chrII	7030168	7030318	0	-	cel-mir-236	0.20739	0.20739
chrII	7030318	7030468	0	-	cel-mir-236	0.20739	0.20739
chrII	7030618	7030768	0	-	cel-mir-236	0.20739	0.20739
chrII	7030768	7030918	0	-	cel-mir-236	0.20739	0.20739
chrII	7031068	7031216	0	-	cel-mir-236	0.20739	0.20739
chrII	7849854	7850004	0	-	cel-mir-57	0.20739	0.20739
chrII	7850004	7850154	0	-	cel-mir-57	0.20739	0.20739
chrII	7850154	7850304	0	-	cel-mir-57	0.20739	0.20739
chrII	7850604	7850754	0	-	cel-mir-57	0.20739	0.20739
chrII	7851204	7851354	0	-	cel-mir-57	0.20739	0.20739
chrII	7851504	7851527	0	-	cel-mir-57	0.20739	0.20739
chrII	11445778	11445928	0	-	cel-mir-252	0.20739	0.20739
chrII	11445928	11446078	0	-	cel-mir-252	0.20739	0.20739
chrII	11446078	11446228	0	-	cel-mir-252	0.20739	0.20739
chrII	11446228	11446378	0	-	cel-mir-252	0.20739	0.20739
chrII	11446378	11446528	0	-	cel-mir-252	0.20739	0.20739
chrII	11446528	11446678	0	-	cel-mir-252	0.20739	0.20739
chrII	11446828	11446978	0	-	cel-mir-252	0.20739	0.20739
chrII	11446978	11447128	0	-	cel-mir-252	0.20739	0.20739
chrII	11447128	11447278	0	-	cel-mir-252	0.20739	0.20739
chrII	11447278	11447428	0	-	cel-mir-252	0.20739	0.20739
chrII	11447428	11447578	0	-	cel-mir-252	0.20739	0.20739
chrII	11447578	11447728	0	-	cel-mir-252	0.20739	0.20739
chrII	11447728	11447876	0	-	cel-mir-252	0.20739	0.20739
chrII	11832691	11832841	0	-	cel-mir-355	0.20739	0.20739
chrII	11832841	11832991	0	-	cel-mir-355	0.20739	0.20739
chrII	11832991	11833141	0	-	cel-mir-355	0.20739	0.20739
chrII	11833141	11833291	0	-	cel-mir-355	0.20739	0.20739
chrII	11833291	11833441	0	-	cel-mir-355	0.20739	0.20739
chrII	11833441	11833591	0	-	cel-mir-355	0.20739	0.20739
chrII	11833591	11833741	0	-	cel-mir-355	0.20739	0.20739
chrII	11833741	11833891	0	-	cel-mir-355	0.20739	0.20739
chrII	11833891	11834041	0	-	cel-mir-355	0.20739	0.20739
chrII	11834041	11834191	0	-	cel-mir-355	0.20739	0.20739
chrII	11834191	11834341	0	-	cel-mir-355	0.20739	0.20739
chrII	11834341	11834491	0	-	cel-mir-355	0.20739	0.20739
chrII	11834491	11834561	0	-	cel-mir-355	0.20739	0.20739
chrII	11879859	11880009	0	-	cel-mir-45	0.20739	0.20739
chrII	11880009	11880159	0	-	cel-mir-45	0.20739	0.20739
chrII	11880159	11880309	0	-	cel-mir-45	0.20739	0.20739
chrII	11880609	11880759	0	-	cel-mir-45	0.20739	0.20739
chrII	11880759	11880909	0	-	cel-mir-45	0.20739	0.20739
chrII	11880909	11881059	0	-	cel-mir-45	0.20739	0.20739
chrII	11881059	11881209	0	-	cel-mir-45	0.20739	0.20739
chrII	11881209	11881359	0	-	cel-mir-45	0.20739	0.20739
chrII	11881359	11881509	0	-	cel-mir-45	0.20739	0.20739
chrII	11881509	11881659	0	-	cel-mir-45	0.20739	0.20739
chrII	11881659	11881809	0	-	cel-mir-45	0.20739	0.20739
chrII	11881809	11881955	0	-	cel-mir-45	0.20739	0.20739
chrII	12637045	12637195	0	-	cel-mir-267	0.20739	0.20739
chrII	12637195	12637345	0	-	cel-mir-267	0.20739	0.20739
chrII	12637345	12637495	0	-	cel-mir-267	0.20739	0.20739
chrII	12637495	12637645	0	-	cel-mir-267	0.20739	0.20739
chrII	12637645	12637795	0	-	cel-mir-267	0.20739	0.20739
chrII	12637795	12637945	0	-	cel-mir-267	0.20739	0.20739
chrII	12637945	12638095	0	-	cel-mir-267	0.20739	0.20739
chrII	12638095	12638245	0	-	cel-mir-267	0.20739	0.20739
chrII	12638245	12638395	0	-	cel-mir-267	0.20739	0.20739
chrII	12638395	12638545	0	-	cel-mir-267	0.20739	0.20739
chrII	12638545	12638695	0	-	cel-mir-267	0.20739	0.20739
chrII	12638695	12638845	0	-	cel-mir-267	0.20739	0.20739
chrII	12638845	12638995	0	-	cel-mir-267	0.20739	0.20739
chrII	12638995	12639138	0	-	cel-mir-267	0.20739	0.20739
chrII	14465615	14465765	0	-	cel-mir-234	0.20739	0.20739
chrII	14465765	14465915	0	-	cel-mir-234	0.20739	0.20739
chrII	14466065	14466215	0	-	cel-mir-234	0.20739	0.20739
chrII	14466215	14466365	0	-	cel-mir-234	0.20739	0.20739
chrII	14466365	14466515	0	-	cel-mir-234	0.20739	0.20739
chrII	14466515	14466665	0	-	cel-mir-234	0.20739	0.20739
chrII	14466965	14467115	0	-	cel-mir-234	0.20739	0.20739
chrII	14467115	14467261	0	-	cel-mir-234	0.20739	0.20739
chrIII	2171439	2171589	0	+	cel-mir-229	0.20739	0.20739
chrIII	2171589	2171739	0	+	cel-mir-229	0.20739	0.20739
chrIII	2171739	2171889	0	+	cel-mir-229	0.20739	0.20739
chrIII	2171889	2172039	0	+	cel-mir-229	0.20739	0.20739
chrIII	2172039	2172189	0	+	cel-mir-229	0.20739	0.20739
chrIII	2172189	2172339	0	+	cel-mir-229	0.20739	0.20739
chrIII	2173239	2173389	0	+	cel-mir-229	0.20739	0.20739
chrIII	2173389	2173539	0	+	cel-mir-229	0.20739	0.20739
chrIII	2173539	2173554	0	+	cel-mir-229	0.20739	0.20739
chrIII	2171835	2171985	0	+	cel-mir-64	0.20739	0.20739
chrIII	2171985	2172135	0	+	cel-mir-64	0.20739	0.20739
chrIII	2172135	2172285	0	+	cel-mir-64	0.20739	0.20739
chrIII	2172285	2172435	0	+	cel-mir-64	0.20739	0.20739
chrIII	2173185	2173335	0	+	cel-mir-64	0.20739	0.20739
chrIII	2173335	2173485	0	+	cel-mir-64	0.20739	0.20739
chrIII	2173485	2173635	0	+	cel-mir-64	0.20739	0.20739
chrIII	2173635	2173785	0	+	cel-mir-64	0.20739	0.20739
chrIII	2173935	2173945	0	+	cel-mir-64	0.20739	0.20739
chrIII	2171989	2172139	0	+	cel-mir-65	0.20739	0.20739
chrIII	2172139	2172289	0	+	cel-mir-65	0.20739	0.20739
chrIII	2172289	2172439	0	+	cel-mir-65	0.20739	0.20739
chrIII	2173189	2173339	0	+	cel-mir-65	0.20739	0.20739
chrIII	2173339	2173489	0	+	cel-mir-65	0.20739	0.20739
chrIII	2173489	2173639	0	+	cel-mir-65	0.20739	0.20739
chrIII	2173639	2173789	0	+	cel-mir-65	0.20739	0.20739
chrIII	2172095	2172245	0	+	cel-mir-66	0.20739	0.20739
chrIII	2172245	2172395	0	+	cel-mir-66	0.20739	0.20739
chrIII	2172545	2172695	0	+	cel-mir-66	0.20739	0.20739
chrIII	2173295	2173445	0	+	cel-mir-66	0.20739	0.20739
chrIII	2173445	2173595	0	+	cel-mir-66	0.20739	0.20739
chrIII	2173595	2173745	0	+	cel-mir-66	0.20739	0.20739
chrIII	2173745	2173895	0	+	cel-mir-66	0.20739	0.20739
chrIII	3141184	3141334	0	+	cel-mir-76	0.20739	0.20739
chrIII	3141484	3141634	0	+	cel-mir-76	0.20739	0.20739
chrIII	3142084	3142234	0	+	cel-mir-76	0.20739	0.20739
chrIII	3142234	3142384	0	+	cel-mir-76	0.20739	0.20739
chrIII	3142384	3142534	0	+	cel-mir-76	0.20739	0.20739
chrIII	3142534	3142684	0	+	cel-mir-76	0.20739	0.20739
chrIII	3142684	3142834	0	+	cel-mir-76	0.20739	0.20739
chrIII	3142834	3142984	0	+	cel-mir-76	0.20739	0.20739
chrIII	3142984	3143131	0	+	cel-mir-76	0.20739	0.20739
chrIII	11828927	11829077	0	+	cel-mir-1832	0.20739	0.20739
chrIII	11829077	11829227	0	+	cel-mir-1832	0.20739	0.20739
chrIII	11829527	11829634	0	+	cel-mir-1832	0.20739	0.20739
chrIII	13659394	13659544	0	+	cel-mir-46	0.20739	0.20739
chrIII	13659544	13659694	0	+	cel-mir-46	0.20739	0.20739
chrIII	13659694	13659844	0	+	cel-mir-46	0.20739	0.20739
chrIII	13659844	13659994	0	+	cel-mir-46	0.20739	0.20739
chrIII	13659994	13660144	0	+	cel-mir-46	0.20739	0.20739
chrIII	13660144	13660294	0	+	cel-mir-46	0.20739	0.20739
chrIII	13660744	13660894	0	+	cel-mir-46	0.20739	0.20739
chrIII	13660894	13661044	0	+	cel-mir-46	0.20739	0.20739
chrIII	13661044	13661194	0	+	cel-mir-46	0.20739	0.20739
chrIII	13661194	13661344	0	+	cel-mir-46	0.20739	0.20739
chrIII	13661344	13661491	0	+	cel-mir-46	0.20739	0.20739
chrIII	5930299	5930449	0	-	cel-mir-67	0.20739	0.20739
chrIII	5930449	5930599	0	-	cel-mir-67	0.20739	0.20739
chrIII	5930599	5930749	0	-	cel-mir-67	0.20739	0.20739
chrIII	5930749	5930899	0	-	cel-mir-67	0.20739	0.20739
chrIII	5930899	5931049	0	-	cel-mir-67	0.20739	0.20739
chrIII	5931049	5931199	0	-	cel-mir-67	0.20739	0.20739
chrIII	5931199	5931349	0	-	cel-mir-67	0.20739	0.20739
chrIII	5931499	5931649	0	-	cel-mir-67	0.20739	0.20739
chrIII	5931649	5931799	0	-	cel-mir-67	0.20739	0.20739
chrIII	5931799	5931949	0	-	cel-mir-67	0.20739	0.20739
chrIII	5931949	5932099	0	-	cel-mir-67	0.20739	0.20739
chrIII	5932099	5932206	0	-	cel-mir-67	0.20739	0.20739
chrIII	7543980	7544130	0	-	cel-mir-231	0.20739	0.20739
chrIII	7544130	7544280	0	-	cel-mir-231	0.20739	0.20739
chrIII	7544280	7544430	0	-	cel-mir-231	0.20739	0.20739
chrIII	7544430	7544580	0	-	cel-mir-231	0.20739	0.20739
chrIII	7544580	7544730	0	-	cel-mir-231	0.20739	0.20739
chrIII	7544730	7544880	0	-	cel-mir-231	0.20739	0.20739
chrIII	7544880	7545030	0	-	cel-mir-231	0.20739	0.20739
chrIII	7545030	7545180	0	-	cel-mir-231	0.20739	0.20739
chrIII	7545180	7545330	0	-	cel-mir-231	0.20739	0.20739
chrIII	7545480	7545630	0	-	cel-mir-231	0.20739	0.20739
chrIII	7545780	7545930	0	-	cel-mir-231	0.20739	0.20739
chrIII	7545930	7546079	0	-	cel-mir-231	0.20739	0.20739
chrIII	8864476	8864626	0	-	cel-mir-80	0.20739	0.20739
chrIII	8864626	8864776	0	-	cel-mir-80	0.20739	0.20739
chrIII	8864776	8864926	0	-	cel-mir-80	0.20739	0.20739
chrIII	8864926	8865076	0	-	cel-mir-80	0.20739	0.20739
chrIII	8865226	8865376	0	-	cel-mir-80	0.20739	0.20739
chrIII	8865526	8865676	0	-	cel-mir-80	0.20739	0.20739
chrIII	8865676	8865826	0	-	cel-mir-80	0.20739	0.20739
chrIII	8865976	8866126	0	-	cel-mir-80	0.20739	0.20739
chrIII	8866684	8866834	0	-	cel-mir-238	0.20739	0.20739
chrIII	8867284	8867434	0	-	cel-mir-238	0.20739	0.20739
chrIII	8868034	8868184	0	-	cel-mir-238	0.20739	0.20739
chrIII	8873343	8873493	0	-	cel-mir-90	0.20739	0.20739
chrIII	8874243	8874393	0	-	cel-mir-90	0.20739	0.20739
chrIII	8874393	8874543	0	-	cel-mir-90	0.20739	0.20739
chrIII	8874543	8874693	0	-	cel-mir-90	0.20739	0.20739
chrIII	8874843	8874991	0	-	cel-mir-90	0.20739	0.20739
chrIII	11636906	11637056	0	-	cel-mir-272	0.20739	0.20739
chrIII	11637056	11637206	0	-	cel-mir-272	0.20739	0.20739
chrIII	11637206	11637356	0	-	cel-mir-272	0.20739	0.20739
chrIII	11637356	11637506	0	-	cel-mir-272	0.20739	0.20739
chrIII	11637506	11637656	0	-	cel-mir-272	0.20739	0.20739
chrIII	11637656	11637806	0	-	cel-mir-272	0.20739	0.20739
chrIII	11637806	11637956	0	-	cel-mir-272	0.20739	0.20739
chrIII	11637956	11638106	0	-	cel-mir-272	0.20739	0.20739
chrIII	11638106	11638256	0	-	cel-mir-272	0.20739	0.20739
chrIII	11638256	11638406	0	-	cel-mir-272	0.20739	0.20739
chrIII	11638406	11638556	0	-	cel-mir-272	0.20739	0.20739
chrIII	11638556	11638706	0	-	cel-mir-272	0.20739	0.20739
chrIII	11638706	11638856	0	-	cel-mir-272	0.20739	0.20739
chrIII	11638856	11638941	0	-	cel-mir-272	0.20739	0.20739
chrIII	11935817	11935967	0	-	cel-mir-86	0.20739	0.20739
chrIII	11935967	11936117	0	-	cel-mir-86	0.20739	0.20739
chrIII	11936267	11936417	0	-	cel-mir-86	0.20739	0.20739
chrIV	272899	273049	0	+	cel-mir-269	0.20739	0.20739
chrIV	273049	273199	0	+	cel-mir-269	0.20739	0.20739
chrIV	273199	273349	0	+	cel-mir-269	0.20739	0.20739
chrIV	273349	273499	0	+	cel-mir-269	0.20739	0.20739
chrIV	273499	273649	0	+	cel-mir-269	0.20739	0.20739
chrIV	273649	273799	0	+	cel-mir-269	0.20739	0.20739
chrIV	273799	273949	0	+	cel-mir-269	0.20739	0.20739
chrIV	273949	274099	0	+	cel-mir-269	0.20739	0.20739
chrIV	274099	274249	0	+	cel-mir-269	0.20739	0.20739
chrIV	274249	274399	0	+	cel-mir-269	0.20739	0.20739
chrIV	274399	274424	0	+	cel-mir-269	0.20739	0.20739
chrIV	3232249	3232399	0	+	cel-mir-58	0.20739	0.20739
chrIV	3232549	3232699	0	+	cel-mir-58	0.20739	0.20739
chrIV	3232699	3232849	0	+	cel-mir-58	0.20739	0.20739
chrIV	3232849	3232999	0	+	cel-mir-58	0.20739	0.20739
chrIV	3234049	3234199	0	+	cel-mir-58	0.20739	0.20739
chrIV	4273633	4273783	0	+	cel-mir-242	0.20739	0.20739
chrIV	4273783	4273933	0	+	cel-mir-242	0.20739	0.20739
chrIV	4273933	4274083	0	+	cel-mir-242	0.20739	0.20739
chrIV	4274083	4274233	0	+	cel-mir-242	0.20739	0.20739
chrIV	4274233	4274383	0	+	cel-mir-242	0.20739	0.20739
chrIV	4274383	4274533	0	+	cel-mir-242	0.20739	0.20739
chrIV	4274533	4274683	0	+	cel-mir-242	0.20739	0.20739
chrIV	4274683	4274833	0	+	cel-mir-242	0.20739	0.20739
chrIV	4274983	4275133	0	+	cel-mir-242	0.20739	0.20739
chrIV	4275283	4275335	0	+	cel-mir-242	0.20739	0.20739
chrIV	4450399	4450549	0	+	cel-mir-243	0.20739	0.20739
chrIV	4450549	4450699	0	+	cel-mir-243	0.20739	0.20739
chrIV	4450849	4450999	0	+	cel-mir-243	0.20739	0.20739
chrIV	4450999	4451149	0	+	cel-mir-243	0.20739	0.20739
chrIV	4451149	4451299	0	+	cel-mir-243	0.20739	0.20739
chrIV	4451299	4451449	0	+	cel-mir-243	0.20739	0.20739
chrIV	4451449	4451564	0	+	cel-mir-243	0.20739	0.20739
chrIV	5561161	5561311	0	+	cel-mir-228	0.20739	0.20739
chrIV	5561461	5561611	0	+	cel-mir-228	0.20739	0.20739
chrIV	5561611	5561761	0	+	cel-mir-228	0.20739	0.20739
chrIV	5561761	5561911	0	+	cel-mir-228	0.20739	0.20739
chrIV	5565708	5565858	0	+	cel-mir-790	0.20739	0.20739
chrIV	5565858	5566008	0	+	cel-mir-790	0.20739	0.20739
chrIV	5566308	5566458	0	+	cel-mir-790	0.20739	0.20739
chrIV	5566458	5566608	0	+	cel-mir-790	0.20739	0.20739
chrIV	5566608	5566758	0	+	cel-mir-790	0.20739	0.20739
chrIV	5567058	5567208	0	+	cel-mir-790	0.20739	0.20739
chrIV	5567208	5567358	0	+	cel-mir-790	0.20739	0.20739
chrIV	5567358	5567478	0	+	cel-mir-790	0.20739	0.20739
chrIV	7840763	7840913	0	+	cel-mir-83	0.20739	0.20739
chrIV	7840913	7841063	0	+	cel-mir-83	0.20739	0.20739
chrIV	7841213	7841363	0	+	cel-mir-83	0.20739	0.20739
chrIV	7841363	7841513	0	+	cel-mir-83	0.20739	0.20739
chrIV	7841513	7841663	0	+	cel-mir-83	0.20739	0.20739
chrIV	7841663	7841813	0	+	cel-mir-83	0.20739	0.20739
chrIV	7841813	7841963	0	+	cel-mir-83	0.20739	0.20739
chrIV	7842113	7842263	0	+	cel-mir-83	0.20739	0.20739
chrIV	7842413	7842563	0	+	cel-mir-83	0.20739	0.20739
chrIV	7842563	7842711	0	+	cel-mir-83	0.20739	0.20739
chrIV	11870707	11870857	0	+	cel-mir-124	0.20739	0.20739
chrIV	11870857	11871007	0	+	cel-mir-124	0.20739	0.20739
chrIV	11871007	11871157	0	+	cel-mir-124	0.20739	0.20739
chrIV	11871157	11871307	0	+	cel-mir-124	0.20739	0.20739
chrIV	11871307	11871457	0	+	cel-mir-124	0.20739	0.20739
chrIV	11871457	11871607	0	+	cel-mir-124	0.20739	0.20739
chrIV	11871757	11871907	0	+	cel-mir-124	0.20739	0.20739
chrIV	11872357	11872507	0	+	cel-mir-124	0.20739	0.20739
chrIV	11872657	11872803	0	+	cel-mir-124	0.20739	0.20739
chrIV	14032975	14033125	0	+	cel-mir-52	0.20739	0.20739
chrIV	14033275	14033425	0	+	cel-mir-52	0.20739	0.20739
chrIV	14033425	14033575	0	+	cel-mir-52	0.20739	0.20739
chrIV	14033575	14033725	0	+	cel-mir-52	0.20739	0.20739
chrIV	14033725	14033875	0	+	cel-mir-52	0.20739	0.20739
chrIV	14034775	14034925	0	+	cel-mir-52	0.20739	0.20739
chrIV	15164607	15164757	0	+	cel-mir-78	0.20739	0.20739
chrIV	15164757	15164907	0	+	cel-mir-78	0.20739	0.20739
chrIV	15164907	15165057	0	+	cel-mir-78	0.20739	0.20739
chrIV	15165057	15165207	0	+	cel-mir-78	0.20739	0.20739
chrIV	15165207	15165357	0	+	cel-mir-78	0.20739	0.20739
chrIV	15165357	15165507	0	+	cel-mir-78	0.20739	0.20739
chrIV	15165657	15165807	0	+	cel-mir-78	0.20739	0.20739
chrIV	15165807	15165957	0	+	cel-mir-78	0.20739	0.20739
chrIV	15165957	15166107	0	+	cel-mir-78	0.20739	0.20739
chrIV	15166107	15166257	0	+	cel-mir-78	0.20739	0.20739
chrIV	15166257	15166279	0	+	cel-mir-78	0.20739	0.20739
chrIV	3257450	3257600	0	-	cel-mir-270	0.20739	0.20739
chrIV	3257600	3257750	0	-	cel-mir-270	0.20739	0.20739
chrIV	3257750	3257900	0	-	cel-mir-270	0.20739	0.20739
chrIV	3257900	3258050	0	-	cel-mir-270	0.20739	0.20739
chrIV	3258050	3258200	0	-	cel-mir-270	0.20739	0.20739
chrIV	3258200	3258350	0	-	cel-mir-270	0.20739	0.20739
chrIV	3258350	3258500	0	-	cel-mir-270	0.20739	0.20739
chrIV	3258500	3258650	0	-	cel-mir-270	0.20739	0.20739
chrIV	3258800	3258950	0	-	cel-mir-270	0.20739	0.20739
chrIV	3258950	3259100	0	-	cel-mir-270	0.20739	0.20739
chrIV	3259100	3259250	0	-	cel-mir-270	0.20739	0.20739
chrIV	3259250	3259400	0	-	cel-mir-270	0.20739	0.20739
chrIV	3259400	3259545	0	-	cel-mir-270	0.20739	0.20739
chrIV	6659444	6659594	0	-	cel-mir-1834	0.20739	0.20739
chrIV	6659594	6659744	0	-	cel-mir-1834	0.20739	0.20739
chrIV	6659744	6659894	0	-	cel-mir-1834	0.20739	0.20739
chrIV	6659894	6660044	0	-	cel-mir-1834	0.20739	0.20739
chrIV	6660044	6660194	0	-	cel-mir-1834	0.20739	0.20739
chrIV	6660194	6660344	0	-	cel-mir-1834	0.20739	0.20739
chrIV	6660344	6660468	0	-	cel-mir-1834	0.20739	0.20739
chrIV	10993138	10993288	0	-	cel-mir-232	0.20739	0.20739
chrIV	10993288	10993438	0	-	cel-mir-232	0.20739	0.20739
chrIV	10993588	10993738	0	-	cel-mir-232	0.20739	0.20739
chrIV	10993888	10994038	0	-	cel-mir-232	0.20739	0.20739
chrIV	10994038	10994188	0	-	cel-mir-232	0.20739	0.20739
chrIV	10994338	10994488	0	-	cel-mir-232	0.20739	0.20739
chrIV	10994488	10994638	0	-	cel-mir-232	0.20739	0.20739
chrIV	10994638	10994788	0	-	cel-mir-232	0.20739	0.20739
chrIV	10994788	10994938	0	-	cel-mir-232	0.20739	0.20739
chrIV	10994938	10995088	0	-	cel-mir-232	0.20739	0.20739
chrIV	10995088	10995236	0	-	cel-mir-232	0.20739	0.20739
chrIV	11024982	11025132	0	-	cel-mir-51	0.20739	0.20739
chrIV	11025432	11025582	0	-	cel-mir-51	0.20739	0.20739
chrIV	11025882	11026032	0	-	cel-mir-51	0.20739	0.20739
chrIV	11026332	11026482	0	-	cel-mir-51	0.20739	0.20739
chrIV	11026632	11026782	0	-	cel-mir-51	0.20739	0.20739
chrIV	11026562	11026712	0	-	cel-mir-53	0.20739	0.20739
chrIV	11027462	11027612	0	-	cel-mir-53	0.20739	0.20739
chrIV	11027612	11027713	0	-	cel-mir-53	0.20739	0.20739
chrIV	11308124	11308274	0	-	cel-mir-59	0.20739	0.20739
chrIV	11308274	11308424	0	-	cel-mir-59	0.20739	0.20739
chrIV	11308424	11308574	0	-	cel-mir-59	0.20739	0.20739
chrIV	11308574	11308724	0	-	cel-mir-59	0.20739	0.20739
chrIV	11308724	11308874	0	-	cel-mir-59	0.20739	0.20739
chrIV	11308874	11309024	0	-	cel-mir-59	0.20739	0.20739
chrIV	11309024	11309174	0	-	cel-mir-59	0.20739	0.20739
chrIV	11309174	11309324	0	-	cel-mir-59	0.20739	0.20739
chrIV	11309324	11309474	0	-	cel-mir-59	0.20739	0.20739
chrIV	11309474	11309624	0	-	cel-mir-59	0.20739	0.20739
chrIV	11309624	11309774	0	-	cel-mir-59	0.20739	0.20739
chrIV	11309774	11309924	0	-	cel-mir-59	0.20739	0.20739
chrIV	11309924	11310074	0	-	cel-mir-59	0.20739	0.20739
chrIV	12739412	12739562	0	-	cel-mir-265	0.20739	0.20739
chrIV	12739562	12739712	0	-	cel-mir-265	0.20739	0.20739
chrIV	12739862	12740012	0	-	cel-mir-265	0.20739	0.20739
chrIV	12740012	12740162	0	-	cel-mir-265	0.20739	0.20739
chrIV	12740312	12740462	0	-	cel-mir-265	0.20739	0.20739
chrIV	12740462	12740612	0	-	cel-mir-265	0.20739	0.20739
chrIV	12740612	12740762	0	-	cel-mir-265	0.20739	0.20739
chrIV	12740762	12740912	0	-	cel-mir-265	0.20739	0.20739
chrIV	12740912	12741062	0	-	cel-mir-265	0.20739	0.20739
chrIV	12741062	12741212	0	-	cel-mir-265	0.20739	0.20739
chrIV	12741212	12741362	0	-	cel-mir-265	0.20739	0.20739
chrIV	12741362	12741401	0	-	cel-mir-265	0.20739	0.20739
chrIV	14276278	14276428	0	-	cel-mir-798	0.20739	0.20739
chrIV	14276578	14276728	0	-	cel-mir-798	0.20739	0.20739
chrIV	14276728	14276878	0	-	cel-mir-798	0.20739	0.20739
chrIV	14277028	14277178	0	-	cel-mir-798	0.20739	0.20739
chrIV	14277178	14277328	0	-	cel-mir-798	0.20739	0.20739
chrIV	14277328	14277478	0	-	cel-mir-798	0.20739	0.20739
chrIV	14277478	14277628	0	-	cel-mir-798	0.20739	0.20739
chrIV	14277628	14277778	0	-	cel-mir-798	0.20739	0.20739
chrIV	14277778	14277928	0	-	cel-mir-798	0.20739	0.20739
chrIV	14277928	14278078	0	-	cel-mir-798	0.20739	0.20739
chrIV	14278078	14278228	0	-	cel-mir-798	0.20739	0.20739
chrIV	14278228	14278354	0	-	cel-mir-798	0.20739	0.20739
chrIV	15012266	15012416	0	-	cel-mir-1833	0.20739	0.20739
chrIV	15012416	15012480	0	-	cel-mir-1833	0.20739	0.20739
chrIV	16472043	16472193	0	-	cel-mir-1021	0.20739	0.20739
chrIV	16472193	16472343	0	-	cel-mir-1021	0.20739	0.20739
chrIV	16472493	16472643	0	-	cel-mir-1021	0.20739	0.20739
chrIV	16472643	16472793	0	-	cel-mir-1021	0.20739	0.20739
chrIV	16472793	16472943	0	-	cel-mir-1021	0.20739	0.20739
chrIV	16472943	16473093	0	-	cel-mir-1021	0.20739	0.20739
chrIV	16473093	16473243	0	-	cel-mir-1021	0.20739	0.20739
chrIV	16473243	16473335	0	-	cel-mir-1021	0.20739	0.20739
chrIV	16739651	16739801	0	-	cel-mir-789-1	0.20739	0.20739
chrIV	16739801	16739951	0	-	cel-mir-789-1	0.20739	0.20739
chrIV	16739951	16740101	0	-	cel-mir-789-1	0.20739	0.20739
chrIV	16740101	16740251	0	-	cel-mir-789-1	0.20739	0.20739
chrIV	16740401	16740551	0	-	cel-mir-789-1	0.20739	0.20739
chrIV	16740701	16740851	0	-	cel-mir-789-1	0.20739	0.20739
chrIV	16740851	16741001	0	-	cel-mir-789-1	0.20739	0.20739
chrIV	16741001	16741151	0	-	cel-mir-789-1	0.20739	0.20739
chrIV	16741151	16741301	0	-	cel-mir-789-1	0.20739	0.20739
chrIV	16741301	16741451	0	-	cel-mir-789-1	0.20739	0.20739
chrIV	16741451	16741601	0	-	cel-mir-789-1	0.20739	0.20739
chrIV	16741601	16741748	0	-	cel-mir-789-1	0.20739	0.20739
chrIV	17308261	17308411	0	-	cel-mir-789-2	0.20739	0.20739
chrIV	17308411	17308561	0	-	cel-mir-789-2	0.20739	0.20739
chrIV	17308561	17308711	0	-	cel-mir-789-2	0.20739	0.20739
chrIV	17308711	17308861	0	-	cel-mir-789-2	0.20739	0.20739
chrIV	17308861	17309011	0	-	cel-mir-789-2	0.20739	0.20739
chrIV	17309011	17309161	0	-	cel-mir-789-2	0.20739	0.20739
chrIV	17309161	17309311	0	-	cel-mir-789-2	0.20739	0.20739
chrIV	17309311	17309461	0	-	cel-mir-789-2	0.20739	0.20739
chrIV	17309461	17309611	0	-	cel-mir-789-2	0.20739	0.20739
chrIV	17309611	17309761	0	-	cel-mir-789-2	0.20739	0.20739
chrIV	17309761	17309911	0	-	cel-mir-789-2	0.20739	0.20739
chrIV	17309911	17310061	0	-	cel-mir-789-2	0.20739	0.20739
chrIV	17310061	17310211	0	-	cel-mir-789-2	0.20739	0.20739
chrIV	17310211	17310358	0	-	cel-mir-789-2	0.20739	0.20739
chrV	5439622	5439772	0	+	cel-mir-255	0.20739	0.20739
chrV	5439772	5439922	0	+	cel-mir-255	0.20739	0.20739
chrV	5439922	5440072	0	+	cel-mir-255	0.20739	0.20739
chrV	5440072	5440222	0	+	cel-mir-255	0.20739	0.20739
chrV	5440222	5440372	0	+	cel-mir-255	0.20739	0.20739
chrV	5440372	5440522	0	+	cel-mir-255	0.20739	0.20739
chrV	5440822	5440972	0	+	cel-mir-255	0.20739	0.20739
chrV	5440972	5441122	0	+	cel-mir-255	0.20739	0.20739
chrV	5441272	5441422	0	+	cel-mir-255	0.20739	0.20739
chrV	5441572	5441722	0	+	cel-mir-255	0.20739	0.20739
chrV	5441722	5441732	0	+	cel-mir-255	0.20739	0.20739
chrV	10646205	10646355	0	+	cel-lsy-6	0.20739	0.20739
chrV	10646355	10646505	0	+	cel-lsy-6	0.20739	0.20739
chrV	10646505	10646655	0	+	cel-lsy-6	0.20739	0.20739
chrV	10646655	10646805	0	+	cel-lsy-6	0.20739	0.20739
chrV	10646805	10646955	0	+	cel-lsy-6	0.20739	0.20739
chrV	10646955	10647105	0	+	cel-lsy-6	0.20739	0.20739
chrV	10647105	10647255	0	+	cel-lsy-6	0.20739	0.20739
chrV	10647255	10647405	0	+	cel-lsy-6	0.20739	0.20739
chrV	10647405	10647547	0	+	cel-lsy-6	0.20739	0.20739
chrV	11136086	11136236	0	+	cel-mir-268	0.20739	0.20739
chrV	11136236	11136386	0	+	cel-mir-268	0.20739	0.20739
chrV	11136386	11136536	0	+	cel-mir-268	0.20739	0.20739
chrV	11136536	11136686	0	+	cel-mir-268	0.20739	0.20739
chrV	11136836	11136986	0	+	cel-mir-268	0.20739	0.20739
chrV	11136986	11137136	0	+	cel-mir-268	0.20739	0.20739
chrV	11137136	11137286	0	+	cel-mir-268	0.20739	0.20739
chrV	11137286	11137436	0	+	cel-mir-268	0.20739	0.20739
chrV	11137586	11137736	0	+	cel-mir-268	0.20739	0.20739
chrV	11137886	11138036	0	+	cel-mir-268	0.20739	0.20739
chrV	11138036	11138181	0	+	cel-mir-268	0.20739	0.20739
chrV	17139636	17139786	0	+	cel-mir-257	0.20739	0.20739
chrV	17139786	17139936	0	+	cel-mir-257	0.20739	0.20739
chrV	17139936	17140086	0	+	cel-mir-257	0.20739	0.20739
chrV	17140086	17140236	0	+	cel-mir-257	0.20739	0.20739
chrV	17140236	17140386	0	+	cel-mir-257	0.20739	0.20739
chrV	17140386	17140536	0	+	cel-mir-257	0.20739	0.20739
chrV	17140536	17140686	0	+	cel-mir-257	0.20739	0.20739
chrV	17140686	17140836	0	+	cel-mir-257	0.20739	0.20739
chrV	17140836	17140986	0	+	cel-mir-257	0.20739	0.20739
chrV	17140986	17141136	0	+	cel-mir-257	0.20739	0.20739
chrV	17141136	17141286	0	+	cel-mir-257	0.20739	0.20739
chrV	17141286	17141436	0	+	cel-mir-257	0.20739	0.20739
chrV	17141436	17141586	0	+	cel-mir-257	0.20739	0.20739
chrV	17141586	17141736	0	+	cel-mir-257	0.20739	0.20739
chrV	17141736	17141738	0	+	cel-mir-257	0.20739	0.20739
chrV	18735647	18735797	0	+	cel-mir-262	0.20739	0.20739
chrV	18735797	18735947	0	+	cel-mir-262	0.20739	0.20739
chrV	18735947	18736097	0	+	cel-mir-262	0.20739	0.20739
chrV	18736097	18736247	0	+	cel-mir-262	0.20739	0.20739
chrV	18736247	18736397	0	+	cel-mir-262	0.20739	0.20739
chrV	18736397	18736547	0	+	cel-mir-262	0.20739	0.20739
chrV	18736547	18736697	0	+	cel-mir-262	0.20739	0.20739
chrV	18736697	18736847	0	+	cel-mir-262	0.20739	0.20739
chrV	18736847	18736997	0	+	cel-mir-262	0.20739	0.20739
chrV	18736997	18737147	0	+	cel-mir-262	0.20739	0.20739
chrV	18737147	18737297	0	+	cel-mir-262	0.20739	0.20739
chrV	18737297	18737447	0	+	cel-mir-262	0.20739	0.20739
chrV	18737447	18737597	0	+	cel-mir-262	0.20739	0.20739
chrV	18737597	18737747	0	+	cel-mir-262	0.20739	0.20739
chrV	18737747	18737755	0	+	cel-mir-262	0.20739	0.20739
chrV	3041090	3041240	0	-	cel-mir-792	0.20739	0.20739
chrV	3041240	3041390	0	-	cel-mir-792	0.20739	0.20739
chrV	3041390	3041540	0	-	cel-mir-792	0.20739	0.20739
chrV	3041540	3041690	0	-	cel-mir-792	0.20739	0.20739
chrV	3041690	3041840	0	-	cel-mir-792	0.20739	0.20739
chrV	3041840	3041990	0	-	cel-mir-792	0.20739	0.20739
chrV	3041990	3042140	0	-	cel-mir-792	0.20739	0.20739
chrV	3042140	3042290	0	-	cel-mir-792	0.20739	0.20739
chrV	3042290	3042440	0	-	cel-mir-792	0.20739	0.20739
chrV	3042440	3042590	0	-	cel-mir-792	0.20739	0.20739
chrV	3042590	3042740	0	-	cel-mir-792	0.20739	0.20739
chrV	3042740	3042890	0	-	cel-mir-792	0.20739	0.20739
chrV	3042890	3043040	0	-	cel-mir-792	0.20739	0.20739
chrV	3043040	3043180	0	-	cel-mir-792	0.20739	0.20739
chrV	3041528	3041678	0	-	cel-mir-1821	0.20739	0.20739
chrV	3041678	3041828	0	-	cel-mir-1821	0.20739	0.20739
chrV	3041828	3041978	0	-	cel-mir-1821	0.20739	0.20739
chrV	3041978	3042128	0	-	cel-mir-1821	0.20739	0.20739
chrV	3042128	3042278	0	-	cel-mir-1821	0.20739	0.20739
chrV	3042278	3042428	0	-	cel-mir-1821	0.20739	0.20739
chrV	3042428	3042578	0	-	cel-mir-1821	0.20739	0.20739
chrV	3042578	3042728	0	-	cel-mir-1821	0.20739	0.20739
chrV	3042728	3042878	0	-	cel-mir-1821	0.20739	0.20739
chrV	3042878	3043028	0	-	cel-mir-1821	0.20739	0.20739
chrV	3043028	3043178	0	-	cel-mir-1821	0.20739	0.20739
chrV	3043178	3043328	0	-	cel-mir-1821	0.20739	0.20739
chrV	3043328	3043478	0	-	cel-mir-1821	0.20739	0.20739
chrV	3043478	3043628	0	-	cel-mir-1821	0.20739	0.20739
chrV	3043628	3043632	0	-	cel-mir-1821	0.20739	0.20739
chrV	5780431	5780548	0	-	cel-mir-253	0.20739	0.20739
chrV	6665322	6665472	0	-	cel-mir-70	0.20739	0.20739
chrV	6955024	6955174	0	-	cel-mir-256	0.20739	0.20739
chrV	6955174	6955324	0	-	cel-mir-256	0.20739	0.20739
chrV	6955324	6955474	0	-	cel-mir-256	0.20739	0.20739
chrV	6955474	6955624	0	-	cel-mir-256	0.20739	0.20739
chrV	6955624	6955774	0	-	cel-mir-256	0.20739	0.20739
chrV	6955774	6955924	0	-	cel-mir-256	0.20739	0.20739
chrV	6955924	6956074	0	-	cel-mir-256	0.20739	0.20739
chrV	6956074	6956224	0	-	cel-mir-256	0.20739	0.20739
chrV	6956224	6956374	0	-	cel-mir-256	0.20739	0.20739
chrV	6956374	6956524	0	-	cel-mir-256	0.20739	0.20739
chrV	6956524	6956674	0	-	cel-mir-256	0.20739	0.20739
chrV	6956674	6956824	0	-	cel-mir-256	0.20739	0.20739
chrV	6956824	6956974	0	-	cel-mir-256	0.20739	0.20739
chrV	6956974	6957124	0	-	cel-mir-256	0.20739	0.20739
chrV	6957124	6957125	0	-	cel-mir-256	0.20739	0.20739
chrV	8579518	8579668	0	-	cel-mir-357	0.20739	0.20739
chrV	8579668	8579818	0	-	cel-mir-357	0.20739	0.20739
chrV	8579818	8579968	0	-	cel-mir-357	0.20739	0.20739
chrV	8579968	8580118	0	-	cel-mir-357	0.20739	0.20739
chrV	8580118	8580268	0	-	cel-mir-357	0.20739	0.20739
chrV	8580268	8580418	0	-	cel-mir-357	0.20739	0.20739
chrV	8580418	8580568	0	-	cel-mir-357	0.20739	0.20739
chrV	8580568	8580718	0	-	cel-mir-357	0.20739	0.20739
chrV	8580718	8580868	0	-	cel-mir-357	0.20739	0.20739
chrV	8580868	8581018	0	-	cel-mir-357	0.20739	0.20739
chrV	8581018	8581168	0	-	cel-mir-357	0.20739	0.20739
chrV	8581168	8581318	0	-	cel-mir-357	0.20739	0.20739
chrV	8581318	8581468	0	-	cel-mir-357	0.20739	0.20739
chrV	8581468	8581618	0	-	cel-mir-357	0.20739	0.20739
chrV	8581618	8581628	0	-	cel-mir-357	0.20739	0.20739
chrV	8579834	8579984	0	-	cel-mir-358	0.20739	0.20739
chrV	8579984	8580134	0	-	cel-mir-358	0.20739	0.20739
chrV	8580134	8580284	0	-	cel-mir-358	0.20739	0.20739
chrV	8580284	8580434	0	-	cel-mir-358	0.20739	0.20739
chrV	8580434	8580584	0	-	cel-mir-358	0.20739	0.20739
chrV	8580584	8580734	0	-	cel-mir-358	0.20739	0.20739
chrV	8580734	8580884	0	-	cel-mir-358	0.20739	0.20739
chrV	8580884	8581034	0	-	cel-mir-358	0.20739	0.20739
chrV	8581034	8581184	0	-	cel-mir-358	0.20739	0.20739
chrV	8581184	8581334	0	-	cel-mir-358	0.20739	0.20739
chrV	8581334	8581484	0	-	cel-mir-358	0.20739	0.20739
chrV	8581484	8581634	0	-	cel-mir-358	0.20739	0.20739
chrV	8581634	8581784	0	-	cel-mir-358	0.20739	0.20739
chrV	8581784	8581934	0	-	cel-mir-358	0.20739	0.20739
chrV	8581934	8581944	0	-	cel-mir-358	0.20739	0.20739
chrV	10538145	10538295	0	-	cel-mir-259	0.20739	0.20739
chrV	10538295	10538445	0	-	cel-mir-259	0.20739	0.20739
chrV	10538445	10538595	0	-	cel-mir-259	0.20739	0.20739
chrV	10538595	10538745	0	-	cel-mir-259	0.20739	0.20739
chrV	10538745	10538895	0	-	cel-mir-259	0.20739	0.20739
chrV	10538895	10539045	0	-	cel-mir-259	0.20739	0.20739
chrV	10539045	10539195	0	-	cel-mir-259	0.20739	0.20739
chrV	10539195	10539345	0	-	cel-mir-259	0.20739	0.20739
chrV	10539345	10539495	0	-	cel-mir-259	0.20739	0.20739
chrV	10539495	10539645	0	-	cel-mir-259	0.20739	0.20739
chrV	10539645	10539795	0	-	cel-mir-259	0.20739	0.20739
chrV	10539795	10539945	0	-	cel-mir-259	0.20739	0.20739
chrV	10539945	10540095	0	-	cel-mir-259	0.20739	0.20739
chrV	10540095	10540096	0	-	cel-mir-259	0.20739	0.20739
chrV	11768894	11769044	0	-	cel-mir-250	0.20739	0.20739
chrV	11769044	11769194	0	-	cel-mir-250	0.20739	0.20739
chrV	11769194	11769344	0	-	cel-mir-250	0.20739	0.20739
chrV	11769344	11769494	0	-	cel-mir-250	0.20739	0.20739
chrV	11769494	11769644	0	-	cel-mir-250	0.20739	0.20739
chrV	11769644	11769794	0	-	cel-mir-250	0.20739	0.20739
chrV	11769794	11769944	0	-	cel-mir-250	0.20739	0.20739
chrV	11769944	11770094	0	-	cel-mir-250	0.20739	0.20739
chrV	11770094	11770244	0	-	cel-mir-250	0.20739	0.20739
chrV	11770244	11770394	0	-	cel-mir-250	0.20739	0.20739
chrV	11770394	11770544	0	-	cel-mir-250	0.20739	0.20739
chrV	11770544	11770694	0	-	cel-mir-250	0.20739	0.20739
chrV	11770694	11770844	0	-	cel-mir-250	0.20739	0.20739
chrV	11770844	11770993	0	-	cel-mir-250	0.20739	0.20739
chrV	11769037	11769187	0	-	cel-mir-61	0.20739	0.20739
chrV	11769187	11769337	0	-	cel-mir-61	0.20739	0.20739
chrV	11769337	11769487	0	-	cel-mir-61	0.20739	0.20739
chrV	11769487	11769637	0	-	cel-mir-61	0.20739	0.20739
chrV	11769637	11769787	0	-	cel-mir-61	0.20739	0.20739
chrV	11769787	11769937	0	-	cel-mir-61	0.20739	0.20739
chrV	11769937	11770087	0	-	cel-mir-61	0.20739	0.20739
chrV	11770087	11770237	0	-	cel-mir-61	0.20739	0.20739
chrV	11770237	11770387	0	-	cel-mir-61	0.20739	0.20739
chrV	11770387	11770537	0	-	cel-mir-61	0.20739	0.20739
chrV	11770537	11770687	0	-	cel-mir-61	0.20739	0.20739
chrV	11770687	11770837	0	-	cel-mir-61	0.20739	0.20739
chrV	11770837	11770987	0	-	cel-mir-61	0.20739	0.20739
chrV	11770987	11771134	0	-	cel-mir-61	0.20739	0.20739
chrV	12037814	12037964	0	-	cel-mir-87	0.20739	0.20739
chrV	12038414	12038564	0	-	cel-mir-87	0.20739	0.20739
chrV	12038564	12038714	0	-	cel-mir-87	0.20739	0.20739
chrV	12038864	12039014	0	-	cel-mir-87	0.20739	0.20739
chrV	12039014	12039164	0	-	cel-mir-87	0.20739	0.20739
chrV	12039164	12039314	0	-	cel-mir-87	0.20739	0.20739
chrV	12039314	12039464	0	-	cel-mir-87	0.20739	0.20739
chrV	12039614	12039758	0	-	cel-mir-87	0.20739	0.20739
chrV	14363389	14363539	0	-	cel-mir-48	0.20739	0.20739
chrV	14363839	14363989	0	-	cel-mir-48	0.20739	0.20739
chrV	14363989	14364139	0	-	cel-mir-48	0.20739	0.20739
chrV	14364289	14364439	0	-	cel-mir-48	0.20739	0.20739
chrV	14364589	14364739	0	-	cel-mir-48	0.20739	0.20739
chrV	14364889	14365039	0	-	cel-mir-48	0.20739	0.20739
chrV	14365915	14366065	0	-	cel-mir-241	0.20739	0.20739
chrV	14366515	14366665	0	-	cel-mir-241	0.20739	0.20739
chrV	14366665	14366815	0	-	cel-mir-241	0.20739	0.20739
chrV	14366815	14366965	0	-	cel-mir-241	0.20739	0.20739
chrV	14366965	14367115	0	-	cel-mir-241	0.20739	0.20739
chrV	14367115	14367261	0	-	cel-mir-241	0.20739	0.20739
chrX	226952	227102	0	+	cel-mir-258-1	0.20739	0.20739
chrX	227102	227252	0	+	cel-mir-258-1	0.20739	0.20739
chrX	227252	227402	0	+	cel-mir-258-1	0.20739	0.20739
chrX	227402	227552	0	+	cel-mir-258-1	0.20739	0.20739
chrX	227552	227702	0	+	cel-mir-258-1	0.20739	0.20739
chrX	227702	227852	0	+	cel-mir-258-1	0.20739	0.20739
chrX	227852	228002	0	+	cel-mir-258-1	0.20739	0.20739
chrX	228002	228152	0	+	cel-mir-258-1	0.20739	0.20739
chrX	228152	228302	0	+	cel-mir-258-1	0.20739	0.20739
chrX	228302	228452	0	+	cel-mir-258-1	0.20739	0.20739
chrX	228452	228602	0	+	cel-mir-258-1	0.20739	0.20739
chrX	228602	228752	0	+	cel-mir-258-1	0.20739	0.20739
chrX	228752	228902	0	+	cel-mir-258-1	0.20739	0.20739
chrX	228902	229048	0	+	cel-mir-258-1	0.20739	0.20739
chrX	236368	236518	0	+	cel-mir-258-2	0.20739	0.20739
chrX	236518	236668	0	+	cel-mir-258-2	0.20739	0.20739
chrX	236668	236818	0	+	cel-mir-258-2	0.20739	0.20739
chrX	236818	236968	0	+	cel-mir-258-2	0.20739	0.20739
chrX	236968	237118	0	+	cel-mir-258-2	0.20739	0.20739
chrX	237118	237268	0	+	cel-mir-258-2	0.20739	0.20739
chrX	237268	237418	0	+	cel-mir-258-2	0.20739	0.20739
chrX	237418	237568	0	+	cel-mir-258-2	0.20739	0.20739
chrX	237568	237718	0	+	cel-mir-258-2	0.20739	0.20739
chrX	237718	237868	0	+	cel-mir-258-2	0.20739	0.20739
chrX	237868	238018	0	+	cel-mir-258-2	0.20739	0.20739
chrX	238018	238168	0	+	cel-mir-258-2	0.20739	0.20739
chrX	238168	238318	0	+	cel-mir-258-2	0.20739	0.20739
chrX	238318	238464	0	+	cel-mir-258-2	0.20739	0.20739
chrX	1879452	1879507	0	+	cel-mir-1018	0.20739	0.20739
chrX	2367758	2367908	0	+	cel-mir-73	0.20739	0.20739
chrX	2367908	2368058	0	+	cel-mir-73	0.20739	0.20739
chrX	2368058	2368208	0	+	cel-mir-73	0.20739	0.20739
chrX	2368208	2368358	0	+	cel-mir-73	0.20739	0.20739
chrX	2368358	2368508	0	+	cel-mir-73	0.20739	0.20739
chrX	2368508	2368658	0	+	cel-mir-73	0.20739	0.20739
chrX	2368658	2368808	0	+	cel-mir-73	0.20739	0.20739
chrX	2369108	2369258	0	+	cel-mir-73	0.20739	0.20739
chrX	2369258	2369408	0	+	cel-mir-73	0.20739	0.20739
chrX	2369408	2369558	0	+	cel-mir-73	0.20739	0.20739
chrX	2369558	2369708	0	+	cel-mir-73	0.20739	0.20739
chrX	2368036	2368186	0	+	cel-mir-74	0.20739	0.20739
chrX	2368186	2368336	0	+	cel-mir-74	0.20739	0.20739
chrX	2368336	2368486	0	+	cel-mir-74	0.20739	0.20739
chrX	2368486	2368636	0	+	cel-mir-74	0.20739	0.20739
chrX	2368636	2368786	0	+	cel-mir-74	0.20739	0.20739
chrX	2369236	2369386	0	+	cel-mir-74	0.20739	0.20739
chrX	2369386	2369536	0	+	cel-mir-74	0.20739	0.20739
chrX	2369536	2369686	0	+	cel-mir-74	0.20739	0.20739
chrX	2372047	2372197	0	+	cel-mir-75	0.20739	0.20739
chrX	2372197	2372347	0	+	cel-mir-75	0.20739	0.20739
chrX	2372347	2372497	0	+	cel-mir-75	0.20739	0.20739
chrX	2372497	2372647	0	+	cel-mir-75	0.20739	0.20739
chrX	2372647	2372797	0	+	cel-mir-75	0.20739	0.20739
chrX	2372797	2372947	0	+	cel-mir-75	0.20739	0.20739
chrX	2372947	2373097	0	+	cel-mir-75	0.20739	0.20739
chrX	2373097	2373247	0	+	cel-mir-75	0.20739	0.20739
chrX	2373247	2373397	0	+	cel-mir-75	0.20739	0.20739
chrX	2373397	2373544	0	+	cel-mir-75	0.20739	0.20739
chrX	2430066	2430216	0	+	cel-mir-81	0.20739	0.20739
chrX	2430216	2430366	0	+	cel-mir-81	0.20739	0.20739
chrX	2430366	2430516	0	+	cel-mir-81	0.20739	0.20739
chrX	2430516	2430666	0	+	cel-mir-81	0.20739	0.20739
chrX	2430666	2430816	0	+	cel-mir-81	0.20739	0.20739
chrX	2430966	2431116	0	+	cel-mir-81	0.20739	0.20739
chrX	2431266	2431416	0	+	cel-mir-81	0.20739	0.20739
chrX	2431416	2431566	0	+	cel-mir-81	0.20739	0.20739
chrX	2431716	2431866	0	+	cel-mir-81	0.20739	0.20739
chrX	2431866	2432016	0	+	cel-mir-81	0.20739	0.20739
chrX	2432016	2432166	0	+	cel-mir-81	0.20739	0.20739
chrX	2432166	2432174	0	+	cel-mir-81	0.20739	0.20739
chrX	2818397	2818547	0	+	cel-mir-264	0.20739	0.20739
chrX	2818547	2818697	0	+	cel-mir-264	0.20739	0.20739
chrX	2818697	2818847	0	+	cel-mir-264	0.20739	0.20739
chrX	2818847	2818997	0	+	cel-mir-264	0.20739	0.20739
chrX	2818997	2819147	0	+	cel-mir-264	0.20739	0.20739
chrX	2819147	2819297	0	+	cel-mir-264	0.20739	0.20739
chrX	2819447	2819597	0	+	cel-mir-264	0.20739	0.20739
chrX	2819897	2820047	0	+	cel-mir-264	0.20739	0.20739
chrX	3003282	3003432	0	+	cel-mir-359	0.20739	0.20739
chrX	3003432	3003582	0	+	cel-mir-359	0.20739	0.20739
chrX	3003582	3003732	0	+	cel-mir-359	0.20739	0.20739
chrX	3003732	3003882	0	+	cel-mir-359	0.20739	0.20739
chrX	3003882	3004032	0	+	cel-mir-359	0.20739	0.20739
chrX	3004032	3004182	0	+	cel-mir-359	0.20739	0.20739
chrX	3004182	3004332	0	+	cel-mir-359	0.20739	0.20739
chrX	3004332	3004482	0	+	cel-mir-359	0.20739	0.20739
chrX	3004482	3004632	0	+	cel-mir-359	0.20739	0.20739
chrX	3004632	3004782	0	+	cel-mir-359	0.20739	0.20739
chrX	3004782	3004932	0	+	cel-mir-359	0.20739	0.20739
chrX	3004932	3005082	0	+	cel-mir-359	0.20739	0.20739
chrX	3005082	3005232	0	+	cel-mir-359	0.20739	0.20739
chrX	3005232	3005382	0	+	cel-mir-359	0.20739	0.20739
chrX	3005382	3005392	0	+	cel-mir-359	0.20739	0.20739
chrX	3003659	3003809	0	+	cel-mir-785	0.20739	0.20739
chrX	3003809	3003959	0	+	cel-mir-785	0.20739	0.20739
chrX	3003959	3004109	0	+	cel-mir-785	0.20739	0.20739
chrX	3004109	3004259	0	+	cel-mir-785	0.20739	0.20739
chrX	3004259	3004409	0	+	cel-mir-785	0.20739	0.20739
chrX	3004409	3004559	0	+	cel-mir-785	0.20739	0.20739
chrX	3004559	3004709	0	+	cel-mir-785	0.20739	0.20739
chrX	3004709	3004859	0	+	cel-mir-785	0.20739	0.20739
chrX	3004859	3005009	0	+	cel-mir-785	0.20739	0.20739
chrX	3005009	3005159	0	+	cel-mir-785	0.20739	0.20739
chrX	3005159	3005309	0	+	cel-mir-785	0.20739	0.20739
chrX	3005309	3005459	0	+	cel-mir-785	0.20739	0.20739
chrX	3005459	3005609	0	+	cel-mir-785	0.20739	0.20739
chrX	3005609	3005753	0	+	cel-mir-785	0.20739	0.20739
chrX	3410991	3411141	0	+	cel-mir-271	0.20739	0.20739
chrX	3411141	3411291	0	+	cel-mir-271	0.20739	0.20739
chrX	3411291	3411441	0	+	cel-mir-271	0.20739	0.20739
chrX	3411441	3411591	0	+	cel-mir-271	0.20739	0.20739
chrX	3411591	3411741	0	+	cel-mir-271	0.20739	0.20739
chrX	3411741	3411891	0	+	cel-mir-271	0.20739	0.20739
chrX	3411891	3412041	0	+	cel-mir-271	0.20739	0.20739
chrX	3412041	3412191	0	+	cel-mir-271	0.20739	0.20739
chrX	3412191	3412341	0	+	cel-mir-271	0.20739	0.20739
chrX	3412341	3412491	0	+	cel-mir-271	0.20739	0.20739
chrX	3412491	3412641	0	+	cel-mir-271	0.20739	0.20739
chrX	3412641	3412791	0	+	cel-mir-271	0.20739	0.20739
chrX	3412941	3413086	0	+	cel-mir-271	0.20739	0.20739
chrX	3754134	3754284	0	+	cel-mir-266	0.20739	0.20739
chrX	3754284	3754434	0	+	cel-mir-266	0.20739	0.20739
chrX	3754434	3754584	0	+	cel-mir-266	0.20739	0.20739
chrX	3754584	3754734	0	+	cel-mir-266	0.20739	0.20739
chrX	3754734	3754884	0	+	cel-mir-266	0.20739	0.20739
chrX	3754884	3755034	0	+	cel-mir-266	0.20739	0.20739
chrX	3755034	3755184	0	+	cel-mir-266	0.20739	0.20739
chrX	3755184	3755334	0	+	cel-mir-266	0.20739	0.20739
chrX	3755334	3755484	0	+	cel-mir-266	0.20739	0.20739
chrX	3755484	3755634	0	+	cel-mir-266	0.20739	0.20739
chrX	3755634	3755784	0	+	cel-mir-266	0.20739	0.20739
chrX	3755784	3755934	0	+	cel-mir-266	0.20739	0.20739
chrX	3755934	3756084	0	+	cel-mir-266	0.20739	0.20739
chrX	3756084	3756228	0	+	cel-mir-266	0.20739	0.20739
chrX	4755940	4756090	0	+	cel-mir-247	0.20739	0.20739
chrX	4756090	4756240	0	+	cel-mir-247	0.20739	0.20739
chrX	4756240	4756390	0	+	cel-mir-247	0.20739	0.20739
chrX	4756390	4756540	0	+	cel-mir-247	0.20739	0.20739
chrX	4756540	4756690	0	+	cel-mir-247	0.20739	0.20739
chrX	4756690	4756840	0	+	cel-mir-247	0.20739	0.20739
chrX	4756840	4756990	0	+	cel-mir-247	0.20739	0.20739
chrX	4756990	4757140	0	+	cel-mir-247	0.20739	0.20739
chrX	4757140	4757290	0	+	cel-mir-247	0.20739	0.20739
chrX	4757290	4757440	0	+	cel-mir-247	0.20739	0.20739
chrX	4757440	4757590	0	+	cel-mir-247	0.20739	0.20739
chrX	4757590	4757740	0	+	cel-mir-247	0.20739	0.20739
chrX	4757740	4757890	0	+	cel-mir-247	0.20739	0.20739
chrX	4757890	4758038	0	+	cel-mir-247	0.20739	0.20739
chrX	4756078	4756228	0	+	cel-mir-797	0.20739	0.20739
chrX	4756228	4756378	0	+	cel-mir-797	0.20739	0.20739
chrX	4756378	4756528	0	+	cel-mir-797	0.20739	0.20739
chrX	4756528	4756678	0	+	cel-mir-797	0.20739	0.20739
chrX	4756678	4756828	0	+	cel-mir-797	0.20739	0.20739
chrX	4756828	4756978	0	+	cel-mir-797	0.20739	0.20739
chrX	4756978	4757128	0	+	cel-mir-797	0.20739	0.20739
chrX	4757128	4757278	0	+	cel-mir-797	0.20739	0.20739
chrX	4757278	4757428	0	+	cel-mir-797	0.20739	0.20739
chrX	4757428	4757578	0	+	cel-mir-797	0.20739	0.20739
chrX	4757578	4757728	0	+	cel-mir-797	0.20739	0.20739
chrX	4757728	4757878	0	+	cel-mir-797	0.20739	0.20739
chrX	4757878	4758028	0	+	cel-mir-797	0.20739	0.20739
chrX	4758028	4758167	0	+	cel-mir-797	0.20739	0.20739
chrX	5802851	5803001	0	+	cel-mir-230	0.20739	0.20739
chrX	5803001	5803151	0	+	cel-mir-230	0.20739	0.20739
chrX	5803151	5803301	0	+	cel-mir-230	0.20739	0.20739
chrX	5803301	5803451	0	+	cel-mir-230	0.20739	0.20739
chrX	5803451	5803601	0	+	cel-mir-230	0.20739	0.20739
chrX	5803601	5803751	0	+	cel-mir-230	0.20739	0.20739
chrX	5803751	5803901	0	+	cel-mir-230	0.20739	0.20739
chrX	5803901	5804051	0	+	cel-mir-230	0.20739	0.20739
chrX	5804051	5804201	0	+	cel-mir-230	0.20739	0.20739
chrX	5804201	5804351	0	+	cel-mir-230	0.20739	0.20739
chrX	5804351	5804501	0	+	cel-mir-230	0.20739	0.20739
chrX	5804501	5804651	0	+	cel-mir-230	0.20739	0.20739
chrX	5804651	5804801	0	+	cel-mir-230	0.20739	0.20739
chrX	5804801	5804949	0	+	cel-mir-230	0.20739	0.20739
chrX	5808308	5808458	0	+	cel-mir-791	0.20739	0.20739
chrX	5808458	5808608	0	+	cel-mir-791	0.20739	0.20739
chrX	5808758	5808908	0	+	cel-mir-791	0.20739	0.20739
chrX	5808908	5809058	0	+	cel-mir-791	0.20739	0.20739
chrX	5809058	5809208	0	+	cel-mir-791	0.20739	0.20739
chrX	5809208	5809358	0	+	cel-mir-791	0.20739	0.20739
chrX	5809358	5809508	0	+	cel-mir-791	0.20739	0.20739
chrX	5809658	5809808	0	+	cel-mir-791	0.20739	0.20739
chrX	5809808	5809958	0	+	cel-mir-791	0.20739	0.20739
chrX	5809958	5810108	0	+	cel-mir-791	0.20739	0.20739
chrX	5810108	5810258	0	+	cel-mir-791	0.20739	0.20739
chrX	5810258	5810393	0	+	cel-mir-791	0.20739	0.20739
chrX	5918108	5918258	0	+	cel-mir-360	0.20739	0.20739
chrX	5918258	5918408	0	+	cel-mir-360	0.20739	0.20739
chrX	5918408	5918558	0	+	cel-mir-360	0.20739	0.20739
chrX	5918558	5918708	0	+	cel-mir-360	0.20739	0.20739
chrX	5918708	5918858	0	+	cel-mir-360	0.20739	0.20739
chrX	5918858	5919008	0	+	cel-mir-360	0.20739	0.20739
chrX	5919008	5919158	0	+	cel-mir-360	0.20739	0.20739
chrX	5919158	5919308	0	+	cel-mir-360	0.20739	0.20739
chrX	5919308	5919458	0	+	cel-mir-360	0.20739	0.20739
chrX	5919458	5919524	0	+	cel-mir-360	0.20739	0.20739
chrX	7881566	7881716	0	+	cel-mir-240	0.20739	0.20739
chrX	7881716	7881866	0	+	cel-mir-240	0.20739	0.20739
chrX	7881866	7882016	0	+	cel-mir-240	0.20739	0.20739
chrX	7882016	7882166	0	+	cel-mir-240	0.20739	0.20739
chrX	7882166	7882316	0	+	cel-mir-240	0.20739	0.20739
chrX	7882316	7882466	0	+	cel-mir-240	0.20739	0.20739
chrX	7882466	7882616	0	+	cel-mir-240	0.20739	0.20739
chrX	7882616	7882766	0	+	cel-mir-240	0.20739	0.20739
chrX	7882766	7882916	0	+	cel-mir-240	0.20739	0.20739
chrX	7882916	7883066	0	+	cel-mir-240	0.20739	0.20739
chrX	7883066	7883216	0	+	cel-mir-240	0.20739	0.20739
chrX	7883216	7883366	0	+	cel-mir-240	0.20739	0.20739
chrX	7883366	7883516	0	+	cel-mir-240	0.20739	0.20739
chrX	7883516	7883663	0	+	cel-mir-240	0.20739	0.20739
chrX	7881695	7881845	0	+	cel-mir-786	0.20739	0.20739
chrX	7881845	7881995	0	+	cel-mir-786	0.20739	0.20739
chrX	7881995	7882145	0	+	cel-mir-786	0.20739	0.20739
chrX	7882145	7882295	0	+	cel-mir-786	0.20739	0.20739
chrX	7882295	7882445	0	+	cel-mir-786	0.20739	0.20739
chrX	7882445	7882595	0	+	cel-mir-786	0.20739	0.20739
chrX	7882595	7882745	0	+	cel-mir-786	0.20739	0.20739
chrX	7882745	7882895	0	+	cel-mir-786	0.20739	0.20739
chrX	7882895	7883045	0	+	cel-mir-786	0.20739	0.20739
chrX	7883045	7883195	0	+	cel-mir-786	0.20739	0.20739
chrX	7883195	7883345	0	+	cel-mir-786	0.20739	0.20739
chrX	7883345	7883495	0	+	cel-mir-786	0.20739	0.20739
chrX	7883495	7883645	0	+	cel-mir-786	0.20739	0.20739
chrX	7883645	7883785	0	+	cel-mir-786	0.20739	0.20739
chrX	8153026	8153176	0	+	cel-mir-237	0.20739	0.20739
chrX	8153176	8153326	0	+	cel-mir-237	0.20739	0.20739
chrX	8153326	8153476	0	+	cel-mir-237	0.20739	0.20739
chrX	8153476	8153626	0	+	cel-mir-237	0.20739	0.20739
chrX	8153626	8153776	0	+	cel-mir-237	0.20739	0.20739
chrX	8153776	8153926	0	+	cel-mir-237	0.20739	0.20739
chrX	8153926	8154076	0	+	cel-mir-237	0.20739	0.20739
chrX	8154076	8154226	0	+	cel-mir-237	0.20739	0.20739
chrX	8154226	8154376	0	+	cel-mir-237	0.20739	0.20739
chrX	8154376	8154526	0	+	cel-mir-237	0.20739	0.20739
chrX	8154526	8154676	0	+	cel-mir-237	0.20739	0.20739
chrX	8154676	8154826	0	+	cel-mir-237	0.20739	0.20739
chrX	8154826	8154976	0	+	cel-mir-237	0.20739	0.20739
chrX	8154976	8155125	0	+	cel-mir-237	0.20739	0.20739
chrX	9988215	9988365	0	+	cel-mir-49	0.20739	0.20739
chrX	9988365	9988515	0	+	cel-mir-49	0.20739	0.20739
chrX	9988515	9988665	0	+	cel-mir-49	0.20739	0.20739
chrX	9988665	9988815	0	+	cel-mir-49	0.20739	0.20739
chrX	9988815	9988965	0	+	cel-mir-49	0.20739	0.20739
chrX	9988965	9989115	0	+	cel-mir-49	0.20739	0.20739
chrX	9989115	9989265	0	+	cel-mir-49	0.20739	0.20739
chrX	9989415	9989565	0	+	cel-mir-49	0.20739	0.20739
chrX	9989565	9989715	0	+	cel-mir-49	0.20739	0.20739
chrX	9989715	9989865	0	+	cel-mir-49	0.20739	0.20739
chrX	9989865	9990015	0	+	cel-mir-49	0.20739	0.20739
chrX	11003653	11003803	0	+	cel-mir-251	0.20739	0.20739
chrX	11003803	11003953	0	+	cel-mir-251	0.20739	0.20739
chrX	11003953	11004103	0	+	cel-mir-251	0.20739	0.20739
chrX	11004103	11004253	0	+	cel-mir-251	0.20739	0.20739
chrX	11004253	11004403	0	+	cel-mir-251	0.20739	0.20739
chrX	11004403	11004553	0	+	cel-mir-251	0.20739	0.20739
chrX	11004553	11004703	0	+	cel-mir-251	0.20739	0.20739
chrX	11004703	11004853	0	+	cel-mir-251	0.20739	0.20739
chrX	11004853	11005003	0	+	cel-mir-251	0.20739	0.20739
chrX	11005003	11005153	0	+	cel-mir-251	0.20739	0.20739
chrX	11005153	11005303	0	+	cel-mir-251	0.20739	0.20739
chrX	11005303	11005453	0	+	cel-mir-251	0.20739	0.20739
chrX	11005453	11005603	0	+	cel-mir-251	0.20739	0.20739
chrX	11005603	11005750	0	+	cel-mir-251	0.20739	0.20739
chrX	11293785	11293935	0	+	cel-mir-787	0.20739	0.20739
chrX	11293935	11294085	0	+	cel-mir-787	0.20739	0.20739
chrX	11294235	11294385	0	+	cel-mir-787	0.20739	0.20739
chrX	11294385	11294535	0	+	cel-mir-787	0.20739	0.20739
chrX	11294535	11294685	0	+	cel-mir-787	0.20739	0.20739
chrX	11294685	11294835	0	+	cel-mir-787	0.20739	0.20739
chrX	11294835	11294985	0	+	cel-mir-787	0.20739	0.20739
chrX	11294985	11295135	0	+	cel-mir-787	0.20739	0.20739
chrX	11295285	11295435	0	+	cel-mir-787	0.20739	0.20739
chrX	11295435	11295585	0	+	cel-mir-787	0.20739	0.20739
chrX	11295585	11295725	0	+	cel-mir-787	0.20739	0.20739
chrX	11791368	11791518	0	+	cel-mir-239a	0.20739	0.20739
chrX	11791518	11791668	0	+	cel-mir-239a	0.20739	0.20739
chrX	11791668	11791818	0	+	cel-mir-239a	0.20739	0.20739
chrX	11791818	11791968	0	+	cel-mir-239a	0.20739	0.20739
chrX	11791968	11792118	0	+	cel-mir-239a	0.20739	0.20739
chrX	11792418	11792568	0	+	cel-mir-239a	0.20739	0.20739
chrX	11792718	11792868	0	+	cel-mir-239a	0.20739	0.20739
chrX	11792868	11793018	0	+	cel-mir-239a	0.20739	0.20739
chrX	11793018	11793168	0	+	cel-mir-239a	0.20739	0.20739
chrX	11793168	11793318	0	+	cel-mir-239a	0.20739	0.20739
chrX	13596151	13596301	0	+	cel-mir-392	0.20739	0.20739
chrX	13596301	13596451	0	+	cel-mir-392	0.20739	0.20739
chrX	13596451	13596601	0	+	cel-mir-392	0.20739	0.20739
chrX	13596601	13596751	0	+	cel-mir-392	0.20739	0.20739
chrX	13596751	13596901	0	+	cel-mir-392	0.20739	0.20739
chrX	13596901	13597051	0	+	cel-mir-392	0.20739	0.20739
chrX	13597051	13597201	0	+	cel-mir-392	0.20739	0.20739
chrX	13597201	13597351	0	+	cel-mir-392	0.20739	0.20739
chrX	13597351	13597501	0	+	cel-mir-392	0.20739	0.20739
chrX	13597651	13597801	0	+	cel-mir-392	0.20739	0.20739
chrX	13597801	13597951	0	+	cel-mir-392	0.20739	0.20739
chrX	13597951	13598101	0	+	cel-mir-392	0.20739	0.20739
chrX	13598101	13598190	0	+	cel-mir-392	0.20739	0.20739
chrX	13857637	13857787	0	+	cel-mir-793	0.20739	0.20739
chrX	13857787	13857937	0	+	cel-mir-793	0.20739	0.20739
chrX	13857937	13858087	0	+	cel-mir-793	0.20739	0.20739
chrX	13858087	13858237	0	+	cel-mir-793	0.20739	0.20739
chrX	13858237	13858387	0	+	cel-mir-793	0.20739	0.20739
chrX	13858387	13858537	0	+	cel-mir-793	0.20739	0.20739
chrX	13858537	13858687	0	+	cel-mir-793	0.20739	0.20739
chrX	13858687	13858827	0	+	cel-mir-793	0.20739	0.20739
chrX	13920172	13920322	0	+	cel-mir-47	0.20739	0.20739
chrX	13920322	13920472	0	+	cel-mir-47	0.20739	0.20739
chrX	13920472	13920622	0	+	cel-mir-47	0.20739	0.20739
chrX	13920622	13920772	0	+	cel-mir-47	0.20739	0.20739
chrX	13920772	13920922	0	+	cel-mir-47	0.20739	0.20739
chrX	13920922	13921072	0	+	cel-mir-47	0.20739	0.20739
chrX	13921072	13921222	0	+	cel-mir-47	0.20739	0.20739
chrX	13921222	13921372	0	+	cel-mir-47	0.20739	0.20739
chrX	13921522	13921672	0	+	cel-mir-47	0.20739	0.20739
chrX	13921672	13921822	0	+	cel-mir-47	0.20739	0.20739
chrX	13921822	13921972	0	+	cel-mir-47	0.20739	0.20739
chrX	13922122	13922269	0	+	cel-mir-47	0.20739	0.20739
chrX	14976753	14976903	0	+	cel-mir-1829b	0.20739	0.20739
chrX	14977353	14977446	0	+	cel-mir-1829b	0.20739	0.20739
chrX	16206872	16207022	0	+	cel-mir-1819	0.20739	0.20739
chrX	16207022	16207172	0	+	cel-mir-1819	0.20739	0.20739
chrX	16207172	16207322	0	+	cel-mir-1819	0.20739	0.20739
chrX	16207322	16207472	0	+	cel-mir-1819	0.20739	0.20739
chrX	16207472	16207622	0	+	cel-mir-1819	0.20739	0.20739
chrX	16207622	16207772	0	+	cel-mir-1819	0.20739	0.20739
chrX	16207772	16207922	0	+	cel-mir-1819	0.20739	0.20739
chrX	16207922	16208072	0	+	cel-mir-1819	0.20739	0.20739
chrX	16208222	16208372	0	+	cel-mir-1819	0.20739	0.20739
chrX	16208372	16208522	0	+	cel-mir-1819	0.20739	0.20739
chrX	16208522	16208672	0	+	cel-mir-1819	0.20739	0.20739
chrX	16208672	16208822	0	+	cel-mir-1819	0.20739	0.20739
chrX	16208822	16208953	0	+	cel-mir-1819	0.20739	0.20739
chrX	1797923	1798073	0	-	cel-mir-796	0.20739	0.20739
chrX	1798073	1798223	0	-	cel-mir-796	0.20739	0.20739
chrX	1798223	1798373	0	-	cel-mir-796	0.20739	0.20739
chrX	1798373	1798523	0	-	cel-mir-796	0.20739	0.20739
chrX	1798523	1798673	0	-	cel-mir-796	0.20739	0.20739
chrX	1798673	1798823	0	-	cel-mir-796	0.20739	0.20739
chrX	1798823	1798973	0	-	cel-mir-796	0.20739	0.20739
chrX	1798973	1799123	0	-	cel-mir-796	0.20739	0.20739
chrX	1799123	1799273	0	-	cel-mir-796	0.20739	0.20739
chrX	1799273	1799423	0	-	cel-mir-796	0.20739	0.20739
chrX	1799423	1799573	0	-	cel-mir-796	0.20739	0.20739
chrX	1799573	1799723	0	-	cel-mir-796	0.20739	0.20739
chrX	1799723	1799873	0	-	cel-mir-796	0.20739	0.20739
chrX	1799873	1800012	0	-	cel-mir-796	0.20739	0.20739
chrX	2261366	2261516	0	-	cel-mir-248	0.20739	0.20739
chrX	2261516	2261666	0	-	cel-mir-248	0.20739	0.20739
chrX	2261666	2261816	0	-	cel-mir-248	0.20739	0.20739
chrX	2261816	2261966	0	-	cel-mir-248	0.20739	0.20739
chrX	2261966	2262116	0	-	cel-mir-248	0.20739	0.20739
chrX	2262116	2262266	0	-	cel-mir-248	0.20739	0.20739
chrX	2262266	2262416	0	-	cel-mir-248	0.20739	0.20739
chrX	2262416	2262566	0	-	cel-mir-248	0.20739	0.20739
chrX	2262566	2262616	0	-	cel-mir-248	0.20739	0.20739
chrX	2435341	2435491	0	-	cel-mir-82	0.20739	0.20739
chrX	2435491	2435641	0	-	cel-mir-82	0.20739	0.20739
chrX	2435941	2436091	0	-	cel-mir-82	0.20739	0.20739
chrX	2968743	2968893	0	-	cel-mir-34	0.20739	0.20739
chrX	2968893	2969043	0	-	cel-mir-34	0.20739	0.20739
chrX	2969043	2969193	0	-	cel-mir-34	0.20739	0.20739
chrX	2969343	2969493	0	-	cel-mir-34	0.20739	0.20739
chrX	2969643	2969793	0	-	cel-mir-34	0.20739	0.20739
chrX	2969793	2969943	0	-	cel-mir-34	0.20739	0.20739
chrX	2969943	2970093	0	-	cel-mir-34	0.20739	0.20739
chrX	2970093	2970243	0	-	cel-mir-34	0.20739	0.20739
chrX	2970243	2970393	0	-	cel-mir-34	0.20739	0.20739
chrX	2970543	2970693	0	-	cel-mir-34	0.20739	0.20739
chrX	2970693	2970840	0	-	cel-mir-34	0.20739	0.20739
chrX	3005431	3005581	0	-	cel-mir-249	0.20739	0.20739
chrX	3005581	3005731	0	-	cel-mir-249	0.20739	0.20739
chrX	3005731	3005881	0	-	cel-mir-249	0.20739	0.20739
chrX	3005881	3006031	0	-	cel-mir-249	0.20739	0.20739
chrX	3006031	3006181	0	-	cel-mir-249	0.20739	0.20739
chrX	3006181	3006331	0	-	cel-mir-249	0.20739	0.20739
chrX	3006331	3006481	0	-	cel-mir-249	0.20739	0.20739
chrX	3006481	3006631	0	-	cel-mir-249	0.20739	0.20739
chrX	3006631	3006781	0	-	cel-mir-249	0.20739	0.20739
chrX	3006781	3006931	0	-	cel-mir-249	0.20739	0.20739
chrX	3006931	3007081	0	-	cel-mir-249	0.20739	0.20739
chrX	3007081	3007231	0	-	cel-mir-249	0.20739	0.20739
chrX	3007231	3007381	0	-	cel-mir-249	0.20739	0.20739
chrX	3007381	3007528	0	-	cel-mir-249	0.20739	0.20739
chrX	6434381	6434531	0	-	cel-mir-1022	0.20739	0.20739
chrX	6434531	6434681	0	-	cel-mir-1022	0.20739	0.20739
chrX	6434681	6434831	0	-	cel-mir-1022	0.20739	0.20739
chrX	6434831	6434981	0	-	cel-mir-1022	0.20739	0.20739
chrX	6434981	6435131	0	-	cel-mir-1022	0.20739	0.20739
chrX	6435131	6435281	0	-	cel-mir-1022	0.20739	0.20739
chrX	6435281	6435431	0	-	cel-mir-1022	0.20739	0.20739
chrX	6435431	6435581	0	-	cel-mir-1022	0.20739	0.20739
chrX	6435581	6435703	0	-	cel-mir-1022	0.20739	0.20739
chrX	8073863	8074013	0	-	cel-mir-784	0.20739	0.20739
chrX	8074013	8074163	0	-	cel-mir-784	0.20739	0.20739
chrX	8074163	8074313	0	-	cel-mir-784	0.20739	0.20739
chrX	8074313	8074463	0	-	cel-mir-784	0.20739	0.20739
chrX	8074463	8074613	0	-	cel-mir-784	0.20739	0.20739
chrX	8074613	8074763	0	-	cel-mir-784	0.20739	0.20739
chrX	8074763	8074913	0	-	cel-mir-784	0.20739	0.20739
chrX	8074913	8075063	0	-	cel-mir-784	0.20739	0.20739
chrX	8075063	8075213	0	-	cel-mir-784	0.20739	0.20739
chrX	8075213	8075363	0	-	cel-mir-784	0.20739	0.20739
chrX	8075363	8075513	0	-	cel-mir-784	0.20739	0.20739
chrX	8075513	8075663	0	-	cel-mir-784	0.20739	0.20739
chrX	8075663	8075813	0	-	cel-mir-784	0.20739	0.20739
chrX	8075813	8075951	0	-	cel-mir-784	0.20739	0.20739
chrX	8484233	8484383	0	-	cel-mir-788	0.20739	0.20739
chrX	8484383	8484533	0	-	cel-mir-788	0.20739	0.20739
chrX	8484683	8484833	0	-	cel-mir-788	0.20739	0.20739
chrX	8484833	8484983	0	-	cel-mir-788	0.20739	0.20739
chrX	8485133	8485283	0	-	cel-mir-788	0.20739	0.20739
chrX	8485283	8485433	0	-	cel-mir-788	0.20739	0.20739
chrX	8485433	8485583	0	-	cel-mir-788	0.20739	0.20739
chrX	8485583	8485733	0	-	cel-mir-788	0.20739	0.20739
chrX	8485883	8486033	0	-	cel-mir-788	0.20739	0.20739
chrX	8486033	8486183	0	-	cel-mir-788	0.20739	0.20739
chrX	8486183	8486311	0	-	cel-mir-788	0.20739	0.20739
chrX	8599583	8599733	0	-	cel-mir-799	0.20739	0.20739
chrX	8599733	8599883	0	-	cel-mir-799	0.20739	0.20739
chrX	8599883	8600033	0	-	cel-mir-799	0.20739	0.20739
chrX	8600033	8600183	0	-	cel-mir-799	0.20739	0.20739
chrX	8600183	8600333	0	-	cel-mir-799	0.20739	0.20739
chrX	8600333	8600483	0	-	cel-mir-799	0.20739	0.20739
chrX	8600483	8600633	0	-	cel-mir-799	0.20739	0.20739
chrX	8600633	8600783	0	-	cel-mir-799	0.20739	0.20739
chrX	8600783	8600933	0	-	cel-mir-799	0.20739	0.20739
chrX	8600933	8601083	0	-	cel-mir-799	0.20739	0.20739
chrX	8601083	8601233	0	-	cel-mir-799	0.20739	0.20739
chrX	8601233	8601383	0	-	cel-mir-799	0.20739	0.20739
chrX	8601383	8601533	0	-	cel-mir-799	0.20739	0.20739
chrX	8601533	8601676	0	-	cel-mir-799	0.20739	0.20739
chrX	11333381	11333531	0	-	cel-mir-254	0.20739	0.20739
chrX	11333531	11333637	0	-	cel-mir-254	0.20739	0.20739
chrX	11790375	11790525	0	-	cel-mir-239b	0.20739	0.20739
chrX	11790525	11790675	0	-	cel-mir-239b	0.20739	0.20739
chrX	11790825	11790975	0	-	cel-mir-239b	0.20739	0.20739
chrX	11791125	11791275	0	-	cel-mir-239b	0.20739	0.20739
chrX	11791425	11791575	0	-	cel-mir-239b	0.20739	0.20739
chrX	11791875	11792025	0	-	cel-mir-239b	0.20739	0.20739
chrX	11792025	11792175	0	-	cel-mir-239b	0.20739	0.20739
chrX	11792175	11792323	0	-	cel-mir-239b	0.20739	0.20739
chrX	13143761	13143911	0	-	cel-mir-56	0.20739	0.20739
chrX	13144211	13144361	0	-	cel-mir-56	0.20739	0.20739
chrX	13144361	13144511	0	-	cel-mir-56	0.20739	0.20739
chrX	13144511	13144661	0	-	cel-mir-56	0.20739	0.20739
chrX	13145111	13145261	0	-	cel-mir-56	0.20739	0.20739
chrX	13145261	13145411	0	-	cel-mir-56	0.20739	0.20739
chrX	13145411	13145561	0	-	cel-mir-56	0.20739	0.20739
chrX	13145561	13145708	0	-	cel-mir-56	0.20739	0.20739
chrX	13143747	13143897	0	-	cel-mir-55	0.20739	0.20739
chrX	13144197	13144347	0	-	cel-mir-55	0.20739	0.20739
chrX	13144347	13144497	0	-	cel-mir-55	0.20739	0.20739
chrX	13144497	13144647	0	-	cel-mir-55	0.20739	0.20739
chrX	13145097	13145247	0	-	cel-mir-55	0.20739	0.20739
chrX	13145247	13145397	0	-	cel-mir-55	0.20739	0.20739
chrX	13145397	13145547	0	-	cel-mir-55	0.20739	0.20739
chrX	13145547	13145697	0	-	cel-mir-55	0.20739	0.20739
chrX	13145697	13145845	0	-	cel-mir-55	0.20739	0.20739
chrX	13144216	13144366	0	-	cel-mir-54	0.20739	0.20739
chrX	13144366	13144516	0	-	cel-mir-54	0.20739	0.20739
chrX	13144516	13144666	0	-	cel-mir-54	0.20739	0.20739
chrX	13145116	13145266	0	-	cel-mir-54	0.20739	0.20739
chrX	13145266	13145416	0	-	cel-mir-54	0.20739	0.20739
chrX	13145416	13145566	0	-	cel-mir-54	0.20739	0.20739
chrX	13145566	13145716	0	-	cel-mir-54	0.20739	0.20739
chrX	13145716	13145866	0	-	cel-mir-54	0.20739	0.20739
chrX	13145866	13146015	0	-	cel-mir-54	0.20739	0.20739
chrX	14744501	14744651	0	-	cel-let-7	0.20739	0.20739
chrX	14744951	14745101	0	-	cel-let-7	0.20739	0.20739
chrX	15235967	15236117	0	-	cel-mir-1829c	0.20739	0.20739
chrX	15236117	15236267	0	-	cel-mir-1829c	0.20739	0.20739
chrX	15236267	15236417	0	-	cel-mir-1829c	0.20739	0.20739
chrX	15236417	15236567	0	-	cel-mir-1829c	0.20739	0.20739
chrX	15236567	15236717	0	-	cel-mir-1829c	0.20739	0.20739
chrX	15236717	15236867	0	-	cel-mir-1829c	0.20739	0.20739
chrX	15236867	15237017	0	-	cel-mir-1829c	0.20739	0.20739
chrX	15237017	15237167	0	-	cel-mir-1829c	0.20739	0.20739
chrX	15237167	15237317	0	-	cel-mir-1829c	0.20739	0.20739
chrX	15237317	15237344	0	-	cel-mir-1829c	0.20739	0.20739
chrX	15587232	15587382	0	-	cel-mir-1829a	0.20739	0.20739
chrX	15587382	15587532	0	-	cel-mir-1829a	0.20739	0.20739
chrX	15587682	15587832	0	-	cel-mir-1829a	0.20739	0.20739
chrX	15587832	15587982	0	-	cel-mir-1829a	0.20739	0.20739
chrX	15587982	15588132	0	-	cel-mir-1829a	0.20739	0.20739
chrX	15588132	15588282	0	-	cel-mir-1829a	0.20739	0.20739
chrX	15588282	15588432	0	-	cel-mir-1829a	0.20739	0.20739
chrX	15588432	15588582	0	-	cel-mir-1829a	0.20739	0.20739
chrX	15588582	15588621	0	-	cel-mir-1829a	0.20739	0.20739
chrX	16021322	16021472	0	-	cel-mir-84	0.20739	0.20739
chrX	16021472	16021622	0	-	cel-mir-84	0.20739	0.20739
chrX	16021622	16021772	0	-	cel-mir-84	0.20739	0.20739
chrX	16021772	16021922	0	-	cel-mir-84	0.20739	0.20739
chrX	16021922	16022072	0	-	cel-mir-84	0.20739	0.20739
chrX	16022222	16022372	0	-	cel-mir-84	0.20739	0.20739
chrX	16022522	16022672	0	-	cel-mir-84	0.20739	0.20739
chrX	16022672	16022822	0	-	cel-mir-84	0.20739	0.20739
chrX	16022822	16022972	0	-	cel-mir-84	0.20739	0.20739
chrX	16022972	16023122	0	-	cel-mir-84	0.20739	0.20739
chrX	16023122	16023272	0	-	cel-mir-84	0.20739	0.20739
chrX	16023272	16023397	0	-	cel-mir-84	0.20739	0.20739
chrX	17597677	17597827	0	-	cel-mir-63	0.20739	0.20739
chrX	17597977	17598127	0	-	cel-mir-63	0.20739	0.20739
chrX	17598127	17598277	0	-	cel-mir-63	0.20739	0.20739
chrX	17598427	17598577	0	-	cel-mir-63	0.20739	0.20739
chrX	17598577	17598727	0	-	cel-mir-63	0.20739	0.20739
chrX	17598727	17598877	0	-	cel-mir-63	0.20739	0.20739
chrX	17598877	17599027	0	-	cel-mir-63	0.20739	0.20739
chrX	17599027	17599177	0	-	cel-mir-63	0.20739	0.20739
chrX	17599177	17599327	0	-	cel-mir-63	0.20739	0.20739
chrX	17599327	17599477	0	-	cel-mir-63	0.20739	0.20739
chrX	17599477	17599627	0	-	cel-mir-63	0.20739	0.20739
chrX	17599627	17599777	0	-	cel-mir-63	0.20739	0.20739
chrX	17599777	17599781	0	-	cel-mir-63	0.20739	0.20739
