# Supplementary material for: A novel mechanism of LIN-28 regulation of let-7 microRNA expression revealed by in vivo HITS-CLIP in C. elegans
Source: RNA. 2015 May;21(5):985–96. doi: 10.1261/rna.045542.114 (PMC4408804; doi:10.1261/rna.045542.114)
Supplement: Supplemental Material [file supp_045542.114_Table_S3.xls]

## Sheet: Sheet1
# Genes ordered by peak analysis (top 2000 binding windows)
# Some windows may be corresponding to multiple genes
gene	order
R12E2.14	1
R12E2.15	2
T27A3.6	3
T10B9.9	4
ins-37	5
unc-45	6
M163.5	7
C33A12.4	8
W03C9.6	9
F12F6.17	10
ubl-1	11
abcf-1	12
H05O09.3	13
ttn-1	13
F13H8.5	15
ZK180.5	16
cut-2	17
clec-180	18
rla-2	19
din-1	20
nas-23	21
col-97	22
mup-4	23
zwl-1	24
C26F1.1	25
mlc-2	26
anc-1	27
lpd-8	28
R10H10.3	28
F10D11.6	30
unc-112	31
ceh-8	32
Y38F1A.6	33
C46C2.5	34
grl-16	35
D2092.8	36
C30H6.5	37
F58D5.5	38
ucr-1	39
ptp-3	40
lev-10	41
col-54	42
T25E4.1	43
T21C9.9	44
C06G1.2	45
C02E7.6	46
suro-1	47
col-161	48
col-13	49
aakg-1	50
gly-5	51
T25F10.3	52
lpin-1	53
F41F3.3	54
F37H8.3	55
rpl-13	56
zyg-11	57
pqn-29	58
dig-1	59
nmy-1	60
E01G6.1	61
C53A3.2	62
col-162	63
M02G9.2	64
gcy-28	65
ltd-1	66
K01D12.9	67
F32D8.12	68
cblc-1	69
cdo-1	70
lgc-21	71
K04H4.2	72
F32D8.7	73
T10E10.4	74
T20H4.2	75
pars-1	75
Y47D7A.13	77
F54E4.3	78
lips-6	79
maco-1	80
C42D4.3	81
chn-1	82
T26C5.3	83
ram-2	84
act-1	85
acdh-1	86
pkc-1	87
unc-22	88
R12E2.7	89
ida-1	90
lsm-8	91
F16B3.3	92
B0403.5	93
ram-5	94
K03A11.6	95
col-14	96
mpz-1	97
C52A11.5	97
asg-2	99
col-77	100
lfi-1	101
lrp-1	102
F43G6.8	103
col-104	104
Y57G11C.42	105
Y95B8A.2	106
C56G2.1	107
mrck-1	108
col-12	109
ulp-1	110
adm-2	111
T02E9.5	112
M03E7.4	113
R12E2.1	114
ife-1	115
unc-104	116
nhr-102	117
F13H6.1	118
gcy-12	119
T07F10.1	120
C16D9.6	121
T03D8.6	122
Y48G8AL.12	123
cash-1	124
fmo-4	125
ekl-6	126
T13C2.2	127
col-166	128
C27D9.2	129
adt-1	130
C28H8.5	131
tag-278	132
anoh-2	133
C06G1.1	134
hot-4	135
T20D3.11	136
R10H10.4	137
tlk-1	138
glr-4	139
T06E4.14	140
T06E4.7	140
unc-68	142
fln-2	143
C18B12.4	144
col-167	145
clp-7	146
syd-9	147
sams-1	148
nhx-2	149
col-109	150
F28F9.3	151
R07E3.4	152
C02E7.7	153
lact-7	154
W02F12.2	155
W02F12.8	155
K02E2.8	157
unc-44	158
ZK1025.3	159
cpg-7	160
Y17G7B.20	161
Y17G7B.21	161
ZC247.1	163
T11B7.1	164
ptr-2	165
pqn-26	166
cpna-2	167
C37A2.6	168
C37A2.7	168
C26B2.8	170
tag-343	171
R148.7	172
heh-1	172
F01G4.6	174
F01G4.5	174
C18E9.7	176
F13E6.4	177
fmi-1	178
ifg-1	179
C35A5.10	180
Y47D3B.6	181
lron-4	182
jud-4	183
vha-12	184
F49E12.12	185
W08E12.6	186
tag-80	187
Y48G8AL.13	188
F59C12.3	189
cdh-4	190
tom-1	191
H11E01.3	192
snt-3	193
R12A1.3	194
dlc-2	195
C34E11.2	196
acdh-6	197
atn-1	198
ZC190.4	199
grsp-1	200
unc-115	201
lrx-1	202
21ur-14652	203
set-30	204
nas-8	205
tni-3	206
Y58A7A.1	207
T05A12.4	208
glb-25	209
ppk-1	210
C41G7.15	211
rps-0	212
Y97E10C.1	213
F22D6.2	214
F45D3.2	215
frm-1	216
dct-5	217
phat-1	218
K08E3.5	219
lin-14	220
bus-19	221
odr-3	222
pps-1	223
D2096.6	224
hif-1	225
ell-1	226
sel-9	227
W02D7.6	227
jph-1	229
nas-36	230
C52D10.12	231
C24F3.2	232
nas-12	232
col-156	234
nlr-1	235
act-2	236
unc-2	237
Y41E3.7	238
zip-9	239
F46H5.4	240
col-107	241
Y57G11A.4	242
pqm-96	243
unc-41	244
mab-7	245
C56G2.3	246
abu-14	247
ZC250.4	248
pat-3	249
pqn-67	250
dgk-1	251
cal-4	252
T14G8.3	253
ugt-25	254
egl-30	255
mmaa-1	256
asb-2	257
K03H1.11	258
mog-1	258
fkh-9	260
H10D18.5	261
ZC395.5	262
pab-2	263
ulp-4	264
B0334.13	265
C35E7.11	266
lsy-22	267
Y37E3.8	268
ZK662.2	269
scd-1	270
glb-10	271
sec-24.1	272
F12F6.7	272
F55A4.2	274
C30F12.2	275
his-60	276
unc-49	277
F46C8.8	278
abu-11	279
C49G7.10	280
tct-1	281
rla-0	281
Y73B6BL.29	283
sqd-1	283
F16A11.1	285
ZK370.4	286
che-3	287
Y65B4BL.6	288
R02E4.3	289
kin-14	290
DH11.2	291
nlp-9	292
B0334.6	293
srap-1	294
F52D10.4	295
col-113	296
tag-174	297
lipl-1	298
unc-32	299
mab-5	300
hum-9	301
F21C10.7	302
rpt-1	303
snt-7	304
F13E9.1	305
F20B10.3	306
cfz-2	307
F41F3.8	308
homt-1	309
ced-11	310
rpy-1	311
dnj-24	312
R173.3	313
K03H9.3	314
clp-4	315
C30A5.10	316
R02F11.1	317
tag-275	318
unc-89	319
T07F12.4	320
unc-25	321
dapk-1	322
T04C9.1	323
rig-4	324
Y51A2D.14	325
cnc-3	326
nas-30	327
T06E4.12	328
myo-5	329
T04F3.1	330
R13H4.5	331
hot-9	332
F41E6.11	333
T27C4.1	334
pqn-51	335
nhr-120	336
M153.3	337
ran-1	338
rpl-24.1	339
D1007.10	339
F27D9.7	341
T24B8.3	342
cal-2	343
T01C1.4	344
lin-2	345
C15A11.4	346
eef-1G	347
irk-3	348
max-2	349
pqn-35	350
F36G3.1	351
T12G3.2	352
fut-8	353
C10F3.7	353
K09E2.3	355
ntp-1	356
sgo-1	356
F55C12.1	358
sipa-1	359
F07H5.8	360
pqn-36	361
snt-1	362
nrf-5	363
grk-1	364
F36A2.3	365
cav-1	366
nhx-9	367
inf-1	368
byn-1	368
C31C9.2	370
Y32F6B.1	371
F29D10.3	372
hum-1	372
M05D6.2	374
F22B5.10	374
dpy-1	376
W01B11.6	377
F07H5.6	378
ttr-27	379
ttr-28	379
C27F2.8	381
unc-75	382
H36L18.2	383
col-58	384
cul-5	385
pod-1	386
lips-17	387
rgl-1	388
saeg-1	389
T05A8.8	390
bra-1	391
vha-19	392
gon-1	393
lron-2	394
nspb-12	395
agr-1	396
smc-4	397
F35G12.11	397
dao-6	399
Y71H2AM.4	400
Y71H2AM.5	400
faah-2	402
T14B4.8	403
unc-73	404
nkb-1	405
arrd-17	406
pkn-1	407
wnk-1	408
rib-1	409
srgp-1	409
ppm-1	411
Y56A3A.7	412
C01H6.3	413
egl-2	414
Y43F8C.3	415
F32H2.8	416
let-92	417
let-363	418
wrt-8	419
dys-1	420
Y32H12A.7	421
Y32H12A.8	421
R102.4	423
R102.5	423
abt-2	425
T20B6.3	426
glo-4	427
H10E21.4	428
E04F6.4	429
col-130	430
sol-1	431
C25H3.8	432
W07G4.5	433
R11.2	434
D2085.4	435
Y52B11B.1	436
CC8.1	437
unc-9	438
cpt-4	439
cyy-1	440
lam-1	441
F22F7.7	442
sir-2.2	443
T17H7.7	444
kcc-3	445
F45D3.3	446
shn-1	447
unc-10	448
inx-17	449
inx-16	449
F01G10.10	451
F37C4.5	452
irld-2	453
W01A8.6	454
sax-7	455
F57G12.1	456
T19D12.6	457
lec-5	458
Y11D7A.9	459
emb-5	460
R11F4.3	461
W06A11.1	461
stim-1	463
Y51A2D.15	464
msra-1	465
lagr-1	466
M88.5	467
nlp-25	468
ZK742.6	469
K05F1.5	470
daf-3	471
Y49A10A.2	472
D1086.5	473
ddr-2	474
fbxa-51	475
pdf-1	476
F38B6.6	477
cab-1	478
F52G3.5	479
pat-2	480
acr-24	481
tag-241	482
pqn-63	483
K09C8.7	484
daf-11	485
nas-14	486
ncr-1	487
C13C4.4	488
C24A1.3	489
Y65B4A.2	490
D2024.4	491
C13G3.1	492
F46F11.1	493
lrp-2	494
T06D8.10	495
F36H9.5	496
twk-31	497
rpl-11.2	498
eef-1B.1	499
iftb-1	500
C54G4.9	500
Y75B7AR.1	502
ZK792.5	503
apb-3	504
ech-6	505
ahcy-1	506
dpf-3	506
goa-1	508
nhr-57	509
lgc-1	509
dkf-2	511
cfi-1	512
gpa-7	513
eri-3	514
F59C6.12	515
F59C6.5	515
H01G02.1	517
rbf-1	518
F46G10.2	519
vps-32.1	520
C29F5.1	521
cle-1	522
F15A8.6	523
Y48G10A.3	524
asd-2	525
ego-2	526
T08G11.1	527
W07G4.1	528
C06C3.3	529
rpl-5	530
bcs-1	530
grl-21	532
cutl-5	533
mspn-1	534
ncbp-1	535
lsy-2	536
K02E11.10	537
R08A2.5	538
T01B6.1	539
cit-1.2	540
flp-22	541
hil-2	542
elo-9	543
pyr-1	544
C25E10.5	545
R01B10.4	546
R01B10.3	546
tag-163	548
tnt-4	549
bus-4	550
R07E3.2	551
F52E1.9	552
fbxa-59	553
B0336.3	554
F56F4.4	555
pept-3	555
atg-2	557
vab-10	558
viln-1	559
cor-1	560
T06F4.1	561
R07E5.4	562
unc-15	563
Y75B12B.11	564
grl-1	565
T06E4.10	566
obr-2	567
Y34B4A.10	568
C34F6.10	569
F35H10.10	570
R10D12.1	571
unc-103	572
sto-2	573
scav-6	574
Y73B6BL.44	575
nhr-274	576
F46G11.1	577
mrpl-50	578
cct-2	578
F13B12.4	580
col-65	581
col-115	582
egl-19	583
VC5.2	584
sup-10	585
ugt-62	586
T28C12.6	587
ZC443.1	588
hum-2	589
Y77E11A.12	590
ccb-1	591
decr-1.2	592
H28G03.1	593
vab-3	594
Y71G12B.26	595
ptl-1	596
Y70D2A.1	597
C10G8.8	598
F59C12.4	599
C05E7.2	600
frpr-1	601
F35A5.4	602
ZC434.9	603
lin-46	604
vav-1	605
apa-2	606
phat-2	607
B0001.6	608
W09D10.4	609
F21D12.3	610
oac-1	611
rpl-7	612
nab-1	613
K03H1.13	614
rsf-1	615
nhr-68	616
K01A2.5	617
daf-8	618
unc-82	619
zip-2	620
ptr-6	621
tes-1	622
C30F12.1	623
ZC504.3	624
T22B2.6	625
T01D1.4	626
unc-5	627
rbc-1	628
T24C12.4	629
nlp-4	630
2013-10-02	631
abts-1	632
T28H10.3	633
F53B1.4	634
rpl-23	635
hpo-39	636
pqn-44	637
K11G12.5	638
F29G6.1	639
K08F4.1	640
K08F4.2	640
ced-5	642
gar-2	643
ZC581.3	644
daf-14	645
Y25C1A.13	646
chc-1	647
prp-8	648
F53G12.9	649
ric-4	650
dop-2	651
ZK470.6	652
C04F12.8	653
pde-2	654
riok-1	655
T23G7.3	656
T23G7.2	656
T07G12.5	658
F38H4.10	659
cnx-1	660
skr-3	661
flp-18	662
ets-4	663
T04F3.2	664
T04F3.3	664
rpm-1	666
B0286.1	667
tsn-1	668
klp-4	669
F36H1.11	670
frm-10	671
rgs-7	672
klp-12	673
T12E12.1	674
col-48	675
D1007.5	676
rps-10	676
F17B5.1	678
nhr-84	679
C28G1.10	680
nas-1	681
daf-15	682
unc-70	683
T28B11.1	684
F53C3.3	685
F53C3.4	685
pus-1	687
egl-15	688
T04A8.8	689
K05F1.6	690
pct-1	691
top-1	692
ncx-3	693
Y53F4B.27	694
F36A2.13	695
tag-325	696
T12D8.5	697
F15D4.5	698
M110.7	699
M110.9	699
col-90	701
M03F8.1	702
unc-46	703
ztf-16	704
T19D2.1	705
C04G6.10	706
nhr-10	707
let-756	708
epi-1	709
nep-1	710
ubr-1	711
T26A8.1	712
oac-30	713
mig-10	714
grl-6	715
ncx-4	716
eif-3.J	717
spr-5	717
C04F1.1	719
F56H1.3	719
lam-2	721
R01H10.4	722
C04A11.1	723
lin-12	724
T24H7.2	725
lpd-3	726
pqn-92	727
frpr-17	728
hpo-29	729
sca-1	730
R03A10.5	731
C06G3.6	732
let-526	733
arrd-25	734
ced-7	735
spo-7	736
F53E4.1	737
F44A2.5	738
gei-8	739
snn-1	740
Y38F2AR.9	741
R11G1.1	742
tag-273	743
T04F8.6	744
F08F1.3	745
ptr-23	746
unc-14	747
pup-2	748
nlp-42	749
clr-1	750
dod-3	751
flp-24	752
swsn-7	753
Y92H12BL.4	754
unc-13	755
rps-24	756
lgg-1	757
dhp-1	758
nas-13	759
T07D1.2	760
F40A3.6	761
R13H4.8	762
F37B12.3	763
F02D8.5	764
Y69H2.10	765
ile-1	766
K07A1.15	766
tag-250	768
F10G2.1	769
che-12	770
crml-1	771
T11F9.12	772
ptr-20	773
abu-8	774
ftt-2	775
slo-1	776
C30B5.2	777
try-4	778
twk-48	779
T23F6.1	780
cutl-12	781
tag-172	782
R04B3.3	783
lim-8	784
Y71H10B.1	785
C54D2.1	786
R09B5.11	787
unc-1	788
lat-1	789
M60.4	790
cmk-1	791
hsr-9	792
T26C5.5	793
F55D12.5	794
C09H10.4	795
nuo-1	795
F28B3.10	797
F28B3.6	797
R07B1.9	799
rme-8	800
cogc-4	801
ccch-1	802
rig-3	803
ser-4	804
unc-97	805
acl-9	806
F17C11.2	807
Y38C9B.3	808
twk-7	809
dep-1	810
C06H2.2	811
act-4	812
C50F7.5	813
W07G1.5	814
ZK1010.4	815
F26A10.2	816
C36B7.5	817
Y40H7A.4	818
zfp-3	819
sedl-1	819
vhp-1	821
ppm-2	822
C13F10.4	823
pmp-5	824
F59F5.7	825
bbs-2	826
C46H3.2	827
jip-1	828
fhod-1	829
catp-8	830
K04C1.4	831
T28C6.7	832
tin-10	833
col-91	834
dars-2	835
F10C2.5	835
ZC487.1	837
C06G1.5	838
D1007.13	839
Y53F4B.25	840
T02C1.1	841
aqp-2	842
F46H5.3	843
obr-1	844
ZC443.3	845
lips-9	846
rps-29	847
C36B1.13	848
ptr-21	849
qui-1	850
rpoa-2	851
col-125	852
C40H5.2	853
nhl-2	854
apd-3	855
lact-8	856
T05B4.9	857
glr-2	858
F33H1.4	859
ZK512.10	860
sec-16	860
aex-2	862
Y34B4A.7	863
F28C1.3	864
his-32	865
lys-10	865
F52F10.2	867
sue-1	868
Y105E8A.20	869
F10E9.4	870
ctg-2	871
hyl-2	872
sad-1	873
Y55F3BR.1	874
Y55F3BR.2	874
W06H8.6	876
ras-2	877
lit-1	878
W03F11.5	879
C33H5.13	880
cutl-15	881
nas-6	882
R04B3.1	883
ace-3	884
mig-2	885
K08H10.6	886
nlp-41	887
T07A9.14	888
hot-2	889
alh-3	890
gon-14	891
pqn-54	892
F55C12.5	893
tag-297	894
hsd-1	895
M01F1.8	896
rpl-16	896
Y39E4B.2	898
F59A2.6	899
dmsr-8	900
C34D10.2	901
efn-2	902
K01D12.5	903
Y57A10B.1	904
F52D10.2	905
grl-22	906
ben-1	907
C24H12.2	908
rbg-2	909
eps-8	910
mrpl-38	911
Y69E1A.5	912
pag-3	913
pha-1	914
ark-1	915
dyci-1	916
nep-26	917
mafr-1	918
R03D7.4	919
nhr-25	920
K10H10.4	921
glt-5	922
C16C8.2	923
col-159	924
hoe-1	925
T19A6.1	926
M03E7.3	927
daf-10	928
haf-9	929
Y105E8A.3	930
B0416.5	931
F56F11.1	932
osm-7	933
R90.1	934
ZK909.3	935
mec-18	936
C08H9.2	937
efn-4	938
tyr-6	939
M02G9.3	940
cnc-6	941
C40H1.3	942
toh-1	943
let-765	944
twk-9	945
T14E8.4	946
lin-26	947
2L52.1	948
C17G10.2	949
C17G10.1	949
C13E3.1	951
ZC116.3	952
snx-27	953
gfi-2	954
gly-9	955
Y47D3A.21	955
obr-4	957
W05H12.1	958
T14B1.1	959
F36H9.7	960
rheb-1	961
col-182	962
T19D7.4	963
eat-6	964
pgal-1	965
his-59	966
R05D7.5	967
ubc-25	968
ZK287.1	969
C49A1.10	970
C44H4.8	971
T03F6.4	972
C44B11.4	973
T27D12.1	974
B0244.4	975
F28H7.8	976
flp-1	977
M01B12.4	978
C14A11.6	979
Y62H9A.13	980
ptr-17	981
F55D12.2	982
C50D2.1	983
F45E12.6	984
Y77E11A.1	985
Y48A6C.4	986
nhx-5	987
F46B6.9	988
inx-1	989
gck-2	990
nrd-1	991
gpa-10	992
K08F8.7	993
eef-2	994
K10B4.3	995
C08B6.3	996
ape-1	997
tag-341	998
dyf-14	999
nhr-136	1000
F45E4.18	1001
lag-1	1002
sur-7	1003
K08C7.6	1004
pkg-2	1005
jmjd-5	1006
clec-230	1007
T04C12.3	1008
nas-15	1009
C41G11.1	1010
rgs-6	1010
C27B7.7	1012
kin-20	1013
eel-1	1014
pqn-71	1015
Y73B6BL.31	1016
ZK1307.2	1017
hog-1	1018
2013-03-06	1019
D1086.3	1020
him-5	1020
sma-5	1022
T07G12.2	1023
lin-28	1024
lron-12	1025
csk-1	1026
paqr-3	1027
K09H11.6	1028
uba-1	1029
otub-2	1030
agmo-1	1031
Y71G12B.11	1032
kcc-1	1033
rlbp-1	1034
T23G11.4	1034
F17C11.10	1036
col-174	1037
F10E7.9	1038
fipr-6	1039
myo-3	1040
nas-38	1041
nep-11	1042
F47E1.17	1043
F49C12.12	1044
C13C12.2	1045
unc-6	1046
ceh-18	1047
C18H9.3	1048
egl-9	1049
R13H7.2	1050
R05H5.7	1051
T28F3.9	1052
C08E8.3	1053
evl-14	1054
catp-7	1055
npr-10	1056
C11H1.2	1057
C11H1.3	1057
T05C12.4	1059
pcca-1	1060
ccdc-47	1061
ZK1058.3	1061
K11E8.7	1063
Y54G2A.4	1064
him-4	1065
vab-8	1066
math-41	1067
larp-1	1068
rps-18	1069
ckk-1	1070
bli-5	1071
unc-43	1072
mex-3	1073
F53G12.4	1073
C29F5.8	1075
F35B3.4	1076
cpna-3	1077
set-26	1078
Y51H4A.13	1078
nhr-237	1080
glc-4	1081
T05G5.1	1082
F26F2.8	1083
C04A11.5	1084
C53A5.6	1085
grd-14	1086
ptr-1	1087
dyb-1	1088
pck-2	1089
sydn-1	1090
unc-80	1091
T09B4.7	1092
madd-4	1093
Y105E8A.24	1094
Y105C5A.15	1095
F33D11.10	1096
vha-8	1097
asns-1	1098
C28H8.4	1099
C28H8.3	1099
pqn-65	1101
ssr-2	1102
syd-1	1103
dab-1	1104
exc-7	1105
C47E12.2	1106
cutl-8	1107
met-1	1108
nca-2	1109
ptr-5	1110
C06E7.2	1111
dgk-5	1112
rbr-2	1113
rsbp-1	1114
col-33	1115
flp-9	1116
K03A11.1	1117
nhr-63	1118
Y38H6C.24	1119
Y7A5A.3	1120
H14A12.3	1121
T24B1.1	1122
K08D9.4	1123
ZK418.9	1124
rab-37	1125
gld-2	1126
unc-83	1127
magu-4	1128
cft-1	1129
cha-1	1130
F21C10.3	1131
chd-7	1132
Y72A10A.1	1133
ace-1	1134
wrn-1	1135
tag-184	1135
F42G8.10	1137
stg-2	1138
H09F14.1	1139
pud-3	1140
nfm-1	1141
F21G4.6	1142
hum-5	1143
B0511.13	1144
wrt-9	1145
set-2	1146
hpk-1	1147
lact-1	1148
ama-1	1149
dpy-28	1150
puf-12	1151
DH11.5	1152
F26G1.2	1153
abl-1	1154
C05C12.4	1155
C35C5.3	1156
gnrr-5	1157
col-39	1158
syg-2	1159
C36E8.1	1160
gcy-8	1161
fkb-8	1162
pqn-13	1163
unc-38	1164
C05D11.1	1165
vps-16	1165
pcp-5	1167
C18C4.5	1168
