# Supplementary material for: A novel mechanism of LIN-28 regulation of let-7 microRNA expression revealed by in vivo HITS-CLIP in C. elegans
Source: RNA. 2015 May;21(5):985–96. doi: 10.1261/rna.045542.114 (PMC4408804; doi:10.1261/rna.045542.114)
Supplement: Supplemental Material [file supp_045542.114_Table_S2.xls]

## Sheet: Sheet1
# top 2000 binding sites identified by peak analysis
# del and sub represent whether the window (extending 100bp up and downstream) overlapped with robust deletions or subsitutions. 1 means overlapped.
chr	start	end	count (+1)	str	window length	combined pvalue	rank	del	sub	refid	genename
chrI	4150462	4150612	14279	+	150	0	1	0	1	NM_058908	R12E2.14
chrI	4148931	4149038	10935	-	107	0	2	0	1	NM_058907	R12E2.15
chrI	6105685	6105835	15344	-	150	0	3	0	0	NM_059362	T27A3.6
chrII	9774708	9774858	2494	-	150	0	4	0	0	NM_063706	T10B9.9
chrII	13834419	13834569	9691	-	150	0	5	0	0	NM_064501	ins-37
chrIII	502679	502811	3739	+	132	0	6	0	0	NM_064804	unc-45
chrX	14476716	14476824	13934	+	108	0	7	0	0	NM_078007	M163.5
chrIV	9510110	9510260	15387	-	150	7.72284e-274	8	1	1	NM_069284	C33A12.4
chrII	11960682	11960832	1264	+	150	2.34229e-177	9	0	0	NM_064145	W03C9.6
chrIV	11549716	11549866	1547	-	150	2.33018e-122	10	0	0	NM_069774	F12F6.17
chrIII	3068712	3068862	2583	+	150	4.63706e-116	11	1	1	NM_001027466,NM_171089	ubl-1,ubl-1
chrV	12762883	12762893	571	-	10	4.74444e-116	12	1	1	NM_073791	abcf-1
chrV	6186307	6186457	762	-	150	1.0005e-109	13	0	0	NM_001029033,NM_001029032,NM_001029031,NM_001029030	ttn-1,ttn-1,ttn-1,H05O09.3
chrII	6252644	6252794	5650	-	150	6.58921e-108	14	0	0	NM_001267184,NM_001267183	F13H8.5,F13H8.5
chrIV	4514990	4515140	1679	-	150	1.15333e-106	15	0	0	NM_171906,NM_171905,NM_171321	ZK180.5,ZK180.5,ZK180.5
chrV	13415958	13416108	2598	+	150	1.17504e-99	16	0	0	NM_073924	cut-2
chrIV	7573962	7574112	751	+	150	2.79609e-98	17	0	0	NM_068828	clec-180
chrIV	13369504	13369646	4766	-	142	4.72375e-91	18	0	1	NM_001047589,NM_070170	NA,rla-2
chrII	11614556	11614706	3342	-	150	2.08776e-89	19	0	0	NM_001267378,NM_182102,NM_001267377,NM_001026897,NM_064083,NM_182101,NM_064084	din-1,NA,NA,NA,NA,NA,NA
chrI	4148781	4148931	1257	-	150	5.24635e-87	20	0	1	NM_058907	R12E2.15
chrII	7491856	7491942	469	-	86	3.584e-80	21	0	0	NM_001027110	nas-23
chrIII	12992258	12992408	538	-	150	1.36889e-78	22	0	0	NM_067299	col-97
chrIII	7487438	7487588	1893	-	150	2.97045e-77	23	0	0	NM_066244	mup-4
chrI	2410181	2410331	562	+	150	8.63051e-77	24	0	0	NM_001262222,NM_001262221	zwl-1,zwl-1
chrV	7787510	7787660	1325	+	150	4.4626e-76	25	0	0	NM_001028510,NM_001028509	NA,C26F1.1
chrX	17455664	17455814	7269	-	150	9.1382e-75	26	1	0	NM_078427	mlc-2
chrI	4340114	4340264	466	+	150	3.95943e-69	27	0	0	NM_058952	anc-1
chrIV	10388484	10388634	510	+	150	5.9802e-69	28	0	1	NM_069516,NM_069517	lpd-8,R10H10.3
chrI	8448774	8448924	1620	-	150	2.97579e-68	29	0	0	NM_001263849,NM_001263848	F10D11.6,NA
chrV	14691828	14691978	2042	-	150	1.86713e-64	30	0	0	NM_074227	unc-112
chrI	8245473	8245623	427	-	150	1.10441e-62	31	0	0	NM_059845	ceh-8
chrII	12994224	12994374	1646	-	150	1.47175e-62	32	0	0	NM_064363	Y38F1A.6
chrI	8445400	8445550	811	-	150	7.64981e-62	33	0	0	NM_001263849,NM_001263848	F10D11.6,NA
chrIV	9191208	9191358	387	-	150	3.44738e-60	34	0	0	NM_069201	C46C2.5
chrI	572138	572288	1046	-	150	6.03767e-60	35	0	0	NM_182075,NM_058353	grl-16,grl-16
chrI	6621156	6621306	389	+	150	5.22646e-57	36	0	0	NM_059504	D2092.8
chrIV	17375422	17375572	344	+	150	2.10721e-54	37	0	0	NM_001269019,NM_001269020	C30H6.5,C30H6.5
chrI	12041246	12041396	1396	+	150	1.25298e-52	38	1	1	NM_060645	F58D5.5
chrIV	4515140	4515290	2162	-	150	3.63149e-52	39	0	0	NM_171906,NM_171905,NM_171321	ZK180.5,ZK180.5,ZK180.5
chrIII	5594170	5594320	4167	+	150	1.16895e-50	40	1	0	NM_065801	ucr-1
chrII	11012043	11012193	1789	+	150	1.58761e-50	41	0	0	NM_001129110,NM_001026771,NM_001276741,NM_001276742,NM_001276743,NM_001267341,NM_001026772,NM_001026773,NM_001276744,NM_001276745	ptp-3,ptp-3,ptp-3,ptp-3,ptp-3,ptp-3,ptp-3,ptp-3,ptp-3,ptp-3
chrI	14400058	14400208	1689	+	150	2.73687e-50	42	1	0	NM_001026521,NM_001026520	lev-10,lev-10
chrI	5842704	5842854	326	+	150	5.20613e-49	43	0	0	NM_059293	col-54
chrII	5579706	5579856	675	+	150	1.3858e-48	44	0	0	NM_062679	T25E4.1
chrV	10590809	10590959	669	-	150	2.78689e-48	45	0	0	NM_073318	T21C9.9
chrIV	9509960	9510110	494	-	150	1.10318e-47	46	1	1	NM_069284	C33A12.4
chrX	16622535	16622685	547	+	150	1.49401e-47	47	1	0	NM_078287	C06G1.2
chrV	4919518	4919668	547	+	150	3.45416e-47	48	0	0	NM_071919	C02E7.6
chrI	7874655	7874754	1014	-	99	8.56183e-47	49	1	1	NM_059776	suro-1
chrV	13317837	13317987	456	-	150	5.80942e-46	50	0	1	NM_073899	col-161
chrV	10420710	10420860	393	-	150	1.94957e-45	51	0	0	NM_073276	col-13
chrIII	12547816	12547966	442	-	150	3.92787e-45	52	0	0	NM_067236	aakg-1
chrIII	13196021	13196058	262	+	37	5.06081e-43	53	0	0	NM_001027679,NM_001027681,NM_001027680	gly-5,gly-5,gly-5
chrV	6748484	6748634	293	+	150	4.31345e-42	54	0	0	NM_072307	T25F10.3
chrV	13650192	13650342	312	-	150	4.92833e-42	55	0	0	NM_073979	lpin-1
chrV	4647603	4647753	2272	-	150	1.11216e-41	56	0	1	NM_071850	F41F3.3
chrII	11182982	11183132	1488	+	150	1.27516e-41	57	0	0	NM_001267365,NM_001267366	NA,F37H8.3
chrI	3788809	3788959	3663	+	150	1.04595e-40	58	1	1	NM_001025847,NM_001025846	rpl-13,rpl-13
chrII	8020580	8020730	864	+	150	5.77045e-40	59	0	0	NM_063276	zyg-11
chrIII	4644005	4644155	481	-	150	7.24663e-40	60	0	0	NM_001276774	pqn-29
chrIV	4515988	4516138	591	-	150	1.02466e-39	61	0	0	NM_171906,NM_171905,NM_171321	ZK180.5,ZK180.5,ZK180.5
chrV	4647753	4647903	2497	-	150	1.28234e-39	62	0	1	NM_071850	F41F3.3
chrI	6497674	6497776	1689	+	102	1.63314e-39	63	1	1	NM_059470	NA
chrIII	6749857	6750007	271	+	150	3.97153e-39	64	0	0	NM_171172,NM_001027497	NA,dig-1
chrX	2917951	2918101	290	+	150	6.78849e-39	65	0	0	NM_076103	nmy-1
chrX	12265768	12265918	870	+	150	7.06906e-39	66	0	0	NM_077643	E01G6.1
chrV	13316905	13317055	246	-	150	3.01906e-38	67	0	0	NM_073899	col-161
chrV	5762474	5762624	461	-	150	5.84302e-38	68	0	0	NM_072110	C53A3.2
chrII	7492246	7492396	237	-	150	1.11145e-36	69	0	0	NM_001027110	nas-23
chrV	13443216	13443366	238	+	150	1.94884e-36	70	0	0	NM_073933	col-162
chrII	7491404	7491489	201	-	85	7.24592e-36	71	0	0	NM_001027110	nas-23
chrII	10324613	10324763	300	+	150	1.16068e-35	72	0	0	NM_063821	M02G9.2
chrI	4503419	4503470	574	+	51	1.33271e-35	73	0	0	NM_001262699,NM_001026429,NM_058978,NM_058979	NA,NA,NA,gcy-28
chrII	8091099	8091201	1504	-	102	2.26612e-35	74	1	1	NM_063296	ltd-1
chrV	12403972	12404122	399	-	150	4.00501e-35	75	0	0	NM_073707	K01D12.9
chrIII	4643855	4644005	235	-	150	5.45818e-35	76	0	0	NM_001276774	pqn-29
chrI	7872107	7872257	1627	-	150	9.64297e-35	77	0	0	NM_059776	suro-1
chrV	10888714	10888864	4070	-	150	2.15871e-34	78	0	0	NM_001028703,NM_001028701,NM_001028702	F32D8.12,NA,NA
chrII	4938576	4938726	1135	-	150	2.85255e-34	79	0	0	NM_001027353	cblc-1
chrI	5843875	5844025	1011	+	150	7.91029e-34	80	0	0	NM_059293	col-54
chrV	12404122	12404272	1059	-	150	1.28047e-33	81	0	0	NM_073707	K01D12.9
chrV	13415808	13415958	1149	+	150	1.86234e-33	82	0	0	NM_073924	cut-2
chrX	862181	862331	1108	-	150	4.94079e-33	83	0	0	NM_075767	cdo-1
chrX	14066548	14066698	478	-	150	6.45712e-33	84	0	0	NM_077940	lgc-21
chrI	7874474	7874609	2048	-	135	6.6254e-33	85	1	1	NM_059776	suro-1
chrIII	9347636	9347786	1630	-	150	7.17455e-33	86	0	0	NM_066657,NM_001027493,NM_066658	K04H4.2,K04H4.2,K04H4.2
chrV	10900343	10900493	1253	+	150	1.32965e-32	87	1	0	NM_073378,NM_001129465	F32D8.7,F32D8.7
chrIV	7431847	7431985	1169	+	138	1.39688e-32	88	0	0	NM_001268365,NM_068785,NM_001268369,NM_001268366,NM_001268367,NM_068784,NM_001268368	NA,NA,NA,NA,NA,NA,NA
chrX	6314439	6314589	201	-	150	2.097e-32	89	0	0	NM_076657	T10E10.4
chrII	5579556	5579706	321	+	150	2.41348e-32	90	0	0	NM_062679	T25E4.1
chrIII	7241040	7241190	2526	+	150	2.79926e-32	91	0	0	NM_001027607,NM_001027606,NM_066196	pars-1,NA,T20H4.2
chrV	6175838	6175988	216	-	150	4.72153e-32	92	0	0	NM_001029033,NM_001029032,NM_001029031,NM_001029030	ttn-1,ttn-1,ttn-1,H05O09.3
chrV	13441896	13442046	279	+	150	4.87508e-32	93	0	0	NM_073933	col-162
chrV	4434976	4435126	489	-	150	5.64995e-32	94	0	0	NM_071825	Y47D7A.13
chrII	8088268	8088418	223	-	150	2.15925e-31	95	0	0	NM_063296	ltd-1
chrX	14632352	14632502	820	-	150	3.74675e-31	96	0	0	NM_078032	F54E4.3
chrIV	12014101	12014251	678	-	150	5.52068e-31	97	0	0	NM_069875	lips-6
chrI	6601185	6601335	1359	-	150	6.9552e-31	98	0	0	NM_059501	maco-1
chrIV	7180310	7180460	202	+	150	7.34136e-31	99	0	0	NM_068731	C42D4.3
chrI	6181359	6181509	700	-	150	7.40372e-31	100	0	0	NM_059380	chn-1
chrII	9247401	9247551	2401	+	150	1.20234e-30	101	0	1	NM_001027199,NM_001129173,NM_063568,NM_063569	T26C5.3,T26C5.3,T26C5.3,T26C5.3
chrII	11015463	11015613	927	-	150	1.21561e-30	102	0	0	NM_063961	ram-2
chrV	11082419	11082569	322	+	150	1.39439e-30	103	0	0	NM_073418	act-1
chrI	5967265	5967415	622	-	150	1.92421e-30	104	0	0	NM_001025792	NA
chrI	6498485	6498527	274	+	42	1.92767e-30	105	1	1	NM_059470,NM_181994	NA,acdh-1
chrV	12017192	12017342	1288	-	150	4.53483e-30	106	0	0	NM_001269465,NM_001269466,NM_001269467	pkc-1,NA,NA
chrIV	11991739	11991889	1061	-	150	4.79017e-30	107	0	0	NM_001268675,NM_001129363,NM_001268672,NM_069872,NM_069873,NM_001268673,NM_001268674	unc-22,unc-22,unc-22,unc-22,unc-22,unc-22,unc-22
chrV	10900493	10900643	1880	+	150	6.386e-30	108	1	1	NM_073378,NM_001129465	F32D8.7,F32D8.7
chrI	4153917	4154067	418	-	150	7.5471e-30	109	0	0	NM_058910	R12E2.7
chrIII	5765592	5765742	2212	+	150	1.00308e-29	110	0	0	NM_065844	ida-1
chrIV	6326315	6326465	2827	+	150	1.1187e-29	111	0	0	NM_068563	lsm-8
chrII	11016663	11016813	312	-	150	1.57513e-29	112	0	0	NM_063961	ram-2
chrV	1315677	1315827	772	-	150	2.19556e-29	113	0	0	NM_001269067,NM_001269068	F16B3.3,F16B3.3
chrIII	4644155	4644305	267	-	150	4.24097e-29	114	0	0	NM_001276774	pqn-29
chrX	7060948	7061098	438	+	150	4.61877e-29	115	0	0	NM_001029151	B0403.5
chrX	14555984	14556134	169	+	150	5.56648e-29	116	0	0	NM_078021	ram-5
chrX	13058447	13058597	180	+	150	6.46757e-29	117	0	0	NM_001129689	K03A11.6
chrIV	7754485	7754635	584	+	150	8.26299e-29	118	0	0	NM_001047458,NM_001047459	NA,col-14
chrII	10738595	10738745	674	-	150	1.7853e-28	119	0	0	NM_001267335,NM_001267334,NM_001267333,NM_001129129,NM_001129127,NM_001083157,NM_001129128,NM_001026867,NM_001129126	C52A11.5,C52A11.5,C52A11.5,C52A11.5,C52A11.5,C52A11.5,C52A11.5,C52A11.5,mpz-1
chrX	6842046	6842196	213	+	150	2.21771e-28	120	1	1	NM_076751	asg-2
chrV	6183488	6183638	186	-	150	3.04151e-28	121	0	0	NM_001029033,NM_001029032,NM_001029031,NM_001029030	ttn-1,ttn-1,ttn-1,H05O09.3
chrII	8358081	8358231	186	-	150	3.12554e-28	122	0	0	NM_063358	col-77
chrX	4985378	4985528	1135	+	150	4.03905e-28	123	0	0	NM_001038487,NM_076446,NM_076447,NM_001029810	lfi-1,lfi-1,lfi-1,lfi-1
chrI	7620847	7620997	1271	+	150	5.50993e-28	124	1	0	NM_059726	lrp-1
chrII	11812138	11812288	410	-	150	6.15731e-28	125	0	0	NM_064122	F43G6.8
chrIII	6756117	6756267	258	+	150	7.3158e-28	126	0	0	NM_171172,NM_001027497	NA,dig-1
chrIV	1355046	1355196	448	-	150	9.40262e-28	127	1	0	NM_067669	col-104
chrIV	14745442	14745592	169	+	150	1.12279e-27	128	0	0	NM_001268896,NM_001268895,NM_001268894	Y57G11C.42,Y57G11C.42,Y57G11C.42
chrI	941682	941832	170	+	150	1.20584e-27	129	0	0	NM_058393	Y95B8A.2
chrIII	6366098	6366111	144	+	13	1.37008e-27	130	0	0	NM_171163,NM_171164	NA,C56G2.1
chrV	6266926	6267008	568	-	82	1.89667e-27	131	1	0	NM_072198	mrck-1
chrV	10423978	10424128	179	-	150	1.91853e-27	132	0	0	NM_073277	col-12
chrV	6185292	6185442	179	-	150	2.35654e-27	133	0	0	NM_001029033,NM_001029032,NM_001029031,NM_001029030	ttn-1,ttn-1,ttn-1,H05O09.3
chrIII	5169657	5169807	182	-	150	4.19356e-27	134	0	0	NM_065694	ulp-1
chrX	13695529	13695679	654	+	150	5.2484e-27	135	0	0	NM_077890	adm-2
chrV	11344327	11344477	1764	+	150	9.22815e-27	136	1	0	NM_073480	T02E9.5
chrV	5609246	5609396	615	-	150	1.39272e-26	137	1	0	NM_072080	M03E7.4
chrI	4184861	4185011	616	+	150	1.58695e-26	138	0	0	NM_058921,NM_170849	R12E2.1,NA
chrIII	13344364	13344514	1806	+	150	1.75452e-26	139	0	0	NM_001268267,NM_001268268	NA,ife-1
chrV	6186063	6186213	171	-	150	2.44744e-26	140	0	0	NM_001029033,NM_001029032,NM_001029031,NM_001029030	ttn-1,ttn-1,ttn-1,H05O09.3
chrII	7007706	7007856	982	+	150	5.0793e-26	141	0	0	NM_171017,NM_001026870	unc-104,unc-104
chrV	15873886	15874036	166	-	150	5.16946e-26	142	0	0	NM_074566	nhr-102
chrV	6358372	6358522	744	+	150	6.1464e-26	143	0	0	NM_001129441,NM_072219	F13H6.1,F13H6.1
chrII	5319077	5319227	292	+	150	1.52552e-25	144	0	0	NM_062594	gcy-12
chrV	12863574	12863724	369	+	150	2.82436e-25	145	0	1	NM_001047695,NM_001047696	NA,T07F10.1
chrV	12016313	12016463	1533	-	150	3.06275e-25	146	1	0	NM_001269465,NM_001269466,NM_001269467	pkc-1,NA,NA
chrV	8247829	8247979	155	-	150	3.26311e-25	147	0	0	NM_072725	C16D9.6
chrV	20811887	20812037	572	-	150	3.65848e-25	148	1	1	NM_075616,NM_001136433	T03D8.6,NA
chrIII	7240890	7241040	3000	+	150	3.99385e-25	149	0	0	NM_001027607,NM_001027606	pars-1,NA
chrI	1218362	1218512	554	-	150	4.52562e-25	150	0	0	NM_058434	Y48G8AL.12
chrV	10365771	10365901	495	+	130	4.93645e-25	151	0	0	NM_073263	cash-1
chrIII	6750139	6750289	279	+	150	5.14661e-25	152	0	0	NM_171172,NM_001027497	NA,dig-1
chrIII	6750763	6750913	226	+	150	5.49974e-25	153	0	0	NM_171172,NM_001027497	NA,dig-1
chrIV	12015443	12015593	351	-	150	7.67091e-25	154	0	0	NM_069875	lips-6
chrV	13603410	13603560	1056	-	150	9.45529e-25	155	0	0	NM_001269603	fmo-4
chrIII	10064539	10064593	226	+	54	1.09857e-24	156	0	0	NM_066833	ekl-6
chrII	6798873	6799023	359	+	150	1.10382e-24	157	0	0	NM_062988	T13C2.2
chrX	6280932	6281082	174	+	150	1.1312e-24	158	0	0	NM_001029722,NM_001029723	NA,col-166
chrX	11432769	11432919	506	-	150	1.35827e-24	159	0	0	NM_001270228	NA
chrX	14066698	14066733	217	-	35	1.50586e-24	160	0	0	NM_077940	lgc-21
chrII	4755517	4755667	204	-	150	1.73255e-24	161	0	0	NM_062451	C27D9.2
chrX	12685384	12685413	108	+	29	2.24047e-24	162	0	0	NM_077715	adt-1
chrIII	6756417	6756567	269	+	150	2.76355e-24	163	0	0	NM_171172,NM_001027497	NA,dig-1
chrII	6792583	6792716	218	+	133	3.71624e-24	164	0	0	NM_062988	T13C2.2
chrIII	5885602	5885752	337	+	150	3.86033e-24	165	0	0	NM_001047383,NM_001047384	NA,C28H8.5
chrX	3685658	3685761	788	-	103	5.7154e-24	166	0	0	NM_076234	tag-278
chrIII	6753125	6753275	151	+	150	6.81309e-24	167	0	0	NM_171172,NM_001027497	NA,dig-1
chrI	6499317	6499467	1230	+	150	6.99129e-24	168	1	0	NM_059470,NM_181994	NA,acdh-1
chrIV	14675031	14675181	216	+	150	1.00573e-23	169	0	0	NM_001268891,NM_001268892	anoh-2,anoh-2
chrX	16637473	16637623	231	+	150	1.04699e-23	170	0	0	NM_078288,NM_001129626	C06G1.1,C06G1.1
chrV	20812037	20812187	2321	-	150	1.10091e-23	171	1	1	NM_075616,NM_001136433	T03D8.6,NA
chrIII	6224218	6224368	490	+	150	1.26596e-23	172	0	0	NM_171155,NM_171874	hot-4,hot-4
chrII	14652009	14652159	1267	-	150	1.27093e-23	173	0	0	NM_001267517,NM_001027317,NM_001267514,NM_064644,NM_001267513,NM_001267512,NM_001267515,NM_001267510,NM_001267516,NM_001267511,NM_064645	NA,NA,NA,NA,NA,NA,NA,NA,NA,NA,NA
chrIV	9352172	9352322	1249	-	150	1.57858e-23	174	0	0	NM_001268457,NM_001268456	T20D3.11,T20D3.11
chrV	13442046	13442088	111	+	42	1.66857e-23	175	0	0	NM_073933	col-162
chrIV	10394633	10394733	910	-	100	1.92801e-23	176	0	0	NM_069519	R10H10.4
chrV	13606534	13606684	828	-	150	1.93288e-23	177	0	0	NM_001269603	fmo-4
chrIII	9709964	9710114	1213	+	150	2.10957e-23	178	1	0	NM_066744,NM_181913,NM_001047379,NM_001268088	tlk-1,tlk-1,tlk-1,tlk-1
chrV	4434826	4434976	509	-	150	2.20479e-23	179	0	0	NM_071825	Y47D7A.13
chrV	6185909	6186014	146	-	105	3.68885e-23	180	0	0	NM_001029033,NM_001029032,NM_001029031,NM_001029030	ttn-1,ttn-1,ttn-1,H05O09.3
chrII	7787870	7788020	376	-	150	4.1272e-23	181	0	0	NM_001267197,NM_001267198	glr-4,glr-4
chrV	9626125	9626275	148	+	150	4.12803e-23	182	0	0	NM_001129533,NM_073082	T06E4.14,T06E4.7
chrI	8446972	8447122	920	-	150	4.27863e-23	183	0	0	NM_001263849,NM_001263848	F10D11.6,NA
chrV	6921419	6921569	844	-	150	4.30865e-23	184	1	0	NM_001269147,NM_001269148,NM_001269145,NM_001269146	unc-68,unc-68,unc-68,unc-68
chrX	9412740	9412848	504	+	108	4.56992e-23	185	0	0	NM_077179,NM_001270146,NM_001270145	NA,fln-2,fln-2
chrX	15040423	15040573	212	-	150	4.98836e-23	186	0	0	NM_078097	C18B12.4
chrX	6324444	6324594	219	+	150	5.00559e-23	187	0	0	NM_076658	col-167
chrIV	1435432	1435582	997	-	150	5.39719e-23	188	1	0	NM_067681	clp-7
chrII	11182832	11182982	1368	+	150	5.47439e-23	189	0	0	NM_001267365,NM_001267366	NA,F37H8.3
chrX	7685683	7685833	655	+	150	6.02714e-23	190	0	0	NM_001029437,NM_001029435	NA,NA
chrX	7226466	7226616	969	+	150	8.76166e-23	191	0	0	NM_076812,NM_076813,NM_076814,NM_076815	syd-9,syd-9,syd-9,syd-9
chrX	11967899	11968049	1224	+	150	9.54339e-23	192	0	0	NM_077601	sams-1
chrII	7692648	7692675	327	-	27	9.6215e-23	193	0	0	NM_063213	nhx-2
chrIV	1817354	1817504	195	-	150	1.08663e-22	194	0	0	NM_067737	col-109
chrIII	4644305	4644455	353	-	150	1.25011e-22	195	0	0	NM_001276774	pqn-29
chrIV	10394483	10394633	510	-	150	1.45639e-22	196	0	0	NM_069519	R10H10.4
chrIV	3835786	3835936	446	+	150	1.61744e-22	197	0	0	NM_068021	F28F9.3
chrX	10330498	10330648	211	-	150	1.61974e-22	198	0	0	NM_077332	R07E3.4
chrV	4918209	4918325	179	-	116	1.69842e-22	199	0	0	NM_071918	C02E7.7
chrX	11764257	11764407	187	+	150	1.83393e-22	200	0	0	NM_077568	lact-7
chrV	6694627	6694777	156	-	150	1.9788e-22	201	0	0	NM_001269138,NM_072296	W02F12.8,W02F12.2
chrV	20361192	20361342	172	-	150	2.04057e-22	202	0	0	NM_075523,NM_001129497	K02E2.8,K02E2.8
chrIV	5975658	5975808	1170	+	150	2.27145e-22	203	0	0	NM_001026098,NM_171907,NM_068497,NM_001026095,NM_001026097	unc-44,unc-44,unc-44,unc-44,unc-44
chrIV	12014251	12014401	235	-	150	3.08404e-22	204	0	0	NM_069875	lips-6
chrI	11461052	11461202	1652	-	150	3.47146e-22	205	1	1	NM_060527	ZK1025.3
chrX	11432326	11432476	600	-	150	4.0191e-22	206	0	0	NM_001270228	NA
chrII	14107952	14108102	1067	-	150	4.15802e-22	207	1	0	NM_001027072	cpg-7
chrII	11977632	11977782	477	-	150	4.64012e-22	208	0	0	NM_182170,NM_001267398,NM_001267399,NM_001129180,NM_001129179,NM_182251	Y17G7B.21,Y17G7B.20,Y17G7B.20,Y17G7B.20,Y17G7B.20,NA
chrI	10264303	10264453	462	-	150	5.1566e-22	209	0	0	NM_060297	ZC247.1
chrII	13834719	13834869	145	-	150	5.94769e-22	210	0	0	NM_064501	ins-37
chrIV	8840570	8840720	446	+	150	7.13525e-22	211	0	0	NM_001268410,NM_001268409,NM_069129	NA,NA,T11B7.1
chrI	3789264	3789414	280	-	150	7.44495e-22	212	0	0	NM_058820	ptr-2
chrIII	6756867	6757017	149	+	150	8.55852e-22	213	0	0	NM_171172,NM_001027497	NA,dig-1
chrV	5611755	5611873	345	-	118	8.81332e-22	214	0	0	NM_072080	M03E7.4
chrI	8771425	8771542	598	-	117	9.24262e-22	215	1	0	NM_059974	pqn-26
chrIV	14674881	14675031	517	+	150	1.02897e-21	216	0	0	NM_001268891,NM_001268892	anoh-2,anoh-2
chrII	7731327	7731477	250	+	150	1.05423e-21	217	0	0	NM_001026713,NM_063224	cpna-2,NA
chrI	6788995	6789145	1505	-	150	1.14851e-21	218	0	1	NM_059542,NM_059543	C37A2.6,C37A2.7
chrIV	8015574	8015724	141	+	150	1.91945e-21	219	0	0	NM_068940	C26B2.8
chrX	16666284	16666349	466	-	65	1.93755e-21	220	0	0	NM_001047787,NM_001047786	tag-343,NA
chrI	572288	572438	654	-	150	1.95313e-21	221	0	0	NM_182075,NM_058353	grl-16,grl-16
chrI	6498335	6498485	1146	+	150	2.07253e-21	222	1	1	NM_059470,NM_181994	NA,acdh-1
chrX	6314589	6314718	204	-	129	2.41911e-21	223	0	0	NM_076657	T10E10.4
chrIII	3198365	3198515	217	-	150	2.47567e-21	224	0	0	NM_065269,NM_065270	R148.7,heh-1
chrV	6149872	6150022	487	-	150	2.51796e-21	225	0	0	NM_001029033,NM_001029032,NM_001029031	ttn-1,ttn-1,ttn-1
chrIV	11147264	11147414	2720	-	150	3.49288e-21	226	0	0	NM_069685,NM_001083204,NM_001083203	F01G4.5,F01G4.6,NA
chrI	573641	573791	353	-	150	4.11809e-21	227	0	0	NM_182075,NM_058353	grl-16,grl-16
chrX	14064598	14064714	117	-	116	5.20084e-21	228	1	0	NM_077940	lgc-21
chrII	7002601	7002751	1033	+	150	5.63216e-21	229	0	0	NM_171017,NM_001026870	unc-104,unc-104
chrII	8981003	8981011	60	-	8	6.18602e-21	230	0	0	NM_063512	C18E9.7
chrV	11682403	11682490	659	+	87	6.6779e-21	231	0	0	NM_001269424,NM_001269425	NA,NA
chrX	10694517	10694667	558	+	150	8.03318e-21	232	0	0	NM_077388	F13E6.4
chrII	11015613	11015763	332	-	150	8.33161e-21	233	0	0	NM_063961	ram-2
chrX	11432531	11432681	188	-	150	9.62887e-21	234	0	0	NM_001270228	NA
chrIII	5762521	5762671	2301	+	150	1.13988e-20	235	1	0	NM_065844	ida-1
chrIII	6755517	6755667	178	+	150	1.14618e-20	236	0	0	NM_171172,NM_001027497	NA,dig-1
chrV	13029669	13029819	479	+	150	1.75345e-20	237	1	0	NM_073855	fmi-1
chrII	8219377	8219527	1696	+	150	2.05783e-20	238	0	0	NM_001027088,NM_001027089,NM_001136347,NM_001136348,NM_001136349	NA,NA,NA,NA,ifg-1
chrII	7731477	7731627	332	+	150	2.40549e-20	239	0	0	NM_001026713,NM_063224	cpna-2,NA
chrV	10505255	10505405	161	+	150	2.54106e-20	240	0	1	NM_001028529	C35A5.10
chrIII	11428003	11428153	256	+	150	2.72245e-20	241	0	0	NM_067070	Y47D3B.6
chrII	7627243	7627393	751	-	150	3.57671e-20	242	0	0	NM_063200,NM_182145,NM_182144,NM_182146,NM_063199,NM_001047333	NA,NA,NA,NA,NA,NA
chrV	9302098	9302248	193	+	150	3.83371e-20	243	0	0	NM_171504	NA
chrII	8110142	8110292	131	-	150	4.17793e-20	244	0	0	NM_063299	lron-4
chrX	15286046	15286196	134	+	150	4.2046e-20	245	0	0	NM_078133	jud-4
chrX	4193003	4193153	1530	+	150	4.57888e-20	246	1	0	NM_076310	vha-12
chrII	8381532	8381664	375	+	132	5.25784e-20	247	0	0	NM_001027014	F49E12.12
chrIV	7180160	7180310	440	+	150	5.37646e-20	248	0	0	NM_068731	C42D4.3
chrIV	3299572	3299722	217	+	150	6.10586e-20	249	0	0	NM_067911	W08E12.6
chrIV	7600179	7600329	205	+	150	6.64443e-20	250	0	0	NM_068834	tag-80
chrI	1224011	1224161	990	-	150	6.92925e-20	251	0	0	NM_058435	Y48G8AL.13
chrX	16603318	16603468	345	-	150	7.14126e-20	252	0	0	NM_078285	F59C12.3
chrIII	4533237	4533387	623	+	150	8.40177e-20	253	0	0	NM_001267988,NM_001267989	NA,cdh-4
chrV	10423828	10423978	240	-	150	1.05376e-19	254	0	0	NM_073277	col-12
chrX	14064504	14064557	147	-	53	1.09046e-19	255	1	0	NM_077940	lgc-21
chrI	5561466	5561616	421	+	150	1.18947e-19	256	0	0	NM_059222,NM_001129023,NM_001129022,NM_001047214,NM_170866,NM_059225	NA,NA,NA,NA,NA,tom-1
chrX	1618890	1619040	524	+	150	1.22862e-19	257	0	0	NM_075898	H11E01.3
chrV	1361217	1361367	369	-	150	1.29914e-19	258	0	0	NM_071005	snt-3
chrV	1422811	1422961	242	-	150	1.31703e-19	259	0	0	NM_071009	R12A1.3
chrIV	12110513	12110663	418	-	150	1.43573e-19	260	0	0	NM_069897	dlc-2
chrX	11805599	11805749	186	-	150	2.01668e-19	261	0	0	NM_001270243,NM_001270242,NM_001270241	C34E11.2,NA,NA
chrIII	8562880	8563030	129	+	150	2.87627e-19	262	0	0	NM_066484	acdh-6
chrII	7736427	7736577	216	+	150	3.21649e-19	263	0	0	NM_063224	NA
chrV	12479905	12480038	970	+	133	3.73459e-19	264	0	0	NM_073727,NM_073726,NM_001269494,NM_001269495	NA,NA,atn-1,atn-1
chrV	8671275	8671339	350	+	64	4.34923e-19	265	0	0	NM_072832	ZC190.4
chrV	19611922	19612072	737	+	150	5.19049e-19	266	0	0	NM_001029067	grsp-1
chrX	3685214	3685341	1175	-	127	5.2607e-19	267	0	0	NM_076234	tag-278
chrX	10152221	10152371	1040	+	150	6.24674e-19	268	0	0	NM_001029371,NM_077301	unc-115,unc-115
chrX	11430704	11430854	505	-	150	6.41062e-19	269	0	0	NM_001270228	NA
chrV	12255248	12255398	589	+	150	6.89259e-19	270	1	0	NM_073671	lrx-1
chrIV	10581690	10581840	168	+	150	7.10002e-19	271	0	0	NM_001027891	21ur-14652
chrV	6185592	6185606	63	-	14	7.90679e-19	272	0	0	NM_001029033,NM_001029032,NM_001029031,NM_001029030	ttn-1,ttn-1,ttn-1,H05O09.3
chrX	4999194	4999344	812	+	150	8.40009e-19	273	0	0	NM_076449	set-30
chrI	12043053	12043203	551	+	150	8.90873e-19	274	0	0	NM_060645	F58D5.5
chrIII	7487138	7487288	492	-	150	8.92413e-19	275	0	0	NM_066244	mup-4
chrIV	7754635	7754785	126	+	150	8.94734e-19	276	0	0	NM_001047458,NM_001047459	NA,col-14
chrII	8358231	8358381	226	-	150	1.01209e-18	277	0	0	NM_063358	col-77
chrIV	7119717	7119867	269	+	150	1.0742e-18	278	0	0	NM_068713	nas-8
chrV	16833605	16833755	1161	-	150	1.08457e-18	279	0	0	NM_074849	tni-3
chrI	4154067	4154195	172	-	128	1.09171e-18	280	0	0	NM_058910	R12E2.7
chrV	5067620	5067770	319	-	150	1.18459e-18	281	0	0	NM_001269128,NM_001269127	Y58A7A.1,NA
chrIV	6889852	6889973	149	+	121	1.81555e-18	282	0	0	NM_001028189,NM_001028188	T05A12.4,T05A12.4
chrV	6174038	6174188	249	-	150	1.95333e-18	283	0	0	NM_001029033,NM_001029032,NM_001029031,NM_001029030	ttn-1,ttn-1,ttn-1,H05O09.3
chrV	1953565	1953715	196	+	150	2.00154e-18	284	0	0	NM_071134	glb-25
chrX	7058405	7058547	201	+	142	2.35971e-18	285	0	0	NM_001029151	B0403.5
chrII	5579856	5580006	116	+	150	2.43664e-18	286	0	0	NM_062679	T25E4.1
chrI	5360258	5360374	805	+	116	2.56782e-18	287	1	0	NM_059175	ppk-1
chrV	5609396	5609485	218	-	89	2.81501e-18	288	1	0	NM_072080	M03E7.4
chrII	8091934	8092084	1055	-	150	3.03252e-18	289	1	0	NM_063296	ltd-1
chrI	9534510	9534660	623	+	150	3.18052e-18	290	0	0	NM_001264196	C41G7.15
chrIII	4752862	4753012	363	-	150	3.49401e-18	291	0	0	NM_065577	rps-0
chrV	7729754	7729904	1921	+	150	4.05264e-18	292	0	0	NM_171482	Y97E10C.1
chrI	7080113	7080263	2004	-	150	4.15633e-18	293	0	0	NM_059604	F22D6.2
chrV	12542851	12543001	195	+	150	4.60261e-18	294	0	0	NM_073740,NM_001276944	F45D3.2,NA
chrI	14897167	14897169	59	-	2	5.27193e-18	295	0	0	NM_061199,NM_061200,NM_061198,NM_001026695	frm-1,frm-1,frm-1,frm-1
chrIII	6751663	6751804	119	+	141	5.62836e-18	296	0	0	NM_171172,NM_001027497	NA,dig-1
chrII	5435660	5435810	107	-	150	6.84962e-18	297	0	0	NM_062630	dct-5
chrI	5044146	5044296	119	-	150	7.19675e-18	298	0	0	NM_059107	phat-1
chrIII	13764017	13764167	2097	-	150	8.29294e-18	299	0	0	NM_001027500,NM_067443,NM_067441,NM_067442,NM_001027499,NM_067440	NA,K08E3.5,NA,NA,NA,NA
chrX	11484534	11484684	743	+	150	8.40606e-18	300	0	0	NM_077515,NM_077516	NA,lin-14
chrIV	7753489	7753639	446	+	150	8.83826e-18	301	0	0	NM_001047458,NM_001047459	NA,col-14
chrV	12882005	12882155	205	+	150	9.15756e-18	302	0	0	NM_001047697	bus-19
chrV	9625975	9626125	106	+	150	9.18661e-18	303	0	0	NM_001129533	T06E4.14
chrX	11811375	11811525	361	-	150	1.05775e-17	304	0	0	NM_001270243,NM_001270242,NM_001270241	C34E11.2,NA,NA
chrV	13246262	13246412	181	-	150	1.14467e-17	305	0	0	NM_073889	odr-3
chrIV	10163139	10163289	1107	+	150	1.38232e-17	306	0	0	NM_069456	pps-1
chrIV	8368350	8368500	230	-	150	1.9955e-17	307	0	0	NM_069019	D2096.6
chrV	20777018	20777168	1383	+	150	2.11595e-17	308	0	0	NM_001028722,NM_075607,NM_001028720,NM_001028723	hif-1,NA,NA,NA
chrIV	4411524	4411674	877	+	150	2.27237e-17	309	0	0	NM_171319,NM_171318	ell-1,NA
chrIII	7480461	7480611	740	-	150	2.72223e-17	310	0	0	NM_066244	mup-4
chrI	6497553	6497629	436	+	76	2.85964e-17	311	0	0	NM_059470	NA
chrI	7623686	7623836	985	+	150	2.89265e-17	312	0	0	NM_059726	lrp-1
chrV	8301467	8301617	1820	-	150	2.91751e-17	313	0	0	NM_072743,NM_072744	W02D7.6,sel-9
chrI	7946786	7946936	578	-	150	3.07946e-17	314	0	0	NM_059792	jph-1
chrI	7529687	7529814	176	+	127	3.18737e-17	315	0	0	NM_059708	nas-36
chrIV	17201452	17201602	672	-	150	3.20467e-17	316	0	0	NM_070651	C52D10.12
chrIV	10223989	10224139	115	+	150	3.23926e-17	317	0	0	NM_069469,NM_069470	C24F3.2,nas-12
chrI	5844025	5844175	116	+	150	3.48237e-17	318	0	0	NM_059293	col-54
chrV	11449276	11449426	329	-	150	3.86651e-17	319	0	0	NM_073501	col-156
chrIV	12171096	12171205	244	-	109	4.1251e-17	320	0	0	NM_069911	nlr-1
chrV	11077837	11077869	566	-	32	4.44922e-17	321	0	0	NM_073417	act-2
chrX	2710871	2711021	117	-	150	5.06791e-17	322	0	0	NM_001029700,NM_171942,NM_171638,NM_001129704	unc-2,unc-2,unc-2,unc-2
chrIV	15025404	15025554	220	+	150	5.28078e-17	323	0	0	NM_001047560,NM_001047561,NM_001047562,NM_001268917,NM_001268918,NM_001268919	NA,NA,NA,NA,Y41E3.7,NA
chrV	10944147	10944297	833	+	150	5.43719e-17	324	0	0	NM_001136420	zip-9
chrIII	502529	502679	115	+	150	5.75312e-17	325	0	0	NM_064804	unc-45
chrI	941532	941682	197	+	150	5.89945e-17	326	0	0	NM_058393	Y95B8A.2
chrX	12683893	12684043	217	+	150	5.96736e-17	327	0	0	NM_077715	adt-1
chrI	574146	574296	321	-	150	6.23046e-17	328	0	0	NM_182075,NM_058353	grl-16,grl-16
chrI	6789145	6789233	1268	-	88	6.33905e-17	329	0	1	NM_059542,NM_059543	C37A2.6,C37A2.7
chrV	6359126	6359209	220	+	83	7.17742e-17	330	0	0	NM_001129441,NM_072219	F13H6.1,F13H6.1
chrX	7246833	7246914	285	-	81	7.58442e-17	331	1	0	NM_076818	F46H5.4
chrIV	1549527	1549677	259	+	150	7.71182e-17	332	0	0	NM_067693,NM_182305	col-107,col-107
chrIV	14486310	14486460	408	+	150	8.51009e-17	333	0	0	NM_070353	Y57G11A.4
chrIII	9735550	9735700	112	-	150	8.74796e-17	334	0	0	NM_066748	pqm-96
chrV	9966351	9966501	167	-	150	8.84608e-17	335	0	0	NM_001269230,NM_001269229,NM_001269228	unc-41,unc-41,unc-41
chrX	892168	892318	108	-	150	8.89052e-17	336	0	0	NM_075773	mab-7
chrIII	6348025	6348175	178	+	150	1.13672e-16	337	0	0	NM_065987	C56G2.3
chrII	9225181	9225331	759	-	150	1.19487e-16	338	0	0	NM_063565	abu-14
chrV	5812263	5812413	246	-	150	1.33641e-16	339	0	0	NM_001129600	ZC250.4
chrIII	3911346	3911496	1184	-	150	1.55563e-16	340	0	0	NM_065386	pat-3
chrX	7059372	7059522	305	+	150	1.88727e-16	341	1	0	NM_001029151	B0403.5
chrV	13317055	13317205	98	-	150	1.92425e-16	342	0	0	NM_073899	col-161
chrX	12689079	12689229	144	+	150	2.00205e-16	343	0	0	NM_077715	adt-1
chrV	12925286	12925436	257	+	150	2.20492e-16	344	0	0	NM_073830	pqn-67
chrX	986016	986143	445	-	127	2.26002e-16	345	0	0	NM_075790,NM_075789,NM_001029211,NM_001029213,NM_001029212	dgk-1,dgk-1,dgk-1,dgk-1,dgk-1
chrIV	10529577	10529727	864	+	150	2.26775e-16	346	1	1	NM_001268560,NM_001268561,NM_001268562	NA,NA,cal-4
chrIV	1353698	1353848	236	-	150	2.29341e-16	347	0	0	NM_067669	col-104
chrX	12869894	12870044	117	+	150	2.31018e-16	348	0	0	NM_001029742,NM_001029743	T14G8.3,T14G8.3
chrI	4733600	4733750	156	+	150	2.33568e-16	349	0	0	NM_059037	ugt-25
chrI	1838779	1838929	1410	+	150	2.35995e-16	350	1	0	NM_170806,NM_001026403	egl-30,egl-30
chrII	7099439	7099589	157	-	150	2.37891e-16	351	0	0	NM_001027132,NM_001027131	mmaa-1,NA
chrV	9301948	9302098	465	+	150	2.39183e-16	352	0	0	NM_171504	NA
chrI	4633229	4633379	314	-	150	2.39821e-16	353	0	0	NM_059006	NA
chrX	4471406	4471556	118	+	150	2.52194e-16	354	0	0	NM_076369	asb-2
chrX	5003245	5003395	915	+	150	2.65942e-16	355	0	0	NM_076449	set-30
chrIII	9951779	9951929	151	-	150	2.72676e-16	356	0	0	NM_066810,NM_066811	K03H1.11,mog-1
chrII	7003647	7003797	727	+	150	2.81387e-16	357	0	0	NM_171017,NM_001026870	unc-104,unc-104
chrX	3817780	3817930	1131	-	150	2.84336e-16	358	0	0	NM_001047800,NM_001029590,NM_001029589	fkh-9,NA,NA
chrV	3813711	3813861	257	-	150	2.85033e-16	359	0	0	NM_071656	H10D18.5
chrIII	5268457	5268607	346	+	150	2.87236e-16	360	0	0	NM_065722	ZC395.5
chrI	4339064	4339214	146	+	150	3.21287e-16	361	0	0	NM_058952	anc-1
chrX	13522824	13522974	639	-	150	3.29788e-16	362	0	0	NM_077858,NM_077859	pab-2,NA
chrII	8133715	8133734	203	+	19	3.41634e-16	363	0	0	NM_063302	ulp-4
chrII	11489277	11489427	292	+	150	3.43415e-16	364	0	0	NM_001026723	B0334.13
chrI	10845816	10845966	406	+	150	3.73615e-16	365	0	0	NM_060434	C35E7.11
chrX	11432476	11432487	59	-	11	3.95873e-16	366	0	0	NM_001270228	NA
chrI	7704605	7704755	638	-	150	4.6074e-16	367	0	0	NM_001128989,NM_059746	lsy-22,lsy-22
chrI	2070352	2070403	116	-	51	4.64131e-16	368	0	0	NM_058527	Y37E3.8
chrI	4340714	4340864	173	+	150	4.70921e-16	369	0	0	NM_058952	anc-1
chrV	13443366	13443516	98	+	150	4.80327e-16	370	0	0	NM_073933	col-162
chrX	15697812	15697962	577	+	150	5.18337e-16	371	0	0	NM_078183	ZK662.2
chrX	12503790	12503940	393	-	150	5.52915e-16	372	0	0	NM_171785,NM_171974	scd-1,scd-1
chrII	6308064	6308214	105	-	150	5.54435e-16	373	0	0	NM_062867	glb-10
chrV	6174338	6174488	147	-	150	5.57501e-16	374	0	0	NM_001029033,NM_001029032,NM_001029031,NM_001029030	ttn-1,ttn-1,ttn-1,H05O09.3
chrIV	11561887	11562037	329	-	150	5.8039e-16	375	0	0	NM_069776,NM_069777	F12F6.7,sec-24.1
chrX	1012687	1012837	237	-	150	5.88054e-16	376	0	0	NM_075792	F55A4.2
chrI	6967619	6967769	254	-	150	6.4984e-16	377	0	0	NM_059585	C30F12.2
chrII	11615006	11615156	858	-	150	8.42983e-16	378	0	0	NM_001267378,NM_182102,NM_001267377,NM_001026897,NM_064083,NM_182101,NM_064084	din-1,NA,NA,NA,NA,NA,NA
chrIV	7487813	7487963	527	-	150	8.60956e-16	379	0	0	NM_068802	his-60
chrIII	10532091	10532223	264	+	132	8.88323e-16	380	0	0	NM_001027610,NM_001027615,NM_001083178,NM_001083179	unc-49,unc-49,unc-49,unc-49
chrV	6183749	6183873	102	-	124	9.23915e-16	381	0	0	NM_001029033,NM_001029032,NM_001029031,NM_001029030	ttn-1,ttn-1,ttn-1,H05O09.3
chrX	7554274	7554424	221	-	150	9.39652e-16	382	0	0	NM_076877	F46C8.8
chrIV	7116037	7116110	79	+	73	1.00196e-15	383	0	0	NM_068713	nas-8
chrV	13695402	13695552	99	+	150	1.01356e-15	384	0	0	NM_001269609	NA
chrII	192440	192590	103	-	150	1.26986e-15	385	0	0	NM_061278	abu-11
chrV	4040436	4040516	160	-	80	1.31671e-15	386	0	0	NM_071725	C49G7.10
chrI	10569083	10569233	573	+	150	1.34279e-15	387	0	0	NM_060365,NM_060366	rla-0,tct-1
chrIII	7487588	7487738	274	-	150	1.36726e-15	388	0	0	NM_066244	mup-4
chrIV	6324150	6324300	280	+	150	1.48706e-15	389	0	0	NM_068561,NM_001028403,NM_001028402	Y73B6BL.29,sqd-1,sqd-1
chrI	9395943	9396093	720	-	150	1.48827e-15	390	0	0	NM_001136293,NM_060098	F16A11.1,NA
chrX	12869744	12869894	1071	+	150	1.64412e-15	391	0	0	NM_001029742,NM_001029743	T14G8.3,T14G8.3
chrV	12926704	12926854	171	+	150	1.67918e-15	392	0	0	NM_073830	pqn-67
chrIII	8725198	8725348	717	-	150	1.68546e-15	393	0	0	NM_066526,NM_066525	ZK370.4,ZK370.4
chrI	8078337	8078456	94	-	119	1.72645e-15	394	0	0	NM_059820	che-3
chrV	13028631	13028743	400	+	112	1.83487e-15	395	0	0	NM_073855	fmi-1
chrV	13022816	13022966	307	+	150	1.84317e-15	396	0	0	NM_073855	fmi-1
chrI	520128	520278	361	-	150	1.91075e-15	397	0	0	NM_001129077,NM_001129076	Y65B4BL.6,NA
chrV	11682074	11682184	599	+	110	1.93466e-15	398	0	0	NM_001269424,NM_001269425	NA,NA
chrX	4192853	4193003	2086	+	150	2.17734e-15	399	1	0	NM_076310	vha-12
chrV	6160186	6160336	99	-	150	2.22994e-15	400	0	0	NM_001029033,NM_001029032,NM_001029031	ttn-1,ttn-1,ttn-1
chrX	4101618	4101768	471	-	150	2.28065e-15	401	0	0	NM_001047814	R02E4.3
chrX	4102056	4102206	229	-	150	2.36905e-15	402	1	1	NM_001047814	R02E4.3
chrX	6314954	6315064	88	-	110	2.48053e-15	403	0	0	NM_076657	T10E10.4
chrI	7079561	7079637	77	-	76	2.51712e-15	404	0	0	NM_059603	kin-14
chrI	4629267	4629417	333	-	150	2.5652e-15	405	0	0	NM_059006	NA
chrII	8015117	8015267	225	+	150	2.56599e-15	406	0	0	NM_063275	DH11.2
chrV	4222123	4222273	159	+	150	2.61872e-15	407	0	0	NM_071768,NM_071767	nlp-9,nlp-9
chrII	11513664	11513814	433	+	150	2.71974e-15	408	1	1	NM_064058	B0334.6
chrII	11220488	11220638	105	+	150	2.79646e-15	409	0	0	NM_182244,NM_063997,NM_001267367	srap-1,srap-1,srap-1
chrX	11619822	11619972	97	+	150	2.81075e-15	410	0	0	NM_077539	F52D10.4
chrIV	7152271	7152421	435	-	150	2.81217e-15	411	0	0	NM_068722	col-113
chrIII	8195344	8195494	441	-	150	3.13833e-15	412	0	0	NM_001047386,NM_001268026	NA,NA
chrIII	5082868	5083018	2096	+	150	3.41873e-15	413	0	0	NM_065681	tag-174
chrV	12921602	12921752	173	+	150	3.46095e-15	414	0	0	NM_073828	lipl-1
chrIII	8911615	8911765	107	+	150	3.49852e-15	415	0	0	NM_001027848,NM_001027851,NM_001027847,NM_001027849,NM_001027846,NM_001027850	unc-32,unc-32,unc-32,unc-32,unc-32,unc-32
chrIII	7776745	7776895	145	-	150	4.03481e-15	416	0	0	NM_066294	mab-5
chrIV	9276610	9276760	215	+	150	4.08948e-15	417	0	0	NM_069219	hum-9
chrV	9116289	9116439	487	+	150	4.2491e-15	418	0	0	NM_072961	F21C10.7
chrV	11980411	11980561	499	-	150	4.45446e-15	419	0	0	NM_073604	rpt-1
chrX	15195795	15195945	235	-	150	5.588e-15	420	0	0	NM_078125	snt-7
chrIV	10873484	10873634	245	+	150	5.78643e-15	421	0	0	NM_069615	F13E9.1
chrX	4999344	4999397	197	+	53	6.05493e-15	422	0	0	NM_076449	set-30
chrIII	4532387	4532537	484	+	150	6.46635e-15	423	0	0	NM_001267988,NM_001267989	NA,cdh-4
chrIV	12169133	12169283	90	+	150	8.05496e-15	424	0	0	NM_069910	F20B10.3
chrV	3441465	3441615	199	-	150	8.28233e-15	425	0	0	NM_071563,NM_071564	NA,cfz-2
chrV	4650257	4650407	476	+	150	8.83432e-15	426	0	1	NM_001038397	F41F3.8
chrX	12266135	12266285	263	+	150	9.05034e-15	427	0	0	NM_077643	E01G6.1
chrI	3769	3919	161	-	150	9.27813e-15	428	0	0	NM_058260	homt-1
chrV	13028211	13028361	405	+	150	9.69299e-15	429	0	1	NM_073855	fmi-1
chrV	6174488	6174638	133	-	150	1.02214e-14	430	0	0	NM_001029033,NM_001029032,NM_001029031,NM_001029030	ttn-1,ttn-1,ttn-1,H05O09.3
chrIII	9124977	9125127	159	+	150	1.12703e-14	431	0	0	NM_066620	ced-11
chrII	6702140	6702290	97	-	150	1.15099e-14	432	0	0	NM_062964	rpy-1
chrI	4733300	4733450	191	+	150	1.2614e-14	433	0	0	NM_059037	ugt-25
chrIII	5415491	5415641	99	-	150	1.3593e-14	434	0	0	NM_065754	dnj-24
chrX	7030090	7030240	87	-	150	1.49247e-14	435	0	0	NM_076786	R173.3
chrIII	6749612	6749762	92	+	150	1.55958e-14	436	0	0	NM_171172,NM_001027497	NA,dig-1
chrII	6424779	6424929	86	+	150	1.9608e-14	437	0	0	NM_062892	K03H9.3
chrIII	1818252	1818402	152	-	150	2.09175e-14	438	0	0	NM_065059,NM_181914	clp-4,clp-4
chrIII	8208542	8208636	174	-	94	2.36447e-14	439	0	0	NM_066392,NM_066393	NA,C30A5.10
chrV	4802564	4802714	438	+	150	2.42609e-14	440	0	0	NM_071886	R02F11.1
chrX	6150396	6150546	124	-	150	2.4764e-14	441	0	0	NM_076630	tag-275
chrIII	6753708	6753858	128	+	150	2.58458e-14	442	0	0	NM_171172,NM_001027497	NA,dig-1
chrII	4755667	4755726	117	-	59	2.75703e-14	443	0	0	NM_062451	C27D9.2
chrI	4066569	4066719	601	+	150	2.80363e-14	444	0	0	NM_001025817,NM_001025813,NM_001025819,NM_001025814,NM_001025818	unc-89,unc-89,unc-89,unc-89,unc-89
chrX	4896578	4896728	394	-	150	3.01325e-14	445	0	0	NM_076432	T07F12.4
chrI	7873579	7873729	596	-	150	3.09028e-14	446	0	0	NM_059776	suro-1
chrIII	12949614	12949764	455	+	150	3.11497e-14	447	0	0	NM_001027660,NM_067288,NM_001027661	unc-25,NA,NA
chrI	1328487	1328637	338	+	150	3.12962e-14	448	0	0	NM_058439	dapk-1
chrV	12861867	12862017	237	+	150	3.2334e-14	449	0	0	NM_001047695,NM_001047696	NA,T07F10.1
chrIV	7753639	7753776	403	+	137	3.41815e-14	450	0	0	NM_001047458,NM_001047459	NA,col-14
chrIII	4532087	4532237	433	+	150	3.85408e-14	451	0	0	NM_001267988,NM_001267989	NA,cdh-4
chrIII	6006209	6006359	516	+	150	4.10033e-14	452	0	0	NM_171143,NM_171870	T04C9.1,T04C9.1
chrIV	7997236	7997386	691	-	150	4.18784e-14	453	1	0	NM_068938	rig-4
chrV	18582797	18582947	1040	+	150	4.33796e-14	454	0	0	NM_075232	Y51A2D.14
chrV	1448638	1448788	1570	+	150	4.4639e-14	455	0	0	NM_071016	cnc-3
chrI	947467	947617	77	+	150	4.63214e-14	456	0	0	NM_058394	nas-30
chrV	9628245	9628395	77	-	150	4.63214e-14	457	0	0	NM_001028937	T06E4.12
chrII	7010177	7010327	324	+	150	4.70123e-14	458	0	0	NM_171017,NM_001026870	unc-104,unc-104
chrV	8115789	8115939	680	+	150	4.7341e-14	459	1	1	NM_072693	myo-5
chrIII	12992408	12992558	263	-	150	4.74744e-14	460	0	0	NM_067299	col-97
chrX	12681604	12681750	81	+	146	4.82152e-14	461	0	0	NM_077715	adt-1
chrV	11742762	11742912	446	+	150	4.99103e-14	462	0	0	NM_001269434,NM_001269435	T04F3.1,T04F3.1
chrV	11862103	11862253	464	+	150	5.01086e-14	463	0	0	NM_073585	R13H4.5
chrIV	5040837	5040987	323	-	150	5.14898e-14	464	0	0	NM_001038303	hot-9
chrV	8619999	8620149	96	-	150	5.21043e-14	465	0	0	NM_072823	F41E6.11
chrV	3712745	3712895	1121	-	150	5.34895e-14	466	0	0	NM_071632	T27C4.1
chrII	7738827	7738977	131	+	150	5.39895e-14	467	0	0	NM_063224	NA
chrIII	9348086	9348161	651	-	75	6.08746e-14	468	0	0	NM_066657,NM_001027493,NM_066658	K04H4.2,K04H4.2,K04H4.2
chrIV	9276370	9276506	291	+	136	6.5297e-14	469	0	0	NM_069219	hum-9
chrV	5051679	5051829	817	+	150	6.73736e-14	470	0	0	NM_071954	pqn-51
chrX	6636464	6636614	159	-	150	6.76915e-14	471	0	0	NM_076715	nhr-120
chrX	12143595	12143745	78	+	150	6.8976e-14	472	0	0	NM_077630	M153.3
chrIII	10746620	10746770	1955	-	150	7.06108e-14	473	1	0	NM_066968	ran-1
chrI	4586051	4586201	2337	+	150	7.1037e-14	474	0	0	NM_058998,NM_001025898,NM_001025897	rpl-24.1,D1007.10,NA
chrIII	7239312	7239462	1768	+	150	7.14423e-14	475	0	0	NM_001027607,NM_001027606	pars-1,NA
chrX	7666876	7667026	84	-	150	7.15711e-14	476	0	0	NM_076894	F27D9.7
chrV	4919368	4919518	517	+	150	7.33651e-14	477	0	0	NM_071919	C02E7.6
chrX	12684461	12684611	172	+	150	7.97728e-14	478	0	0	NM_077715	adt-1
chrII	9059237	9059387	544	-	150	8.17077e-14	479	0	0	NM_001027186,NM_001027187	T24B8.3,T24B8.3
chrII	8961379	8961529	322	+	150	8.34801e-14	480	0	0	NM_063505	cal-2
chrIV	12014922	12014973	87	-	51	8.39294e-14	481	0	0	NM_069875	lips-6
chrV	10504156	10504306	76	+	150	8.73507e-14	482	0	0	NM_001028529	C35A5.10
chrX	10716171	10716321	125	-	150	8.92078e-14	483	0	0	NM_171770	T01C1.4
chrX	12401355	12401460	286	-	105	1.02304e-13	484	0	0	NM_001029417,NM_001029416	lin-2,NA
chrII	7492027	7492177	153	-	150	1.10222e-13	485	0	0	NM_001027110	nas-23
chrI	7398903	7399026	75	-	123	1.10395e-13	486	0	0	NM_059688	C15A11.4
chrV	10967630	10967780	4664	+	150	1.12873e-13	487	1	1	NM_073399,NM_001047635,NM_182325	eef-1G,eef-1G,eef-1G
chrX	14354710	14354711	9	-	1	1.13571e-13	488	0	0	NM_077994	irk-3
chrII	13015124	13015274	759	-	150	1.13859e-13	489	0	0	NM_001267434,NM_001083167,NM_001083166,NM_001129183	max-2,NA,NA,NA
chrIV	12110663	12110697	211	-	34	1.16514e-13	490	0	0	NM_069897	dlc-2
chrII	4624713	4624863	735	+	150	1.16968e-13	491	0	0	NM_182111,NM_062416	NA,pqn-35
chrX	9787058	9787208	346	-	150	1.18977e-13	492	0	1	NM_077241	F36G3.1
chrIV	12038894	12039044	91	-	150	1.20615e-13	493	0	0	NM_001268682,NM_001028207,NM_001028208,NM_001028206,NM_001268681	T12G3.2,NA,NA,NA,NA
chrV	5986966	5987116	154	-	150	1.21415e-13	494	0	0	NM_182404,NM_072154	C10F3.7,fut-8
chrI	4052605	4052755	390	+	150	1.37692e-13	495	0	1	NM_001025817,NM_001025813,NM_001025819,NM_001025814,NM_001025818	unc-89,unc-89,unc-89,unc-89,unc-89
chrX	8677796	8677946	429	+	150	1.48824e-13	496	1	0	NM_077066	K09E2.3
chrIV	7794220	7794370	507	-	150	1.60835e-13	497	0	0	NM_068888,NM_068889	ntp-1,sgo-1
chrV	6184921	6184946	55	-	25	1.62748e-13	498	0	0	NM_001029033,NM_001029032,NM_001029031,NM_001029030	ttn-1,ttn-1,ttn-1,H05O09.3
chrIII	6755131	6755281	84	+	150	1.63963e-13	499	0	1	NM_171172,NM_001027497	NA,dig-1
chrII	5891301	5891451	1146	+	150	1.74449e-13	500	0	0	NM_182237,NM_062774,NM_182236,NM_062775	NA,NA,NA,F55C12.1
chrII	7100098	7100248	991	-	150	2.04299e-13	501	0	0	NM_001027132,NM_001027131	mmaa-1,NA
chrX	12689679	12689829	78	+	150	2.06507e-13	502	0	0	NM_077715	adt-1
chrI	4735186	4735336	214	+	150	2.1541e-13	503	0	0	NM_059037	ugt-25
chrV	6922019	6922169	475	-	150	2.28282e-13	504	0	1	NM_001269147,NM_001269148,NM_001269145,NM_001269146	unc-68,unc-68,unc-68,unc-68
chrV	11632838	11632988	480	-	150	2.39098e-13	505	0	0	NM_001269418,NM_001269415,NM_001269416,NM_001276934,NM_001269414,NM_001269417	sipa-1,sipa-1,sipa-1,sipa-1,sipa-1,sipa-1
chrII	8802533	8802683	79	+	150	2.67916e-13	506	0	0	NM_063473	F07H5.8
chrX	15410634	15410784	158	-	150	2.68145e-13	507	0	0	NM_078145,NM_078146,NM_078144	pqn-36,pqn-36,pqn-36
chrII	6814177	6814327	622	+	150	2.84863e-13	508	0	0	NM_001026958,NM_062993	snt-1,snt-1
chrX	15697263	15697393	304	+	130	2.86622e-13	509	0	0	NM_078183	ZK662.2
chrII	13014674	13014824	854	-	150	3.01298e-13	510	0	1	NM_001267434,NM_001083167,NM_001083166,NM_001129183	max-2,NA,NA,NA
chrIV	7117815	7117954	202	+	139	3.38322e-13	511	0	0	NM_068713	nas-8
chrV	13830803	13830953	237	+	150	3.99117e-13	512	0	0	NM_074023	nrf-5
chrV	6151822	6151972	321	-	150	4.01711e-13	513	0	0	NM_001029033,NM_001029032,NM_001029031	ttn-1,ttn-1,ttn-1
chrIV	11984551	11984701	679	-	150	4.2069e-13	514	1	0	NM_001268675,NM_001129363,NM_001268672,NM_069872,NM_069873,NM_001268673,NM_001268674	unc-22,unc-22,unc-22,unc-22,unc-22,unc-22,unc-22
chrV	6156136	6156286	115	-	150	4.3216e-13	515	0	0	NM_001029033,NM_001029032,NM_001029031	ttn-1,ttn-1,ttn-1
chrX	9991646	9991796	213	-	150	4.68752e-13	516	0	0	NM_077275	grk-1
chrI	8798757	8798871	239	+	114	4.96976e-13	517	0	0	NM_059977	F36A2.3
chrII	6816263	6816413	205	+	150	5.05926e-13	518	0	0	NM_001026958,NM_062993	snt-1,snt-1
chrIV	9773354	9773504	458	+	150	5.1315e-13	519	1	1	NM_001276839,NM_001268492,NM_001268493	NA,NA,cav-1
chrV	13317205	13317355	101	-	150	5.13715e-13	520	0	0	NM_073899	col-161
chrIV	11933206	11933356	267	+	150	5.15356e-13	521	0	0	NM_001028457,NM_001028456,NM_001028458	NA,NA,nhx-9
chrV	12254675	12254793	313	+	118	5.55633e-13	522	0	0	NM_073671	lrx-1
chrIII	6931769	6931919	847	+	150	5.68234e-13	523	0	0	NM_001027452,NM_001027453,NM_066109	NA,inf-1,byn-1
chrX	2945391	2945541	334	+	150	5.74799e-13	524	0	0	NM_171643	NA
chrV	8671125	8671275	424	+	150	5.88525e-13	525	0	0	NM_072832	ZC190.4
chrII	13637000	13637150	1573	-	150	6.29803e-13	526	0	0	NM_064467	C31C9.2
chrX	7665644	7665774	204	-	130	6.87809e-13	527	0	0	NM_076894	F27D9.7
chrIV	7432227	7432349	368	+	122	6.90367e-13	528	1	0	NM_001268365,NM_068785,NM_001268369,NM_001268366,NM_001268367,NM_068784,NM_001268368	NA,NA,NA,NA,NA,NA,NA
chrV	10482278	10482298	101	-	20	6.94125e-13	529	0	0	NM_073288	Y32F6B.1
chrI	8845712	8845862	85	-	150	7.23407e-13	530	0	0	NM_059991,NM_059992	F29D10.3,hum-1
chrII	8467842	8467992	455	+	150	7.36302e-13	531	0	0	NM_063385,NM_063386	F22B5.10,M05D6.2
chrIII	2034872	2035022	74	-	150	7.41456e-13	532	0	0	NM_001267924,NM_001267923	dpy-1,NA
chrII	7100548	7100698	996	-	150	7.62655e-13	533	0	1	NM_001027132,NM_001027131	mmaa-1,NA
chrI	3293244	3293318	452	-	74	7.67602e-13	534	0	0	NM_058738	W01B11.6
chrII	8791722	8791872	108	-	150	7.81318e-13	535	0	0	NM_063470	F07H5.6
chrX	4993043	4993193	685	+	150	8.19506e-13	536	0	0	NM_076447,NM_001029810	lfi-1,lfi-1
chrV	12903432	12903582	152	-	150	8.28501e-13	537	0	0	NM_073824,NM_073825	ttr-27,ttr-28
chrIII	4996477	4996627	713	-	150	8.90086e-13	538	0	1	NM_065658	C27F2.8
chrI	11601334	11601484	173	+	150	9.01846e-13	539	0	0	NM_060557	unc-75
chrI	4337201	4337351	76	+	150	9.04821e-13	540	0	0	NM_058952	anc-1
chrX	12652516	12652666	258	-	150	9.05081e-13	541	0	0	NM_077712	H36L18.2
chrIV	11978251	11978401	832	-	150	1.06448e-12	542	0	0	NM_001268675,NM_001129363,NM_001268672,NM_069872,NM_069873,NM_001268673,NM_001268674	unc-22,unc-22,unc-22,unc-22,unc-22,unc-22,unc-22
chrV	6175538	6175688	78	-	150	1.07228e-12	543	0	0	NM_001029033,NM_001029032,NM_001029031,NM_001029030	ttn-1,ttn-1,ttn-1,H05O09.3
chrI	6312268	6312418	134	+	150	1.09276e-12	544	0	0	NM_059421	col-58
chrV	10182960	10183110	423	+	150	1.11916e-12	545	0	0	NM_073215,NM_001269264	cul-5,NA
chrI	8447934	8448084	176	-	150	1.12889e-12	546	0	0	NM_001263849,NM_001263848	F10D11.6,NA
chrX	13058597	13058747	147	+	150	1.14159e-12	547	0	0	NM_001129689	K03A11.6
chrX	12265618	12265768	219	+	150	1.1579e-12	548	0	0	NM_077643	E01G6.1
chrIII	13514720	13514870	82	-	150	1.18232e-12	549	0	0	NM_067396,NM_001276805	pod-1,pod-1
chrII	7610641	7610791	142	+	150	1.20736e-12	550	0	0	NM_063195	lips-17
chrX	2711021	2711171	271	-	150	1.21608e-12	551	0	0	NM_001029700,NM_171942,NM_171638,NM_001129704	unc-2,unc-2,unc-2,unc-2
chrX	3210516	3210666	290	-	150	1.25774e-12	552	0	0	NM_001129668,NM_076149	rgl-1,rgl-1
chrIV	7997386	7997536	683	-	150	1.28725e-12	553	1	0	NM_068938	rig-4
chrV	10852556	10852706	452	-	150	1.30508e-12	554	0	0	NM_001129481,NM_001129480,NM_073368	saeg-1,NA,NA
chrX	983881	984031	80	-	150	1.31061e-12	555	0	0	NM_075790,NM_075789,NM_001029211,NM_001029213,NM_001029212	dgk-1,dgk-1,dgk-1,dgk-1,dgk-1
chrII	2737583	2737733	68	+	150	1.31383e-12	556	0	0	NM_001027142	T05A8.8
chrX	13599452	13599602	137	+	150	1.3627e-12	557	1	1	NM_077876	bra-1
chrIV	3373266	3373416	324	+	150	1.44041e-12	558	0	0	NM_067931	vha-19
chrIV	9937390	9937412	58	-	22	1.49512e-12	559	0	0	NM_001268518,NM_001268519	gon-1,gon-1
chrIV	9935037	9935187	647	-	150	1.51801e-12	560	0	0	NM_001268518,NM_001268519	gon-1,gon-1
chrIV	10579542	10579673	330	+	131	1.51929e-12	561	0	0	NM_001027891	21ur-14652
chrV	13694441	13694591	157	+	150	1.66835e-12	562	0	0	NM_001269609	NA
chrX	4101768	4101854	563	-	86	1.71365e-12	563	0	0	NM_001047814	R02E4.3
chrV	9284173	9284323	280	-	150	1.72264e-12	564	0	0	NM_073001	lron-2
chrI	10277282	10277432	74	-	150	1.74667e-12	565	0	0	NM_060297	ZC247.1
chrX	10777713	10777863	721	+	150	1.76537e-12	566	0	1	NM_001136464,NM_001136463,NM_001029713,NM_001029710,NM_001029712,NM_001029708,NM_171771,NM_001029707,NM_001029709,NM_001029706	NA,NA,NA,NA,NA,NA,NA,NA,NA,NA
chrIII	5568118	5568268	66	-	150	1.81434e-12	567	0	0	NM_065793	nspb-12
chrI	14897222	14897372	593	-	150	1.83914e-12	568	0	0	NM_061199,NM_061200,NM_061198,NM_001026695	frm-1,frm-1,frm-1,frm-1
chrV	6173738	6173888	276	-	150	1.86547e-12	569	0	0	NM_001029033,NM_001029032,NM_001029031,NM_001029030	ttn-1,ttn-1,ttn-1,H05O09.3
chrIV	12168983	12169133	169	+	150	1.86609e-12	570	0	0	NM_069910	F20B10.3
chrX	14064204	14064354	108	-	150	1.9399e-12	571	0	0	NM_077940	lgc-21
chrI	6353510	6353660	259	+	150	1.96074e-12	572	0	0	NM_001026370	NA
chrII	6760631	6760781	169	-	150	2.00521e-12	573	0	0	NM_001026981	agr-1
chrIII	4592960	4593110	236	+	150	2.06437e-12	574	0	0	NM_065534,NM_065535	smc-4,F35G12.11
chrIII	9735100	9735250	136	-	150	2.07679e-12	575	0	0	NM_171223,NM_066748	dao-6,pqm-96
chrV	43624	43774	83	+	150	2.10589e-12	576	0	0	NM_001026175,NM_001026176	NA,NA
chrIII	2786629	2786779	2893	+	150	2.13267e-12	577	0	0	NM_065217,NM_065218	Y71H2AM.5,Y71H2AM.4
chrV	10420860	10421010	64	-	150	2.1395e-12	578	0	0	NM_073276	col-13
chrIV	12015593	12015743	70	-	150	2.18089e-12	579	0	0	NM_069875	lips-6
chrIV	8154728	8154878	183	+	150	2.19493e-12	580	0	0	NM_068965	faah-2
chrII	6720219	6720369	276	-	150	2.25951e-12	581	0	0	NM_062969	T14B4.8
chrI	4001581	4001731	320	-	150	2.36167e-12	582	0	0	NM_001026328,NM_001026329,NM_001026330,NM_001262584	unc-73,unc-73,unc-73,unc-73
chrIV	9945805	9945947	515	-	142	2.48386e-12	583	0	0	NM_001268518,NM_001268519	gon-1,gon-1
chrV	6183338	6183488	75	-	150	2.59442e-12	584	0	0	NM_001029033,NM_001029032,NM_001029031,NM_001029030	ttn-1,ttn-1,ttn-1,H05O09.3
chrI	9432859	9433009	1241	+	150	2.62943e-12	585	0	0	NM_060105	nkb-1
chrV	6920669	6920819	438	-	150	2.68568e-12	586	0	0	NM_001269147,NM_001269148,NM_001269145,NM_001269146	unc-68,unc-68,unc-68,unc-68
chrX	10152371	10152521	361	+	150	2.70122e-12	587	0	0	NM_001029371,NM_077301	unc-115,unc-115
chrIII	13630662	13630794	80	-	132	2.76322e-12	588	0	0	NM_067415	arrd-17
chrX	10402319	10402469	236	+	150	2.80298e-12	589	0	0	NM_001270172,NM_001270173	pkn-1,pkn-1
chrI	4061465	4061615	419	+	150	3.06562e-12	590	0	0	NM_001025817,NM_001025813,NM_001025819,NM_001025814,NM_001025818	unc-89,unc-89,unc-89,unc-89,unc-89
chrIII	8911465	8911615	602	+	150	3.17592e-12	591	0	0	NM_001027848,NM_001027851,NM_001027847,NM_001027849,NM_001027846,NM_001027850	unc-32,unc-32,unc-32,unc-32,unc-32,unc-32
chrIV	9212120	9212270	137	+	150	3.32374e-12	592	0	0	NM_069202,NM_001268442,NM_001268443,NM_182275,NM_001268440,NM_001268441,NM_001268444,NM_001268439,NM_001268438,NM_001268447,NM_001268448,NM_001268445,NM_001268446,NM_001047460	NA,NA,NA,NA,NA,NA,NA,NA,NA,wnk-1,wnk-1,wnk-1,wnk-1,NA
chrIV	11578512	11578662	529	+	150	3.34391e-12	593	0	0	NM_001268637,NM_001268638,NM_001268639,NM_069779	NA,NA,srgp-1,rib-1
chrV	10533009	10533159	790	-	150	3.40377e-12	594	0	0	NM_001028672,NM_001129457,NM_001028671	ppm-1,NA,NA
chrIII	11945846	11945944	250	-	98	3.57836e-12	595	1	0	NM_067156,NM_001129263	Y56A3A.7,Y56A3A.7
chrI	7208094	7208244	73	-	150	3.74492e-12	596	0	0	NM_059636	C01H6.3
chrV	1291665	1291815	189	-	150	3.74773e-12	597	0	0	NM_071001	egl-2
chrV	19616118	19616268	237	-	150	3.89434e-12	598	0	0	NM_075402	Y43F8C.3
chrI	8993544	8993694	68	+	150	3.93347e-12	599	0	0	NM_060017	F32H2.8
chrIV	11859781	11859931	1298	+	150	4.04281e-12	600	0	0	NM_069846	let-92
chrI	5263302	5263452	187	+	150	4.19465e-12	601	0	0	NM_059151,NM_059148	let-363,let-363
chrV	15343520	15343670	225	-	150	4.28088e-12	602	0	1	NM_074404	wrt-8
chrI	7619191	7619326	201	+	135	4.34782e-12	603	0	0	NM_059726	lrp-1
chrI	11527065	11527215	533	-	150	4.35787e-12	604	0	0	NM_060546,NM_060545	dys-1,dys-1
chrI	7080638	7080743	938	-	105	4.43091e-12	605	0	0	NM_059604	F22D6.2
chrIII	5385494	5385644	281	-	150	4.458e-12	606	0	0	NM_065749,NM_065750	Y32H12A.7,Y32H12A.8
chrIV	10695255	10695405	578	-	150	4.51924e-12	607	0	0	NM_069577,NM_069579,NM_069580	R102.4,NA,R102.5
chrX	16633405	16633555	680	+	150	4.88692e-12	608	0	0	NM_078288,NM_001129626	C06G1.1,C06G1.1
chrI	2255851	2256001	76	-	150	4.89434e-12	609	0	0	NM_058548	abt-2
chrIII	2899429	2899519	98	-	90	5.00047e-12	610	0	0	NM_065236	T20B6.3
chrI	1841105	1841255	816	+	150	5.11345e-12	611	0	0	NM_170806,NM_001026403	egl-30,egl-30
chrV	9234508	9234658	74	-	150	5.25351e-12	612	0	0	NM_072991	glo-4
chrIII	17269	17419	222	-	150	5.27971e-12	613	0	0	NM_064727	H10E21.4
chrII	7190543	7190597	115	+	54	5.28532e-12	614	0	0	NM_063091	E04F6.4
chrIV	12428324	12428474	95	-	150	5.29788e-12	615	0	0	NM_069971	col-130
chrV	19614430	19614580	159	-	150	5.52854e-12	616	0	0	NM_075402	Y43F8C.3
chrI	4090777	4090927	257	+	150	5.61678e-12	617	0	0	NM_001025814,NM_001025818	unc-89,unc-89
chrI	7389631	7389781	140	-	150	5.66036e-12	618	0	0	NM_059687	sol-1
chrII	5679194	5679344	302	-	150	5.991e-12	619	0	1	NM_062709	C25H3.8
chrV	13048077	13048225	703	+	148	6.05909e-12	620	1	0	NM_073860	W07G4.5
chrX	16185560	16185586	80	+	26	6.12939e-12	621	0	0	NM_078236	R11.2
chrII	8666651	8666801	483	+	150	6.15575e-12	622	0	1	NM_063441	D2085.4
chrIV	5982746	5982896	1039	+	150	6.26429e-12	623	0	0	NM_171907,NM_068497,NM_001026095,NM_001026097,NM_068500,NM_001026096	unc-44,unc-44,unc-44,unc-44,unc-44,unc-44
chrI	7622475	7622625	537	+	150	6.28607e-12	624	1	0	NM_059726	lrp-1
chrI	11123978	11124128	193	+	150	6.29217e-12	625	0	0	NM_060463	Y52B11B.1
chrIII	7153662	7153812	78	-	150	6.3185e-12	626	0	0	NM_001047395	NA
chrIV	3640341	3640491	409	+	150	6.64199e-12	627	0	0	NM_067989	CC8.1
chrX	13215925	13216075	267	+	150	6.66944e-12	628	0	1	NM_171790	unc-9
chrV	5023758	5023908	240	-	150	6.81554e-12	629	0	0	NM_071947	cpt-4
chrIII	8405725	8405875	76	+	150	7.35662e-12	630	0	0	NM_066457,NM_066456	cyy-1,cyy-1
chrIV	5175795	5175822	61	+	27	7.41862e-12	631	0	0	NM_068333	lam-1
chrI	8078819	8078969	93	-	150	7.55007e-12	632	0	0	NM_059820	che-3
chrII	4756260	4756410	88	-	150	7.74254e-12	633	0	0	NM_062451	C27D9.2
chrV	4918059	4918209	131	-	150	7.84303e-12	634	0	0	NM_071918	C02E7.7
chrV	2131488	2131638	165	-	150	8.1185e-12	635	0	0	NM_071177	F22F7.7
chrX	13330909	13331059	643	+	150	8.22857e-12	636	0	0	NM_001270289,NM_001029501,NM_001029502	NA,sir-2.2,sir-2.2
chrIII	756480	756630	392	-	150	8.24252e-12	637	0	0	NM_064850	T17H7.7
chrII	7429398	7429548	98	-	150	8.99215e-12	638	0	0	NM_063154	kcc-3
chrV	12549137	12549287	221	-	150	9.20325e-12	639	0	0	NM_073741	F45D3.3
chrIV	9205077	9205227	451	+	150	9.71049e-12	640	0	0	NM_069202,NM_001268442,NM_001268443,NM_182275,NM_001268440,NM_001268441,NM_001268444,NM_001268439,NM_001268438,NM_001268447,NM_001268448,NM_001268445,NM_001268446	NA,NA,NA,NA,NA,NA,NA,NA,NA,wnk-1,wnk-1,wnk-1,wnk-1
chrII	11384389	11384539	79	-	150	1.00446e-11	641	0	0	NM_001026835,NM_001267368,NM_001026836	shn-1,shn-1,shn-1
chrX	7272945	7273095	272	-	150	1.01186e-11	642	0	0	NM_171720,NM_001029730	NA,unc-10
chrI	4164818	4164968	264	+	150	1.02688e-11	643	0	0	NM_058913,NM_001026421,NM_058914	inx-16,inx-17,NA
chrIII	4996627	4996777	634	-	150	1.02707e-11	644	0	1	NM_065658	C27F2.8
chrIV	11570611	11570681	92	+	70	1.06992e-11	645	0	0	NM_001268637	NA
chrIV	10247565	10247629	125	+	64	1.07683e-11	646	1	0	NM_069478	F01G10.10
chrIII	6761753	6761903	99	+	150	1.0836e-11	647	0	0	NM_171172,NM_001027497	NA,dig-1
chrIV	3871923	3872073	536	-	150	1.10127e-11	648	0	0	NM_001028015,NM_001028014	F37C4.5,NA
chrX	13391270	13391420	69	-	150	1.14576e-11	649	0	0	NM_077826	irld-2
chrX	11805449	11805599	92	-	150	1.17247e-11	650	0	0	NM_001270243,NM_001270242,NM_001270241	C34E11.2,NA,NA
chrI	7071889	7071934	130	-	45	1.21329e-11	651	0	0	NM_059602	W01A8.6
chrIV	8074992	8075134	472	+	142	1.21995e-11	652	0	0	NM_001038306,NM_001038307,NM_001038308,NM_001038305	sax-7,sax-7,sax-7,sax-7
chrX	12169814	12169964	354	-	150	1.24842e-11	653	0	0	NM_077634	F57G12.1
chrIV	7118669	7118748	96	+	79	1.2753e-11	654	0	1	NM_068713	nas-8
chrII	9225909	9226059	566	-	150	1.2761e-11	655	0	0	NM_063565	abu-14
chrIII	755406	755556	179	-	150	1.29257e-11	656	0	0	NM_064850	T17H7.7
chrII	6640902	6640976	179	-	74	1.34072e-11	657	0	0	NM_062949	T19D12.6
chrII	5840955	5841105	772	-	150	1.44889e-11	658	0	0	NM_062762	lec-5
chrI	8449369	8449492	239	-	123	1.58135e-11	659	0	0	NM_001263848	NA
chrIV	9255133	9255278	515	-	145	1.60325e-11	660	0	0	NM_069214	Y11D7A.9
chrIII	4719295	4719445	474	-	150	1.64075e-11	661	0	0	NM_065568	emb-5
chrII	4070030	4070180	377	+	150	1.68333e-11	662	0	0	NM_062317,NM_062318	W06A11.1,R11F4.3
chrIII	418608	418758	170	-	150	1.71642e-11	663	0	0	NM_171858,NM_171065,NM_001027745	NA,NA,stim-1
chrV	18602944	18603036	123	+	92	1.73101e-11	664	0	0	NM_001269888,NM_001269887,NM_001269889	Y51A2D.15,Y51A2D.15,Y51A2D.15
chrX	12685234	12685384	167	+	150	1.73107e-11	665	0	0	NM_077715	adt-1
chrI	7630120	7630270	920	+	150	1.73497e-11	666	0	0	NM_059726	lrp-1
chrI	6126695	6126845	599	+	150	1.73599e-11	667	0	0	NM_170872,NM_059365	NA,NA
chrII	7363213	7363363	964	-	150	1.74019e-11	668	1	0	NM_063139	msra-1
chrV	6361682	6361832	384	+	150	1.76231e-11	669	0	0	NM_001129441,NM_072219	F13H6.1,F13H6.1
chrIV	7628103	7628253	144	+	150	1.76538e-11	670	0	0	NM_068836	NA
chrI	13726776	13726926	202	-	150	1.794e-11	671	1	0	NM_061002	lagr-1
chrX	5000073	5000138	99	+	65	1.92811e-11	672	0	0	NM_076449	set-30
chrIII	4558212	4558258	109	+	46	2.01815e-11	673	0	0	NM_001027524,NM_001276771,NM_001276772,NM_001027525	NA,NA,M88.5,M88.5
chrIV	9274956	9275106	207	+	150	2.08771e-11	674	0	0	NM_069219	hum-9
chrIII	6794637	6794787	75	+	150	2.11561e-11	675	0	0	NM_171172,NM_001027497	NA,dig-1
chrV	19608195	19608345	187	+	150	2.17062e-11	676	0	0	NM_075400	nlp-25
chrV	7814462	7814612	496	-	150	2.25326e-11	677	1	0	NM_001129609	ZK742.6
chrII	5793131	5793174	56	+	43	2.27903e-11	678	0	0	NM_062740	K05F1.5
chrX	817868	818018	218	-	150	2.2821e-11	679	0	0	NM_001029434,NM_075760,NM_001029433	daf-3,NA,NA
chrX	10370704	10370854	180	-	150	2.35722e-11	680	0	0	NM_001083307	Y49A10A.2
chrI	10271039	10271189	522	-	150	2.37976e-11	681	0	0	NM_060297	ZC247.1
chrV	14090142	14090292	166	-	150	2.43582e-11	682	0	0	NM_074093	D1086.5
chrX	3324096	3324246	199	+	150	2.54898e-11	683	0	0	NM_076171,NM_076172	ddr-2,ddr-2
chrIII	963599	963749	63	+	150	2.5763e-11	684	0	0	NM_064906	fbxa-51
chrIV	9277424	9277574	204	+	150	2.6642e-11	685	0	0	NM_069219	hum-9
chrIII	6909572	6909722	868	-	150	2.70082e-11	686	0	0	NM_171177,NM_171878	pdf-1,pdf-1
chrX	6684992	6685142	216	-	150	2.72845e-11	687	0	0	NM_076722	F38B6.6
chrI	8447122	8447272	350	-	150	2.74833e-11	688	0	1	NM_001263849,NM_001263848	F10D11.6,NA
chrX	12199790	12199940	1490	-	150	2.83625e-11	689	1	1	NM_077635	cab-1
chrX	16973084	16973234	73	-	150	2.93126e-11	690	0	0	NM_078344	F52G3.5
chrIII	8820052	8820165	418	+	113	3.02068e-11	691	1	0	NM_066547	pat-2
chrIV	15510584	15510734	112	+	150	3.02969e-11	692	0	0	NM_001268937	acr-24
chrX	11831118	11831182	199	+	64	3.04025e-11	693	0	0	NM_001270246,NM_001270245	tag-241,tag-241
chrV	9617489	9617639	55	+	150	3.05701e-11	694	0	0	NM_073078	pqn-63
chrX	10950631	10950781	63	-	150	3.06434e-11	695	0	0	NM_001029605	K09C8.7
chrV	11720745	11720895	62	-	150	3.07825e-11	696	0	0	NM_073559	daf-11
chrI	11460902	11461052	400	-	150	3.09479e-11	697	1	0	NM_060527	ZK1025.3
chrX	7058715	7058865	150	+	150	3.09788e-11	698	0	0	NM_001029151	B0403.5
chrIV	13171357	13171507	312	+	150	3.13194e-11	699	0	0	NM_070132	nas-14
chrX	4472405	4472555	210	-	150	3.16586e-11	700	0	0	NM_076370	ncr-1
chrV	12109210	12109360	312	-	150	3.16967e-11	701	0	0	NM_073639	C13C4.4
chrIII	692461	692611	159	-	150	3.22093e-11	702	0	0	NM_001026011,NM_001026012	NA,C24A1.3
chrIV	8760787	8760937	179	-	150	3.22289e-11	703	0	0	NM_001268400,NM_001027968,NM_171407	NA,NA,NA
chrII	7732377	7732527	180	+	150	3.238e-11	704	0	0	NM_063224	NA
chrI	11461202	11461352	1140	-	150	3.25537e-11	705	0	1	NM_060527	ZK1025.3
chrIII	6754981	6755131	66	+	150	3.2946e-11	706	0	1	NM_171172,NM_001027497	NA,dig-1
chrI	649594	649744	230	+	150	3.39066e-11	707	0	0	NM_058362	Y65B4A.2
chrIV	7231394	7231544	205	+	150	3.42628e-11	708	0	0	NM_001129293,NM_001129294	D2024.4,NA
chrIV	9282508	9282658	650	+	150	3.49187e-11	709	0	0	NM_069219	hum-9
chrV	11011580	11011730	363	-	150	3.50688e-11	710	0	0	NM_073404	C13G3.1
chrI	5632580	5632698	350	+	118	3.53375e-11	711	0	0	NM_170868,NM_171837	F46F11.1,F46F11.1
chrI	3935344	3935494	352	-	150	3.54094e-11	712	0	0	NM_058869	lrp-2
chrII	11244121	11244271	267	-	150	3.67568e-11	713	0	0	NM_064006	T06D8.10
chrV	1779716	1779866	336	-	150	3.77517e-11	714	0	0	NM_071102	F36H9.5
chrX	7847761	7847911	150	-	150	3.94645e-11	715	0	0	NM_001029327,NM_001029325,NM_001029326,NM_171733	NA,NA,NA,NA
chrIII	11418070	11418214	205	+	144	3.94838e-11	716	0	0	NM_001027712,NM_001027713	twk-31,twk-31
chrIII	4644605	4644755	146	-	150	4.03265e-11	717	0	0	NM_001276774	pqn-29
chrX	2241868	2241932	1381	-	64	4.1778e-11	718	0	0	NM_076012	rpl-11.2
chrIV	1355196	1355346	106	-	150	4.20459e-11	719	1	0	NM_067669	col-104
chrIII	7972241	7972391	552	-	150	4.40427e-11	720	0	0	NM_066336	eef-1B.1
chrI	8026493	8026643	77	-	150	4.46421e-11	721	0	0	NM_059807,NM_059808	C54G4.9,iftb-1
chrV	1391256	1391279	281	-	23	4.49032e-11	722	0	0	NM_071007	Y75B7AR.1
chrIV	11688095	11688245	75	-	150	4.54962e-11	723	0	0	NM_069811	ZK792.5
chrI	7856995	7857145	733	+	150	4.57167e-11	724	1	0	NM_059770,NM_059769	apb-3,apb-3
chrIII	9751457	9751607	1710	-	150	4.61319e-11	725	0	0	NM_066755	ech-6
chrI	6838046	6838196	1804	+	150	4.61434e-11	726	1	0	NM_059554,NM_059555,NM_059556	ahcy-1,dpf-3,dpf-3
chrV	13023576	13023726	333	+	150	4.6322e-11	727	0	0	NM_073855	fmi-1
chrII	9289005	9289155	73	+	150	4.65118e-11	728	0	0	NM_063577	NA
chrI	7524026	7524176	1029	+	150	4.65871e-11	729	0	1	NM_059707	goa-1
chrV	4134901	4135051	126	+	150	4.75779e-11	730	0	0	NM_071752,NM_071753	nhr-57,lgc-1
chrV	16788261	16788411	546	+	150	4.84797e-11	731	0	0	NM_001269796,NM_074838,NM_001269795,NM_001269797,NM_001129550	dkf-2,dkf-2,dkf-2,dkf-2,dkf-2
chrX	6324294	6324444	550	+	150	5.00505e-11	732	0	0	NM_076658	col-167
chrI	9995782	9995876	217	-	94	5.04615e-11	733	0	0	NM_060243	cfi-1
chrIV	10408560	10408710	216	+	150	5.31014e-11	734	0	0	NM_069520	gpa-7
chrII	7491254	7491404	55	-	150	5.34239e-11	735	0	0	NM_001027110	nas-23
chrV	12014681	12014831	277	-	150	5.36659e-11	736	0	0	NM_001269465,NM_001269466,NM_001269467	pkc-1,NA,NA
chrII	1127630	1127780	175	+	150	5.55071e-11	737	0	0	NM_061517	eri-3
chrX	12262294	12262444	134	+	150	5.61537e-11	738	0	0	NM_077643	E01G6.1
chrI	10520688	10520838	235	+	150	5.68406e-11	739	0	0	NM_060351,NM_001026351	F59C6.5,F59C6.12
chrV	13023266	13023359	152	+	93	5.70916e-11	740	0	0	NM_073855	fmi-1
chrX	7030240	7030390	59	-	150	5.72682e-11	741	0	0	NM_076786	R173.3
chrIV	11803456	11803606	316	-	150	6.13023e-11	742	0	0	NM_001268661,NM_001268662	H01G02.1,H01G02.1
chrIII	6703753	6703903	231	+	150	6.17292e-11	743	0	0	NM_001027397,NM_001027396,NM_001027395,NM_066066	NA,NA,NA,rbf-1
chrX	13327582	13327732	218	+	150	6.28335e-11	744	0	0	NM_077817	F46G10.2
chrII	6589758	6589797	162	+	39	6.43713e-11	745	0	1	NM_062936	vps-32.1
chrV	6184992	6185100	64	-	108	6.64859e-11	746	0	0	NM_001029033,NM_001029032,NM_001029031,NM_001029030	ttn-1,ttn-1,ttn-1,H05O09.3
chrII	6799082	6799232	252	+	150	6.64873e-11	747	0	0	NM_062988	T13C2.2
chrII	6304031	6304181	620	+	150	6.6634e-11	748	0	0	NM_062866	C29F5.1
chrI	7624895	7624930	64	+	35	6.71534e-11	749	0	0	NM_059726	lrp-1
chrI	8708936	8709086	348	-	150	6.94864e-11	750	0	0	NM_170906,NM_170905,NM_059957,NM_170904	cle-1,cle-1,cle-1,cle-1
chrX	4430820	4430970	116	-	150	7.02467e-11	751	0	0	NM_076360	F15A8.6
chrI	13471800	13471950	547	-	150	7.17826e-11	752	0	0	NM_060968	Y48G10A.3
chrI	1223861	1224011	120	-	150	7.18652e-11	753	0	0	NM_058435	Y48G8AL.13
chrI	6880737	6880887	737	-	150	7.21574e-11	754	0	0	NM_001263411,NM_001026456,NM_001026455,NM_001026454	NA,asd-2,NA,NA
chrI	11412982	11413132	199	-	150	7.32513e-11	755	0	0	NM_001264705,NM_001083153,NM_001083154	ego-2,ego-2,ego-2
chrI	8914280	8914430	254	-	150	7.55477e-11	756	0	1	NM_171842,NM_170907	T08G11.1,T08G11.1
chrIV	7118802	7118907	84	+	105	7.80126e-11	757	0	0	NM_068713	nas-8
chrV	13033164	13033314	186	+	150	7.81171e-11	758	0	0	NM_073855,NM_073856	fmi-1,W07G4.1
chrII	9369360	9369510	62	-	150	7.89084e-11	759	0	0	NM_063594	C06C3.3
chrII	8570868	8571018	1221	+	150	7.91584e-11	760	0	0	NM_063410,NM_001027020,NM_001027021	rpl-5,NA,bcs-1
chrIV	10737992	10738142	115	+	150	8.10587e-11	761	0	0	NM_069587	grl-21
chrII	7115161	7115255	67	-	94	8.36494e-11	762	0	0	NM_063071	cutl-5
chrX	13522974	13523124	571	-	150	8.4589e-11	763	0	0	NM_077858,NM_077859	pab-2,NA
chrI	11867056	11867159	294	-	103	8.67994e-11	764	0	0	NM_001026602,NM_170927,NM_001026601	NA,NA,NA
chrIV	10179905	10180055	419	+	150	8.74156e-11	765	0	0	NM_069460,NM_069459	mspn-1,mspn-1
chrV	12863724	12863874	210	+	150	8.88066e-11	766	0	1	NM_001047695,NM_001047696	NA,T07F10.1
chrI	6422627	6422777	288	+	150	8.89659e-11	767	0	0	NM_059449	ncbp-1
chrI	1740506	1740656	248	+	150	8.97026e-11	768	0	0	NM_058485,NM_001262110	NA,NA
chrIV	7999465	7999615	432	-	150	9.17762e-11	769	0	0	NM_068938	rig-4
chrX	2093068	2093218	308	+	150	9.17992e-11	770	1	0	NM_001029525,NM_001029526	NA,lsy-2
chrII	8014967	8015117	505	+	150	9.23591e-11	771	0	0	NM_063275	DH11.2
chrV	14240345	14240495	282	-	150	9.35632e-11	772	1	0	NM_001028853	K02E11.10
chrIII	7484629	7484690	122	-	61	9.97214e-11	773	0	0	NM_066244	mup-4
chrV	14713824	14713974	103	+	150	9.97696e-11	774	0	0	NM_001276961,NM_074230	R08A2.5,R08A2.5
chrIII	7484479	7484629	234	-	150	9.99547e-11	775	0	0	NM_066244	mup-4
chrX	2348597	2348747	95	+	150	1.00715e-10	776	0	0	NM_076021	T01B6.1
chrI	6621006	6621156	85	+	150	1.00817e-10	777	0	0	NM_059504	D2092.8
chrIII	8011740	8011890	329	+	150	1.01006e-10	778	0	0	NM_066344,NM_181926	NA,cit-1.2
chrI	8659825	8659975	464	+	150	1.01469e-10	779	0	0	NM_059943	flp-22
chrIV	6295167	6295317	73	+	150	1.07501e-10	780	0	0	NM_171909,NM_171356	hil-2,hil-2
chrV	12925136	12925286	181	+	150	1.07697e-10	781	0	0	NM_073830	pqn-67
chrII	14959419	14959569	66	-	150	1.09625e-10	782	0	0	NM_064685	elo-9
chrI	8448690	8448721	67	-	31	1.09649e-10	783	0	0	NM_001263849,NM_001263848	F10D11.6,NA
chrX	12203372	12203465	502	-	93	1.11539e-10	784	0	0	NM_077635	cab-1
chrII	8655511	8655583	204	+	72	1.15236e-10	785	0	0	NM_063437	pyr-1
chrV	1779566	1779716	66	-	150	1.15989e-10	786	0	0	NM_071102	F36H9.5
chrV	9031026	9031155	182	+	129	1.16504e-10	787	0	0	NM_072937	C25E10.5
chrV	6362282	6362432	309	+	150	1.23147e-10	788	0	0	NM_001129441,NM_072219	F13H6.1,F13H6.1
chrV	6044944	6045094	329	-	150	1.24118e-10	789	0	0	NM_072165,NM_072166	R01B10.3,R01B10.4
chrX	12266285	12266435	125	+	150	1.26216e-10	790	0	0	NM_077643	E01G6.1
chrI	5584485	5584620	258	-	135	1.29712e-10	791	0	0	NM_059237,NM_059236,NM_059235	tag-163,tag-163,tag-163
chrV	1989375	1989525	72	-	150	1.30236e-10	792	0	0	NM_001276903,NM_071143,NM_182357	NA,NA,tnt-4
chrII	11614856	11615006	442	-	150	1.35243e-10	793	0	0	NM_001267378,NM_182102,NM_001267377,NM_001026897,NM_064083,NM_182101,NM_064084	din-1,NA,NA,NA,NA,NA,NA
chrV	6357656	6357763	119	+	107	1.38118e-10	794	0	0	NM_001129441,NM_072219	F13H6.1,F13H6.1
chrIV	14742636	14742786	127	+	150	1.39394e-10	795	0	0	NM_001268896,NM_001268895,NM_001268894	Y57G11C.42,Y57G11C.42,Y57G11C.42
chrIV	4689513	4689561	80	+	48	1.3968e-10	796	0	0	NM_068214	bus-4
chrX	10336986	10337136	189	+	150	1.41246e-10	797	0	0	NM_077334	R07E3.2
chrV	8398122	8398272	146	-	150	1.41298e-10	798	0	0	NM_072768	F52E1.9
chrIII	940864	941014	234	-	150	1.43835e-10	799	0	0	NM_064898	fbxa-59
chrIII	5713613	5713651	63	+	38	1.4427e-10	800	0	0	NM_065833	B0336.3
chrI	6137858	6138008	83	+	150	1.44408e-10	801	0	0	NM_059366,NM_059367	pept-3,F56F4.4
chrX	6815412	6815539	363	+	127	1.45188e-10	802	0	0	NM_076744	atg-2
chrI	11776680	11776830	500	-	150	1.46595e-10	803	0	0	NM_001026688,NM_001026684,NM_001026683,NM_001026685,NM_001047256,NM_001026687,NM_001026682,NM_001026686,NM_001129093	vab-10,vab-10,vab-10,vab-10,vab-10,vab-10,vab-10,vab-10,vab-10
chrI	4756720	4756870	332	+	150	1.54919e-10	804	0	0	NM_059041	viln-1
chrV	6922469	6922619	404	-	150	1.55336e-10	805	0	0	NM_001269147,NM_001269148,NM_001269145,NM_001269146	unc-68,unc-68,unc-68,unc-68
chrIII	10251288	10251438	473	+	150	1.56909e-10	806	0	0	NM_171227,NM_171893,NM_171892,NM_171226	cor-1,cor-1,cor-1,cor-1
chrX	4056789	4056939	166	-	150	1.58265e-10	807	0	0	NM_076293,NM_076292	T06F4.1,NA
chrI	3788659	3788809	2384	+	150	1.61267e-10	808	1	1	NM_001025846	rpl-13
chrIV	14741866	14741953	76	+	87	1.63997e-10	809	0	0	NM_001268896,NM_001268895,NM_001268894	Y57G11C.42,Y57G11C.42,Y57G11C.42
chrIII	4396506	4396656	99	+	150	1.64244e-10	810	0	0	NM_065485	R07E5.4
chrIV	14741590	14741722	74	+	132	1.64401e-10	811	0	0	NM_001268896,NM_001268895,NM_001268894	Y57G11C.42,Y57G11C.42,Y57G11C.42
chrI	7376840	7376990	1356	-	150	1.65941e-10	812	0	0	NM_001136291,NM_059684	unc-15,NA
chrV	6921869	6922019	357	-	150	1.68906e-10	813	0	1	NM_001269147,NM_001269148,NM_001269145,NM_001269146	unc-68,unc-68,unc-68,unc-68
chrI	3940659	3940809	381	-	150	1.75287e-10	814	1	0	NM_058869	lrp-2
chrV	15191687	15191837	82	+	150	1.75354e-10	815	0	0	NM_001029118	Y75B12B.11
chrV	5531607	5531731	58	-	124	1.79881e-10	816	0	0	NM_072059	grl-1
chrV	9618138	9618288	49	-	150	1.80663e-10	817	0	0	NM_073079	T06E4.10
chrII	6641566	6641666	213	-	100	1.80751e-10	818	0	0	NM_062949	T19D12.6
chrV	9116439	9116481	52	+	42	1.81407e-10	819	0	0	NM_072961	F21C10.7
chrV	15011797	15011947	223	-	150	1.81839e-10	820	0	0	NM_001269711,NM_001269713,NM_001129445,NM_074294	NA,obr-2,obr-2,obr-2
chrX	5252677	5252827	110	+	150	1.83794e-10	821	0	0	NM_171683	Y34B4A.10
chrIV	7232643	7232793	184	+	150	1.85609e-10	822	0	0	NM_001129294	NA
chrIII	8819902	8820052	501	+	150	1.94171e-10	823	1	0	NM_066547	pat-2
chrI	13045460	13045610	68	+	150	1.94477e-10	824	0	0	NM_001265118,NM_001265119,NM_001265121,NM_001265122,NM_001265123,NM_001265124	NA,NA,NA,NA,NA,NA
chrX	582737	582887	517	-	150	1.98353e-10	825	0	0	NM_171938,NM_001029547,NM_001038464,NM_075721	NA,NA,NA,NA
chrII	5891151	5891301	659	+	150	1.99422e-10	826	0	1	NM_182237,NM_062774,NM_182236,NM_062775	NA,NA,NA,F55C12.1
chrIII	4645338	4645483	109	-	145	2.01553e-10	827	0	0	NM_001276774	pqn-29
chrX	11229132	11229282	169	-	150	2.0473e-10	828	0	0	NM_077476	C34F6.10
chrIV	8311660	8311810	601	-	150	2.07324e-10	829	0	0	NM_068999	F35H10.10
chrV	13932601	13932751	98	-	150	2.10451e-10	830	0	0	NM_074055	R10D12.1
chrV	14239895	14240045	249	-	150	2.1051e-10	831	0	0	NM_001028853	K02E11.10
chrIII	4146414	4146564	392	+	150	2.11224e-10	832	0	0	NM_001129210,NM_001129211,NM_001129212,NM_001129213,NM_001129214,NM_001129215,NM_065423	unc-103,unc-103,unc-103,unc-103,unc-103,unc-103,unc-103
chrX	5307797	5307865	114	-	68	2.12122e-10	833	0	0	NM_001270094,NM_001270093,NM_001270092,NM_001270091	sto-2,NA,NA,NA
chrI	7354479	7354617	88	+	138	2.12323e-10	834	0	0	NM_059680	scav-6
chrIII	11428153	11428303	125	+	150	2.13505e-10	835	0	0	NM_067070	Y47D3B.6
chrII	5319227	5319377	87	+	150	2.14599e-10	836	0	0	NM_062594	gcy-12
chrIV	12014472	12014622	53	-	150	2.20661e-10	837	0	0	NM_069875	lips-6
chrII	7733427	7733577	64	+	150	2.3172e-10	838	0	0	NM_063224	NA
chrX	13522674	13522824	250	-	150	2.32198e-10	839	0	0	NM_077858,NM_077859	pab-2,NA
chrIV	6497218	6497368	173	+	150	2.33987e-10	840	0	0	NM_001028401	Y73B6BL.44
chrIV	1638355	1638505	107	-	150	2.40444e-10	841	0	0	NM_067713	nhr-274
chrX	5797061	5797211	235	+	150	2.42212e-10	842	0	0	NM_076572	F46G11.1
chrI	7620697	7620847	514	+	150	2.43462e-10	843	0	0	NM_059726	lrp-1
chrII	7190646	7190787	257	+	141	2.44848e-10	844	0	0	NM_063091	E04F6.4
chrII	8929529	8929679	702	+	150	2.50679e-10	845	0	0	NM_171985,NM_063498	cct-2,mrpl-50
chrIII	4532537	4532687	226	+	150	2.509e-10	846	0	0	NM_001267988,NM_001267989	NA,cdh-4
chrV	6748334	6748484	160	+	150	2.57061e-10	847	0	0	NM_072307	T25F10.3
chrIV	10446661	10446811	104	-	150	2.73079e-10	848	0	0	NM_069527	F13B12.4
chrV	10590509	10590659	53	-	150	2.75685e-10	849	0	0	NM_073318	T21C9.9
chrIV	3639591	3639741	170	+	150	2.84365e-10	850	0	0	NM_067989	CC8.1
chrI	11489119	11489269	126	-	150	2.85146e-10	851	0	0	NM_060535	col-65
chrIV	7989465	7989550	59	+	85	2.86243e-10	852	0	0	NM_068937	col-115
chrX	12684043	12684165	75	+	122	2.92942e-10	853	0	0	NM_077715	adt-1
chrIII	4534287	4534437	441	+	150	2.93888e-10	854	0	0	NM_001267988,NM_001267989	NA,cdh-4
chrIV	7411936	7412086	191	+	150	3.0042e-10	855	0	0	NM_001027908,NM_171379	egl-19,egl-19
chrV	7087016	7087148	357	+	132	3.08695e-10	856	1	0	NM_072396	VC5.2
chrIV	9823239	9823369	304	-	130	3.12905e-10	857	1	0	NM_001268502,NM_001268501	NA,NA
chrI	8450637	8450787	175	-	150	3.15363e-10	858	0	0	NM_001263848	NA
chrX	17531717	17531867	58	+	150	3.23196e-10	859	0	0	NM_078434	sup-10
chrIII	4537339	4537489	329	-	150	3.23244e-10	860	0	0	NM_065517	ugt-62
chrI	8079222	8079372	75	-	150	3.25063e-10	861	0	0	NM_059820	che-3
chrV	6334079	6334229	144	-	150	3.27891e-10	862	0	0	NM_072217	T28C12.6
chrV	18611481	18611631	55	+	150	3.28716e-10	863	0	0	NM_001269888	Y51A2D.15
chrIII	8562730	8562880	257	+	150	3.35713e-10	864	0	0	NM_066484	acdh-6
chrV	12809267	12809417	175	-	150	3.3729e-10	865	0	0	NM_073804	ZC443.1
chrV	9399850	9400000	337	+	150	3.38579e-10	866	0	0	NM_073032,NM_001028715,NM_171505,NM_001028716,NM_001028717	NA,NA,NA,NA,hum-2
chrII	7001658	7001808	390	+	150	3.46724e-10	867	0	1	NM_171017,NM_001026870	unc-104,unc-104
chrV	6361982	6362132	280	+	150	3.49691e-10	868	0	0	NM_001129441,NM_072219	F13H6.1,F13H6.1
chrI	6497403	6497553	361	+	150	3.50354e-10	869	0	0	NM_059470	NA
chrIV	1461888	1462038	131	-	150	3.52338e-10	870	0	0	NM_001028411,NM_001028412	Y77E11A.12,Y77E11A.12
chrI	3645461	3645585	323	-	124	3.62279e-10	871	0	0	NM_058792	ccb-1
chrIV	12427513	12427663	116	-	150	3.64544e-10	872	0	0	NM_069971	col-130
chrV	6922619	6922769	347	-	150	3.64683e-10	873	0	0	NM_001269147,NM_001269148,NM_001269145,NM_001269146	unc-68,unc-68,unc-68,unc-68
chrI	8074504	8074654	55	-	150	3.64791e-10	874	0	0	NM_059820	che-3
chrII	8547052	8547202	56	+	150	3.65296e-10	875	0	0	NM_063404	decr-1.2
chrX	13522524	13522674	470	-	150	3.74673e-10	876	0	0	NM_077858,NM_077859	pab-2,NA
chrX	5217778	5217830	414	+	52	3.765e-10	877	1	1	NM_171681,NM_171950,NM_171682	NA,NA,H28G03.1
chrX	10519196	10519331	175	+	135	3.8016e-10	878	0	0	NM_001029399,NM_001029400,NM_001029401	NA,NA,vab-3
chrI	1779688	1779838	88	-	150	3.84047e-10	879	0	0	NM_058492	Y71G12B.26
chrV	10591345	10591495	88	-	150	3.84047e-10	880	0	0	NM_073318	T21C9.9
chrIII	770855	771005	243	+	150	3.84495e-10	881	0	0	NM_001027405,NM_001027407,NM_001027406,NM_001027408	NA,NA,NA,ptl-1
chrX	14923851	14924001	53	+	150	3.85566e-10	882	0	0	NM_078075	Y70D2A.1
chrIII	10064301	10064370	79	+	69	3.9011e-10	883	0	0	NM_066833	ekl-6
chrV	6184771	6184921	58	-	150	3.91232e-10	884	0	0	NM_001029033,NM_001029032,NM_001029031,NM_001029030	ttn-1,ttn-1,ttn-1,H05O09.3
chrV	5325406	5325434	250	-	28	3.94062e-10	885	0	0	NM_182366,NM_072020	C10G8.8,NA
chrV	9971163	9971313	229	-	150	3.99552e-10	886	0	0	NM_001269230,NM_001269229,NM_001269228	unc-41,unc-41,unc-41
chrII	8979844	8979955	154	-	111	4.00393e-10	887	0	0	NM_063512	C18E9.7
chrX	16602388	16602538	399	-	150	4.13044e-10	888	0	0	NM_001129683	F59C12.4
chrI	4628517	4628667	182	-	150	4.27166e-10	889	0	0	NM_059006	NA
chrX	12939287	12939404	70	-	117	4.28745e-10	890	0	0	NM_077749	C05E7.2
chrX	8123831	8123981	46	-	150	4.39784e-10	891	0	0	NM_076967	frpr-1
chrX	3789718	3789868	113	-	150	4.43382e-10	892	0	0	NM_076256	F35A5.4
chrX	12260884	12260998	51	+	114	4.46055e-10	893	0	0	NM_077643	E01G6.1
chrI	10357005	10357155	232	+	150	4.49496e-10	894	0	0	NM_001264428,NM_001026680,NM_001026681,NM_001264427,NM_001264429	ZC434.9,ZC434.9,ZC434.9,ZC434.9,ZC434.9
chrV	12969417	12969567	178	+	150	4.53426e-10	895	0	0	NM_073845	lin-46
chrIV	8014755	8014905	87	+	150	4.5527e-10	896	0	0	NM_068940	C26B2.8
chrX	9222654	9222666	38	-	12	4.60863e-10	897	0	0	NM_001047757,NM_001047758	vav-1,vav-1
chrX	9340119	9340269	564	+	150	4.69815e-10	898	0	0	NM_077171	apa-2
chrI	9393854	9394004	62	-	150	4.77449e-10	899	0	0	NM_001136293,NM_060098	F16A11.1,NA
chrI	5047910	5048060	57	-	150	4.78773e-10	900	0	0	NM_059108	phat-2
chrIV	12164118	12164268	417	+	150	4.83088e-10	901	0	0	NM_069909	B0001.6
chrIII	10714306	10714402	306	-	96	4.908e-10	902	0	0	NM_066961	W09D10.4
chrIV	7432391	7432541	338	+	150	4.95759e-10	903	1	0	NM_001268365,NM_068785,NM_001268369,NM_001268366,NM_001268367,NM_068784,NM_001268368	NA,NA,NA,NA,NA,NA,NA
chrII	7321111	7321167	101	-	56	4.97667e-10	904	0	0	NM_063131	F21D12.3
chrIII	4560203	4560353	550	+	150	4.98565e-10	905	0	0	NM_001027524,NM_001276771,NM_001276772,NM_001027525	NA,NA,M88.5,M88.5
chrV	19551008	19551158	182	-	150	5.0343e-10	906	0	0	NM_075398	oac-1
chrI	111508	111658	3002	+	150	5.06789e-10	907	1	1	NM_058275	rpl-7
chrI	4231663	4231763	137	+	100	5.07475e-10	908	0	0	NM_058933,NM_058931	nab-1,NA
chrIII	9949609	9949749	98	-	140	5.14697e-10	909	0	0	NM_001268122,NM_001268123	NA,K03H1.13
chrV	12017042	12017192	325	-	150	5.25215e-10	910	1	0	NM_001269465,NM_001269466,NM_001269467	pkc-1,NA,NA
chrII	11311574	11311724	620	+	150	5.2566e-10	911	0	0	NM_001027190,NM_001027191	NA,rsf-1
chrII	6252944	6253038	343	-	94	5.53963e-10	912	0	0	NM_001267184,NM_001267183	F13H8.5,F13H8.5
chrI	10568933	10569083	1457	+	150	5.5668e-10	913	0	0	NM_060365,NM_060366	rla-0,tct-1
chrX	7685383	7685533	423	+	150	5.61513e-10	914	0	0	NM_001029437,NM_001029435	NA,NA
chrIII	6770426	6770562	115	+	136	5.63944e-10	915	0	0	NM_171172,NM_001027497	NA,dig-1
chrI	12043353	12043503	473	+	150	5.83773e-10	916	0	0	NM_060645	F58D5.5
chrV	11575114	11575230	257	+	116	5.95003e-10	917	0	0	NM_001269405,NM_001269406	NA,nhr-68
chrII	303500	303650	637	+	150	6.31426e-10	918	0	0	NM_061300	K01A2.5
chrX	4987243	4987393	496	+	150	6.3484e-10	919	0	1	NM_076446,NM_076447,NM_001029810	lfi-1,lfi-1,lfi-1
chrX	7057706	7057856	131	+	150	6.35639e-10	920	0	0	NM_001029151	B0403.5
chrII	5579406	5579556	88	+	150	6.39427e-10	921	0	0	NM_062679	T25E4.1
chrX	15423041	15423182	101	+	141	6.68194e-10	922	0	0	NM_001277049,NM_078147	NA,NA
chrI	8584247	8584397	85	-	150	6.69838e-10	923	0	0	NM_059920	daf-8
chrIV	7442462	7442612	359	+	150	6.92285e-10	924	0	0	NM_001268365,NM_068785,NM_001268369,NM_001268366,NM_001268367,NM_068784,NM_001268368,NM_182282	NA,NA,NA,NA,NA,NA,NA,unc-82
chrIII	835768	835918	96	+	150	7.09037e-10	925	0	0	NM_064868	zip-2
chrIV	12014622	12014772	86	-	150	7.19259e-10	926	0	0	NM_069875	lips-6
chrII	5243915	5244062	185	-	147	7.26893e-10	927	0	0	NM_062585	ptr-6
chrIV	7449024	7449174	58	-	150	7.3311e-10	928	0	0	NM_068789	tes-1
chrII	11009439	11009589	544	+	150	7.37982e-10	929	0	0	NM_001129110,NM_001026771,NM_001276741,NM_001276742,NM_001276743,NM_001267341,NM_001026772,NM_001026773,NM_001276744,NM_001276745	ptp-3,ptp-3,ptp-3,ptp-3,ptp-3,ptp-3,ptp-3,ptp-3,ptp-3,ptp-3
chrI	6954387	6954537	129	-	150	7.41086e-10	930	0	0	NM_059584	C30F12.1
chrX	10416628	10416778	57	-	150	7.53246e-10	931	0	0	NM_077345	ZC504.3
chrX	3914806	3914956	114	-	150	7.55947e-10	932	0	0	NM_076276	T22B2.6
chrV	6152272	6152422	255	-	150	7.59054e-10	933	0	0	NM_001029033,NM_001029032,NM_001029031	ttn-1,ttn-1,ttn-1
chrII	176942	177092	242	-	150	7.62909e-10	934	0	0	NM_061275	T01D1.4
chrIV	5495614	5495764	164	-	150	7.80046e-10	935	0	0	NM_068422	unc-5
chrX	14617762	14617912	365	+	150	7.85145e-10	936	1	0	NM_001277046,NM_001270317	rbc-1,rbc-1
chrIII	4532937	4533087	374	+	150	7.98233e-10	937	0	0	NM_001267988,NM_001267989	NA,cdh-4
chrI	941232	941382	50	+	150	8.03925e-10	938	0	0	NM_058393	Y95B8A.2
chrX	2204083	2204233	56	-	150	8.04287e-10	939	0	0	NM_076006	T24C12.4
chrI	10516989	10517139	130	-	150	8.14437e-10	940	0	0	NM_060349	nlp-4
chrI	8850954	8851104	372	-	150	8.18746e-10	941	0	0	NM_059992	hum-1
chrX	11349984	11350134	325	+	150	8.19728e-10	942	0	0	NM_077498,NM_001029821	NA,oct-2
chrIII	8201104	8201226	100	-	122	8.20801e-10	943	0	0	NM_001047386,NM_001268026	NA,NA
chrI	8301077	8301227	872	-	150	8.20961e-10	944	0	1	NM_001136304,NM_001136305,NM_059857	abts-1,abts-1,abts-1
chrX	12683784	12683849	48	+	65	8.21244e-10	945	0	0	NM_077715	adt-1
chrV	10505105	10505255	116	+	150	8.31519e-10	946	0	1	NM_001028529	C35A5.10
chrV	12514190	12514340	967	+	150	8.61281e-10	947	0	0	NM_073736	T28H10.3
chrX	2111321	2111471	364	-	150	8.65819e-10	948	0	0	NM_075989	F53B1.4
chrII	5892427	5892577	407	+	150	8.75002e-10	949	0	0	NM_182237,NM_062774,NM_182236,NM_062775	NA,NA,NA,F55C12.1
chrII	10738745	10738895	212	-	150	8.90119e-10	950	0	0	NM_001267335,NM_001267334,NM_001267333,NM_001129129,NM_001129127,NM_001083157,NM_001129128,NM_001026867,NM_001129126	C52A11.5,C52A11.5,C52A11.5,C52A11.5,C52A11.5,C52A11.5,C52A11.5,C52A11.5,mpz-1
chrIII	5705489	5705639	4188	-	150	8.95052e-10	951	0	1	NM_171132,NM_001025951,NM_001025952,NM_001025950,NM_065830	NA,NA,NA,NA,rpl-23
chrV	4573867	4574017	49	-	150	9.01475e-10	952	0	0	NM_071841	hpo-39
chrI	5372810	5372960	453	-	150	9.25656e-10	953	0	0	NM_182025,NM_059180,NM_059179,NM_170865	pqn-44,NA,NA,NA
chrX	6723606	6723756	150	-	150	9.44345e-10	954	0	0	NM_076732	K11G12.5
chrX	11507870	11508020	102	+	150	9.48149e-10	955	0	0	NM_077519	F29G6.1
chrV	9117324	9117474	335	+	150	9.49317e-10	956	1	0	NM_072961	F21C10.7
chrI	8447272	8447422	191	-	150	9.64349e-10	957	0	1	NM_001263849,NM_001263848	F10D11.6,NA
chrII	8130037	8130086	105	+	49	9.67114e-10	958	0	0	NM_063302	ulp-4
chrI	10356856	10356935	82	+	79	9.78564e-10	959	0	0	NM_001264428,NM_001026680,NM_001026681,NM_001264427,NM_001264429	ZC434.9,ZC434.9,ZC434.9,ZC434.9,ZC434.9
chrIV	10126622	10126772	92	-	150	1.00842e-09	960	0	0	NM_069440,NM_069441	K08F4.1,K08F4.2
chrIV	10489943	10490054	144	+	111	1.01045e-09	961	0	0	NM_069537	ced-5
chrIII	6320711	6320861	57	+	150	1.0171e-09	962	0	0	NM_001027422,NM_001027424,NM_001027423,NM_001027426	NA,NA,NA,gar-2
chrI	6654110	6654260	231	+	150	1.03139e-09	963	1	1	NM_059510	ZC581.3
chrX	14064354	14064504	126	-	150	1.03286e-09	964	1	0	NM_077940	lgc-21
chrIV	10255667	10255817	315	+	150	1.04044e-09	965	0	0	NM_001268546,NM_001268547	NA,daf-14
chrX	6817008	6817158	150	+	150	1.05271e-09	966	0	0	NM_076744	atg-2
chrII	3109336	3109486	347	-	150	1.06268e-09	967	0	0	NM_062047	Y25C1A.13
chrV	9628095	9628245	43	-	150	1.07168e-09	968	0	0	NM_001028937	T06E4.12
chrIII	10204256	10204406	731	+	150	1.07813e-09	969	0	0	NM_066859	chc-1
chrIII	8164251	8164401	415	+	150	1.11691e-09	970	0	0	NM_066384	prp-8
chrI	4340264	4340414	91	+	150	1.11946e-09	971	0	0	NM_058952	anc-1
chrV	4435426	4435576	209	-	150	1.12631e-09	972	0	0	NM_071825	Y47D7A.13
chrIV	11803306	11803456	249	-	150	1.13304e-09	973	0	0	NM_001268661,NM_001268662	H01G02.1,H01G02.1
chrI	112167	112317	3405	+	150	1.14637e-09	974	0	0	NM_058275,NM_058276	rpl-7,F53G12.9
chrV	10262480	10262630	108	-	150	1.14953e-09	975	0	0	NM_001129561	ric-4
chrV	9614748	9614898	163	+	150	1.15825e-09	976	0	0	NM_001269197,NM_001028877,NM_001269198,NM_001028876	dop-2,dop-2,dop-2,dop-2
chrX	4175945	4176095	54	-	150	1.16387e-09	977	0	0	NM_076308	ZK470.6
chrIV	9935187	9935209	135	-	22	1.19148e-09	978	0	0	NM_001268518,NM_001268519	gon-1,gon-1
chrI	9699537	9699687	52	-	150	1.20352e-09	979	0	0	NM_060179	C04F12.8
chrII	9775008	9775158	183	-	150	1.24313e-09	980	0	0	NM_063706	T10B9.9
chrIII	17419	17561	295	-	142	1.26127e-09	981	0	0	NM_064727	H10E21.4
chrIII	8975266	8975416	543	-	150	1.27225e-09	982	0	0	NM_001027535,NM_001027534	pde-2,pde-2
chrI	3094231	3094381	223	-	150	1.27331e-09	983	0	0	NM_001026399,NM_001026400	NA,riok-1
chrII	7732677	7732827	102	+	150	1.28629e-09	984	0	0	NM_063224	NA
chrX	14632052	14632202	247	-	150	1.28877e-09	985	0	0	NM_078032	F54E4.3
chrII	6640839	6640858	117	-	19	1.29477e-09	986	0	0	NM_062949	T19D12.6
chrII	9167630	9167780	244	-	150	1.31704e-09	987	0	0	NM_063554,NM_001027185	T23G7.3,T23G7.2
chrIV	10541358	10541508	50	-	150	1.33715e-09	988	0	0	NM_001136396,NM_069546	T07G12.5,NA
chrIV	11860381	11860531	91	+	150	1.34118e-09	989	0	0	NM_069846,NM_069847	let-92,F38H4.10
chrIV	8375413	8375563	89	-	150	1.34166e-09	990	0	0	NM_001047468	NA
chrIII	9814235	9814385	307	-	150	1.35539e-09	991	0	0	NM_066775	cnx-1
chrIV	9281605	9281755	370	+	150	1.41595e-09	992	0	0	NM_069219	hum-9
chrV	16122571	16122721	64	+	150	1.45061e-09	993	0	0	NM_074658	skr-3
chrI	4735036	4735186	152	+	150	1.4517e-09	994	0	0	NM_059037	ugt-25
chrIII	5885752	5885902	48	+	150	1.45431e-09	995	0	0	NM_001047383,NM_001047384	NA,C28H8.5
chrX	3012407	3012499	413	-	92	1.45564e-09	996	0	0	NM_076113	flp-18
chrIV	7450554	7450693	163	-	139	1.46745e-09	997	0	0	NM_068789	tes-1
chrII	6996912	6997062	369	+	150	1.50848e-09	998	0	1	NM_171017,NM_001026870	unc-104,unc-104
chrX	15697962	15698112	55	+	150	1.52e-09	999	0	0	NM_078183	ZK662.2
chrIII	6750007	6750090	53	+	83	1.53519e-09	1000	0	0	NM_171172,NM_001027497	NA,dig-1
chrII	5319377	5319527	125	+	150	1.62881e-09	1001	0	0	NM_062594	gcy-12
chrIII	5566778	5566813	152	+	35	1.64122e-09	1002	0	0	NM_171128	NA
chrIV	13172301	13172451	182	+	150	1.64536e-09	1003	0	0	NM_070132	nas-14
chrX	6522552	6522621	98	+	69	1.65172e-09	1004	0	0	NM_001129665,NM_076698	ets-4,ets-4
chrV	11758648	11758798	232	+	150	1.65721e-09	1005	1	0	NM_073563,NM_073564	T04F3.2,T04F3.3
chrV	8805346	8805496	55	-	150	1.66285e-09	1006	0	0	NM_072866	rpm-1
chrII	4379409	4379559	347	+	150	1.6658e-09	1007	0	1	NM_062375	B0286.1
chrI	8445550	8445700	291	-	150	1.67043e-09	1008	0	0	NM_001263849,NM_001263848	F10D11.6,NA
chrII	4707080	4707230	992	+	150	1.67992e-09	1009	1	0	NM_062438	tsn-1
chrX	3175174	3175175	9	-	1	1.69875e-09	1010	0	0	NM_171650,NM_076145,NM_171943	klp-4,klp-4,klp-4
chrIV	11049554	11049704	113	+	150	1.71062e-09	1011	0	0	NM_001028011	F36H1.11
chrV	5611026	5611139	139	-	113	1.71609e-09	1012	0	0	NM_072080	M03E7.4
chrV	6171104	6171208	53	-	104	1.71691e-09	1013	0	0	NM_001029033,NM_001029032,NM_001029031,NM_001029030	ttn-1,ttn-1,ttn-1,H05O09.3
chrI	4052455	4052605	190	+	150	1.71855e-09	1014	0	1	NM_001025817,NM_001025813,NM_001025819,NM_001025814,NM_001025818	unc-89,unc-89,unc-89,unc-89,unc-89
chrII	8110089	8110096	20	-	7	1.76133e-09	1015	0	0	NM_063299	lron-4
chrV	13466886	13467036	719	+	150	1.77204e-09	1016	0	0	NM_001269578,NM_001269579	NA,frm-10
chrIII	13413054	13413204	154	+	150	1.81094e-09	1017	0	0	NM_001027419	NA
chrIV	10388334	10388484	61	+	150	1.83037e-09	1018	0	1	NM_069516,NM_069517	lpd-8,R10H10.3
chrII	7733127	7733277	57	+	150	1.83257e-09	1019	0	0	NM_063224	NA
chrV	12970621	12970771	60	+	150	1.83342e-09	1020	0	0	NM_073845	lin-46
chrV	12859520	12859657	137	+	137	1.86274e-09	1021	0	0	NM_001047695,NM_001047696	NA,T07F10.1
chrX	3557503	3557653	55	+	150	1.8663e-09	1022	0	0	NM_076209,NM_001038462,NM_001029543,NM_001029544,NM_001047792,NM_001129681,NM_001129682	NA,NA,NA,NA,NA,NA,rgs-7
chrII	7491706	7491856	43	-	150	1.87285e-09	1023	0	0	NM_001027110	nas-23
chrII	7492781	7492882	48	-	101	1.9371e-09	1024	0	0	NM_001027110	nas-23
chrIV	11355966	11356116	550	-	150	1.96344e-09	1025	0	0	NM_001129324,NM_001028178	klp-12,klp-12
chrIV	5552834	5552984	419	+	150	2.0047e-09	1026	0	0	NM_068428	T12E12.1
chrI	3011488	3011638	103	+	150	2.00814e-09	1027	0	0	NM_058687	col-48
chrI	4583938	4584061	1159	-	123	2.03107e-09	1028	1	0	NM_001025900,NM_001025901,NM_058997	NA,D1007.5,rps-10
chrI	13184866	13184971	98	+	105	2.04014e-09	1029	1	0	NM_001047185	F17B5.1
chrV	12214249	12214399	317	+	150	2.08923e-09	1030	0	0	NM_073662	NA
chrV	6356648	6356726	52	+	78	2.09999e-09	1031	0	0	NM_001129441	F13H6.1
chrV	11344627	11344678	172	+	51	2.12508e-09	1032	0	0	NM_073480	T02E9.5
chrV	15878241	15878358	263	-	117	2.14465e-09	1033	0	0	NM_074567	nhr-84
chrX	8848287	8848437	46	+	150	2.19444e-09	1034	0	0	NM_001270137	C28G1.10
chrIII	13408364	13408437	43	+	73	2.20089e-09	1035	0	0	NM_067367	nas-1
chrV	5023608	5023758	51	-	150	2.3259e-09	1036	0	0	NM_071947	cpt-4
chrIII	5416817	5416966	610	-	149	2.36343e-09	1037	0	0	NM_065754	dnj-24
chrIV	9386393	9386515	100	+	122	2.42066e-09	1038	0	0	NM_069252,NM_069253	daf-15,daf-15
chrV	6883262	6883412	480	+	150	2.44375e-09	1039	0	0	NM_001028881,NM_001028882,NM_001269144	unc-70,unc-70,unc-70
chrV	10712504	10712654	579	-	150	2.46657e-09	1040	0	0	NM_001276928,NM_073334	T28B11.1,NA
chrX	4999443	4999517	228	+	74	2.55013e-09	1041	0	0	NM_076449	set-30
chrI	13616266	13616416	231	-	150	2.55016e-09	1042	0	0	NM_001026627	NA
chrII	3902670	3902820	52	+	150	2.55543e-09	1043	0	0	NM_062289,NM_062290	F53C3.4,F53C3.3
chrV	16792662	16792812	82	-	150	2.55582e-09	1044	0	0	NM_001129556,NM_074841	pus-1,NA
chrX	11016506	11016569	119	+	63	2.63055e-09	1045	0	0	NM_001029552,NM_077441,NM_001029554,NM_001029555,NM_001029553	egl-15,egl-15,NA,NA,NA
chrIV	7591105	7591255	46	+	150	2.63199e-09	1046	0	0	NM_068834	tag-80
chrIII	4694941	4695091	437	+	150	2.65222e-09	1047	0	0	NM_065559	T04A8.8
chrIV	10224717	10224867	93	+	150	2.70911e-09	1048	0	0	NM_069470	nas-12
chrII	5787480	5787630	212	+	150	2.74291e-09	1049	0	0	NM_001027062,NM_001027063	NA,K05F1.6
chrI	14892090	14892240	323	-	150	2.76089e-09	1050	0	0	NM_061199,NM_061200,NM_001026695	frm-1,frm-1,frm-1
chrIV	8184939	8185089	392	+	150	2.76746e-09	1051	0	0	NM_001026140,NM_001026141	NA,pct-1
chrIV	12014772	12014922	104	-	150	2.78136e-09	1052	0	0	NM_069875	lips-6
chrIII	4527028	4527178	241	+	150	2.81011e-09	1053	0	0	NM_001267988	NA
chrI	13297373	13297523	331	+	150	2.81655e-09	1054	0	0	NM_060936,NM_001026407	top-1,top-1
chrIII	11052695	11052823	271	+	128	2.85354e-09	1055	0	0	NM_001268172,NM_001268173	NA,NA
chrIV	10719715	10719865	367	+	150	2.86247e-09	1056	0	0	NM_069583	ncx-3
chrX	14556134	14556284	40	+	150	2.9068e-09	1057	0	0	NM_078021	ram-5
chrII	15151765	15151915	56	+	150	2.90931e-09	1058	0	0	NM_001027296,NM_001027297	NA,Y53F4B.27
chrIV	11989453	11989591	413	-	138	2.90964e-09	1059	0	0	NM_001268675,NM_001129363,NM_001268672,NM_069872,NM_069873,NM_001268673,NM_001268674	unc-22,unc-22,unc-22,unc-22,unc-22,unc-22,unc-22
chrI	7617779	7617929	180	+	150	2.92291e-09	1060	0	0	NM_059726	lrp-1
chrIV	11147114	11147264	128	-	150	2.94747e-09	1061	0	0	NM_069685,NM_001083204,NM_001083203	F01G4.5,F01G4.6,NA
chrI	8827958	8828108	80	-	150	2.94847e-09	1062	0	0	NM_059988	F36A2.13
chrIII	4801085	4801213	372	+	128	2.99467e-09	1063	0	0	NM_065588	tag-325
chrV	6185142	6185292	51	-	150	3.10408e-09	1064	0	0	NM_001029033,NM_001029032,NM_001029031,NM_001029030	ttn-1,ttn-1,ttn-1,H05O09.3
chrIV	7409755	7409905	461	+	150	3.16864e-09	1065	0	0	NM_001027908,NM_171379	egl-19,egl-19
chrIII	4645188	4645338	103	-	150	3.16874e-09	1066	0	0	NM_001276774	pqn-29
chrIII	13625910	13626060	872	-	150	3.1982e-09	1067	0	0	NM_067414	T12D8.5
chrX	1619040	1619190	130	+	150	3.21123e-09	1068	0	0	NM_075898	H11E01.3
chrII	13247060	13247087	58	+	27	3.25325e-09	1069	0	0	NM_064405	F15D4.5
chrII	8232478	8232628	47	+	150	3.25395e-09	1070	0	0	NM_001027091,NM_063333	M110.9,M110.7
chrIII	7948767	7948917	436	+	150	3.25568e-09	1071	0	1	NM_066328	col-90
chrI	4088753	4088903	475	+	150	3.26396e-09	1072	0	0	NM_001025814,NM_001025818	unc-89,unc-89
chrII	6252794	6252944	384	-	150	3.31458e-09	1073	0	0	NM_001267184,NM_001267183	F13H8.5,F13H8.5
chrV	5953713	5953863	131	+	150	3.31903e-09	1074	0	0	NM_072148	M03F8.1
chrX	4985978	4986128	384	+	150	3.36091e-09	1075	0	0	NM_001038487,NM_076446,NM_076447,NM_001029810	lfi-1,lfi-1,lfi-1,lfi-1
chrII	9225031	9225181	232	-	150	3.36936e-09	1076	0	0	NM_063565	abu-14
chrV	5097197	5097347	48	-	150	3.3796e-09	1077	0	0	NM_071964	unc-46
chrII	7731627	7731777	78	+	150	3.39343e-09	1078	0	0	NM_001026713,NM_063224	cpna-2,NA
chrX	4806062	4806212	90	-	150	3.48865e-09	1079	0	0	NM_001029680	ztf-16
chrX	3933312	3933462	75	+	150	3.51646e-09	1080	0	0	NM_076280	T19D2.1
chrII	5102490	5102640	39	+	150	3.52081e-09	1081	0	0	NM_062543	C04G6.10
chrIV	5175645	5175795	340	+	150	3.53374e-09	1082	0	0	NM_068333	lam-1
chrIV	7118305	7118415	112	+	110	3.5853e-09	1083	0	0	NM_068713	nas-8
chrII	7692498	7692648	438	-	150	3.58875e-09	1084	0	0	NM_063213	nhx-2
chrIII	4532787	4532937	342	+	150	3.60551e-09	1085	0	0	NM_001267988,NM_001267989	NA,cdh-4
chrIII	755680	755796	130	-	116	3.67692e-09	1086	0	0	NM_064850	T17H7.7
chrI	4622466	4622616	191	-	150	3.67835e-09	1087	0	0	NM_170851,NM_059006	NA,NA
chrIII	7112188	7112338	165	-	150	3.73277e-09	1088	0	0	NM_066153	nhr-10
chrIII	6407959	6408109	336	+	150	3.80145e-09	1089	0	0	NM_066002	let-756
chrV	12863424	12863574	166	+	150	3.96604e-09	1090	0	1	NM_001047695,NM_001047696	NA,T07F10.1
chrIV	10667994	10668144	303	+	150	4.03682e-09	1091	0	0	NM_001268571,NM_001268572,NM_001028110,NM_001028111	epi-1,epi-1,epi-1,epi-1
chrIV	6295017	6295167	1067	+	150	4.04448e-09	1092	0	0	NM_171909,NM_171356	hil-2,hil-2
chrII	11655895	11656045	908	-	150	4.15487e-09	1093	0	0	NM_064089	nep-1
chrI	3807449	3807599	458	-	150	4.19089e-09	1094	0	0	NM_058830	ubr-1
chrII	7785041	7785191	181	-	150	4.20259e-09	1095	0	0	NM_001267197	glr-4
chrIV	8437771	8437921	201	+	150	4.27885e-09	1096	0	0	NM_069035	T26A8.1
chrIV	10249680	10249830	116	+	150	4.28678e-09	1097	0	0	NM_069478	F01G10.10
chrII	1264946	1265096	102	-	150	4.32999e-09	1098	0	0	NM_061534	oac-30
chrV	12969567	12969635	97	+	68	4.35692e-09	1099	0	0	NM_073845	lin-46
chrIII	8304073	8304223	542	+	150	4.45893e-09	1100	0	0	NM_001026077,NM_066421,NM_066420	NA,NA,mig-10
chrX	6450141	6450175	53	-	34	4.49168e-09	1101	0	0	NM_076683	grl-6
chrI	9812849	9812999	117	+	150	4.49435e-09	1102	0	0	NM_001047198,NM_001047199	NA,ncx-4
chrI	3948642	3948792	171	-	150	4.52957e-09	1103	0	0	NM_058869	lrp-2
chrI	7531562	7531712	47	+	150	4.54626e-09	1104	0	0	NM_059708	nas-36
chrX	15269276	15269426	306	-	150	4.54904e-09	1105	0	0	NM_182447,NM_001029498	NA,NA
chrI	13437861	13438011	346	+	150	4.60859e-09	1106	0	0	NM_060964,NM_060965	eif-3.J,spr-5
chrI	5728939	5729089	44	-	150	4.61431e-09	1107	0	0	NM_059268,NM_059269	C04F1.1,F56H1.3
chrX	7149324	7149474	408	-	150	4.67145e-09	1108	0	0	NM_076803	lam-2
chrIII	10254479	10254629	207	+	150	4.71465e-09	1109	0	0	NM_171893,NM_171892,NM_171226,NM_066869	cor-1,cor-1,cor-1,R01H10.4
chrX	13662818	13662968	45	+	150	4.71703e-09	1110	0	0	NM_077887	C04A11.1
chrII	6996693	6996843	325	+	150	4.73231e-09	1111	0	0	NM_171017,NM_001026870	unc-104,unc-104
chrIII	9060161	9060311	269	-	150	4.83198e-09	1112	0	0	NM_066606	lin-12
chrII	8791872	8791929	79	-	57	4.84334e-09	1113	0	0	NM_063470	F07H5.6
chrII	6250647	6250797	495	+	150	4.84568e-09	1114	0	0	NM_062848	T24H7.2
chrII	13018505	13018655	466	-	150	4.9435e-09	1115	0	0	NM_001267434,NM_001083167,NM_001083166,NM_001129183	max-2,NA,NA,NA
chrI	14895321	14895423	345	-	102	4.99751e-09	1116	0	0	NM_061199,NM_061200,NM_061198,NM_001026695	frm-1,frm-1,frm-1,frm-1
chrIII	6757682	6757832	49	+	150	5.01997e-09	1117	0	0	NM_171172,NM_001027497	NA,dig-1
chrI	3564943	3565093	143	-	150	5.15576e-09	1118	0	0	NM_058781	lpd-3
chrIII	12311748	12311898	55	+	150	5.1819e-09	1119	0	0	NM_067198	pqn-92
chrV	10852406	10852556	79	-	150	5.23714e-09	1120	0	0	NM_001129481,NM_001129480,NM_073368	saeg-1,NA,NA
chrX	14408769	14408919	132	+	150	5.35829e-09	1121	0	0	NM_077999	frpr-17
chrI	7079663	7079813	954	-	150	5.37332e-09	1122	1	0	NM_059604	F22D6.2
chrV	8805496	8805646	185	-	150	5.54827e-09	1123	0	0	NM_072866	rpm-1
chrIII	248901	249051	519	+	150	5.577e-09	1124	0	0	NM_064779	hpo-29
chrX	6816558	6816708	344	+	150	5.66967e-09	1125	1	0	NM_076744	atg-2
chrII	5891001	5891151	704	+	150	5.72265e-09	1126	0	1	NM_182237,NM_062774,NM_182236,NM_062775	NA,NA,NA,F55C12.1
chrIII	10811753	10811903	463	-	150	5.73928e-09	1127	0	0	NM_066984	sca-1
chrII	7627843	7627993	791	-	150	5.75045e-09	1128	0	0	NM_063200,NM_182145,NM_182144,NM_182146,NM_063199,NM_001047333	NA,NA,NA,NA,NA,NA
chrX	15450184	15450334	42	+	150	5.76119e-09	1129	0	0	NM_078153	R03A10.5
chrIV	7020082	7020232	54	+	150	5.85971e-09	1130	0	0	NM_068685	C06G3.6
chrV	9728890	9729040	647	-	150	5.88957e-09	1131	0	0	NM_073106,NM_073107	NA,NA
chrII	7493505	7493655	39	-	150	6.15291e-09	1132	0	0	NM_001027110	nas-23
chrI	5301469	5301619	325	-	150	6.32433e-09	1133	0	0	NM_182023,NM_059161,NM_001276519	let-526,NA,NA
chrX	14036822	14036972	769	+	150	6.5524e-09	1134	0	0	NM_077937	arrd-25
chrX	6280782	6280932	536	+	150	6.57413e-09	1135	0	0	NM_001029722,NM_001029723	NA,col-166
chrIII	9575909	9576059	625	-	150	6.69934e-09	1136	0	0	NM_001026055,NM_066714,NM_001026054,NM_001268083	ced-7,ced-7,ced-7,NA
chrI	8400358	8400508	239	+	150	6.71856e-09	1137	0	0	NM_001129047,NM_059876	spo-7,spo-7
chrII	7322063	7322194	385	-	131	6.83874e-09	1138	1	0	NM_063131	F21D12.3
chrIII	4521728	4521831	100	+	103	6.85853e-09	1139	0	0	NM_001267988	NA
chrV	15652758	15652908	301	-	150	6.89783e-09	1140	0	0	NM_001269750,NM_074494,NM_001129476	F53E4.1,NA,NA
chrV	10830697	10830847	171	+	150	6.96084e-09	1141	0	0	NM_001269333,NM_001276930,NM_001276931,NM_001129396	NA,NA,NA,NA
chrV	9300446	9300596	443	+	150	7.11364e-09	1142	0	0	NM_171503,NM_171504	F44A2.5,NA
chrI	8993244	8993394	119	+	150	7.12471e-09	1143	0	0	NM_060017	F32H2.8
chrI	7079963	7080113	996	-	150	7.24223e-09	1144	1	0	NM_059604	F22D6.2
chrIII	8111091	8111241	167	-	150	7.33707e-09	1145	0	0	NM_066372,NM_066371,NM_171207	gei-8,NA,NA
chrIV	1805019	1805169	94	-	150	7.39614e-09	1146	0	0	NM_171277,NM_171276	snn-1,NA
chrIV	12014401	12014424	30	-	23	7.53295e-09	1147	0	0	NM_069875	lips-6
chrIV	2388216	2388366	1083	-	150	7.69958e-09	1148	0	0	NM_067796	Y38F2AR.9
chrI	572438	572588	166	-	150	7.71046e-09	1149	0	0	NM_182075,NM_058353	grl-16,grl-16
chrX	3660149	3660264	57	+	115	7.76667e-09	1150	0	0	NM_076228	R11G1.1
chrX	11811225	11811375	105	-	150	7.76886e-09	1151	0	0	NM_001270243,NM_001270242,NM_001270241	C34E11.2,NA,NA
chrIV	3299722	3299872	40	+	150	7.83576e-09	1152	0	0	NM_067911	W08E12.6
chrIV	14501698	14501848	308	-	150	7.86277e-09	1153	0	0	NM_001268884,NM_001028346	tag-273,tag-273
chrV	6185442	6185592	84	-	150	7.8659e-09	1154	0	0	NM_001029033,NM_001029032,NM_001029031,NM_001029030	ttn-1,ttn-1,ttn-1,H05O09.3
chrX	11667822	11667972	226	+	150	7.93495e-09	1155	0	0	NM_077549	T04F8.6
chrX	8430358	8430508	87	+	150	7.98548e-09	1156	0	0	NM_077030	F08F1.3
chrI	14909879	14910029	231	+	150	8.10031e-09	1157	0	0	NM_061202	ptr-23
chrI	7127655	7127805	602	-	150	8.15807e-09	1158	1	0	NM_059617	unc-14
chrIII	5188173	5188323	348	+	150	8.31312e-09	1159	0	0	NM_065699	pup-2
chrV	18905969	18906119	283	+	150	8.34649e-09	1160	0	0	NM_075286	nlp-42
chrII	5471256	5471406	437	+	150	8.43146e-09	1161	0	0	NM_001027039,NM_001027037,NM_001027038,NM_001136345	clr-1,clr-1,clr-1,clr-1
chrV	2730550	2730700	365	-	150	8.43227e-09	1162	0	0	NM_071341	dod-3
chrIII	725980	726130	746	+	150	8.45087e-09	1163	0	0	NM_064842	flp-24
chrX	7272645	7272795	222	-	150	8.47582e-09	1164	0	0	NM_171720,NM_001029730	NA,unc-10
chrII	8027299	8027449	432	-	150	8.55524e-09	1165	0	0	NM_063278	swsn-7
chrX	6449991	6450141	137	-	150	8.55583e-09	1166	0	0	NM_076683	grl-6
chrX	8123981	8124131	36	-	150	8.60566e-09	1167	0	0	NM_076967	frpr-1
chrIII	7114492	7114510	59	-	18	8.64001e-09	1168	0	0	NM_066153	nhr-10
chrI	1385139	1385258	44	-	119	8.67798e-09	1169	0	0	NM_058445	Y92H12BL.4
chrI	7453925	7454075	224	+	150	8.72763e-09	1170	0	0	NM_001026703,NM_001263573,NM_001026700,NM_001026702,NM_001026701	unc-13,unc-13,unc-13,unc-13,unc-13
chrIII	8195194	8195344	326	-	150	8.78099e-09	1171	0	0	NM_001047386,NM_001268026	NA,NA
chrI	4759493	4759643	172	+	150	8.79181e-09	1172	0	0	NM_059041	viln-1
chrX	3684201	3684351	369	-	150	9.17406e-09	1173	0	0	NM_076234	tag-278
chrIV	386242	386303	2750	+	61	9.19321e-09	1174	0	1	NM_067514	rps-24
chrII	6347212	6347297	1363	-	85	9.58768e-09	1175	1	0	NM_062876	lgg-1
chrI	7243658	7243808	130	-	150	9.61713e-09	1176	0	0	NM_001026412	dhp-1
chrX	15425043	15425193	41	-	150	9.68976e-09	1177	0	0	NM_078148	nas-13
chrX	2431701	2431775	357	-	74	9.69032e-09	1178	0	0	NM_076043	T07D1.2
chrV	7892084	7892234	367	-	150	9.85334e-09	1179	0	0	NM_072631	F40A3.6
chrV	6924095	6924245	196	-	150	9.89345e-09	1180	0	0	NM_001269147,NM_001269148,NM_001269145,NM_001269146	unc-68,unc-68,unc-68,unc-68
chrV	11840059	11840209	77	+	150	9.95476e-09	1181	0	0	NM_001028912	R13H4.8
chrIII	9735700	9735850	49	-	150	1.00093e-08	1182	0	0	NM_171223,NM_066748	dao-6,pqm-96
chrII	13834269	13834419	59	-	150	1.00818e-08	1183	0	0	NM_064501	ins-37
chrIII	5082718	5082868	1882	+	150	1.03135e-08	1184	0	0	NM_065681	tag-174
chrII	9041430	9041526	95	-	96	1.05083e-08	1185	0	0	NM_063527	F37B12.3
chrV	14972267	14972417	108	+	150	1.05431e-08	1186	0	0	NM_001028592	F02D8.5
chrI	8446489	8446622	225	-	133	1.05673e-08	1187	0	0	NM_001263849,NM_001263848	F10D11.6,NA
chrIV	4516138	4516288	155	-	150	1.05719e-08	1188	0	0	NM_171906,NM_171905,NM_171321	ZK180.5,ZK180.5,ZK180.5
chrV	18675963	18676113	62	+	150	1.07006e-08	1189	0	0	NM_001029108,NM_001277000	Y69H2.10,Y69H2.10
chrIV	9281051	9281198	195	+	147	1.0809e-08	1190	0	0	NM_069219	hum-9
chrV	6912362	6912390	102	-	28	1.08173e-08	1191	1	0	NM_001269147,NM_001269148,NM_001269145,NM_001269146	unc-68,unc-68,unc-68,unc-68
chrI	7124022	7124025	26	-	3	1.08336e-08	1192	0	0	NM_059617	unc-14
chrX	12399459	12399609	116	-	150	1.08964e-08	1193	0	0	NM_001029417,NM_001029416	lin-2,NA
chrI	3951770	3951920	160	-	150	1.10014e-08	1194	0	0	NM_058869	lrp-2
chrII	7728173	7728243	75	+	70	1.12169e-08	1195	0	0	NM_001026713,NM_063222,NM_063224	cpna-2,NA,NA
chrI	9609480	9609630	471	-	150	1.1325e-08	1196	0	0	NM_001026380,NM_060147	K07A1.15,ile-1
chrX	12689379	12689529	41	+	150	1.16218e-08	1197	0	0	NM_077715	adt-1
chrIII	7917937	7918087	111	-	150	1.16503e-08	1198	0	0	NM_001026017	tag-250
chrX	12262444	12262594	40	+	150	1.16755e-08	1199	0	0	NM_077643	E01G6.1
chrV	7333208	7333358	269	+	150	1.19465e-08	1200	0	0	NM_072466	F10G2.1
chrV	10299382	10299532	109	-	150	1.20485e-08	1201	0	0	NM_001269277,NM_001269276,NM_001269275	che-12,NA,NA
chrI	7152457	7152607	136	-	150	1.20533e-08	1202	0	0	NM_059623	crml-1
chrI	4149283	4149433	53	-	150	1.21399e-08	1203	0	0	NM_058907	R12E2.15
chrV	11493484	11493634	49	-	150	1.24793e-08	1204	0	0	NM_073515	T11F9.12
chrIII	8905634	8905688	130	+	54	1.24979e-08	1205	0	0	NM_001027848,NM_001027851,NM_001027847,NM_001027849,NM_001027846,NM_001027850	unc-32,unc-32,unc-32,unc-32,unc-32,unc-32
chrV	15343339	15343474	134	-	135	1.26487e-08	1206	0	0	NM_074404	wrt-8
chrI	3814032	3814045	67	-	13	1.26765e-08	1207	0	0	NM_058830	ubr-1
chrII	15162162	15162312	70	+	150	1.27144e-08	1208	0	0	NM_064713	ptr-20
chrV	5192955	5193105	40	-	150	1.30463e-08	1209	0	0	NM_071992	abu-8
chrI	4335092	4335228	62	+	136	1.30476e-08	1210	0	0	NM_058952	anc-1
chrII	7729038	7729188	650	+	150	1.32131e-08	1211	1	0	NM_001026713,NM_063222,NM_063224	cpna-2,NA,NA
chrX	11603525	11603675	101	-	150	1.32264e-08	1212	0	0	NM_077538,NM_077537	NA,ftt-2
chrV	18507985	18508135	274	+	150	1.33575e-08	1213	0	0	NM_001269876,NM_001029090,NM_001269874,NM_001269877,NM_001269872,NM_001269875,NM_001269881,NM_001269879,NM_001269880,NM_001029089,NM_001269873,NM_001029088,NM_001269878	slo-1,slo-1,slo-1,slo-1,slo-1,slo-1,slo-1,slo-1,slo-1,slo-1,slo-1,slo-1,slo-1
chrI	14508360	14508510	64	-	150	1.35416e-08	1214	0	0	NM_001265442	NA
chrII	6198060	6198210	457	+	150	1.35788e-08	1215	0	0	NM_062838,NM_062837	C30B5.2,C30B5.2
chrV	20854730	20854880	120	-	150	1.36336e-08	1216	0	0	NM_075629	try-4
chrIV	7408183	7408290	193	+	107	1.36486e-08	1217	0	0	NM_001027908,NM_171379	egl-19,egl-19
chrIII	9862949	9863099	159	+	150	1.39536e-08	1218	0	0	NM_001027510	twk-48
chrX	862331	862481	737	-	150	1.40738e-08	1219	0	0	NM_075767	cdo-1
chrIV	12720752	12720902	124	+	150	1.41427e-08	1220	0	0	NM_070028	T23F6.1
chrII	8630696	8630816	108	-	120	1.41527e-08	1221	0	0	NM_063434	cutl-12
chrX	14284795	14284945	207	-	150	1.4216e-08	1222	0	0	NM_171799,NM_171798	tag-172,tag-172
chrX	2474803	2474953	142	-	150	1.43011e-08	1223	0	0	NM_076048	R04B3.3
chrIII	6815916	6816066	171	+	150	1.43183e-08	1224	0	0	NM_171173,NM_066082,NM_066083	NA,NA,lim-8
chrII	7739127	7739277	115	+	150	1.44055e-08	1225	0	0	NM_063224	NA
chrX	2834156	2834306	103	-	150	1.44475e-08	1226	0	0	NM_001029795,NM_076091,NM_076090	Y71H10B.1,NA,NA
chrX	7845404	7845554	37	+	150	1.50781e-08	1227	0	0	NM_076925	C54D2.1
chrV	1441651	1441801	173	+	150	1.51971e-08	1228	0	0	NM_071012	R09B5.11
chrX	1059290	1059416	227	-	126	1.52947e-08	1229	0	0	NM_001129690,NM_075801	unc-1,unc-1
chrIII	4507942	4508092	921	-	150	1.53224e-08	1230	0	1	NM_171104	NA
chrI	9182012	9182162	434	-	150	1.55044e-08	1231	0	0	NM_001026239	NA
chrII	8899867	8899905	40	+	38	1.60497e-08	1232	0	0	NM_001026726,NM_182149,NM_063493	lat-1,lat-1,lat-1
chrI	4061915	4062065	218	+	150	1.61692e-08	1233	0	0	NM_001025817,NM_001025813,NM_001025819,NM_001025814,NM_001025818	unc-89,unc-89,unc-89,unc-89,unc-89
chrX	8232083	8232233	54	-	150	1.6177e-08	1234	0	0	NM_001029645,NM_001029644	M60.4,NA
chrIV	1833920	1834070	156	+	150	1.63422e-08	1235	0	0	NM_067738	cmk-1
chrIII	6769557	6769707	64	+	150	1.63711e-08	1236	0	0	NM_171172,NM_001027497	NA,dig-1
chrI	9630714	9630864	170	+	150	1.65492e-08	1237	0	0	NM_001026439	hsr-9
chrII	9245835	9245985	199	-	150	1.65567e-08	1238	0	0	NM_001027200	T26C5.5
chrV	12863274	12863424	196	+	150	1.65696e-08	1239	0	1	NM_001047695,NM_001047696	NA,T07F10.1
chrI	7910082	7910232	228	-	150	1.66807e-08	1240	0	0	NM_001263700,NM_001263699	F55D12.5,NA
chrIV	9281395	9281540	360	+	145	1.68956e-08	1241	0	0	NM_069219	hum-9
chrIV	8001024	8001174	213	-	150	1.69439e-08	1242	0	0	NM_068938	rig-4
chrII	11099963	11100113	475	+	150	1.71874e-08	1243	0	0	NM_063975,NM_001267345	nuo-1,C09H10.4
chrI	4950503	4950653	107	-	150	1.73128e-08	1244	0	0	NM_059083,NM_001026252	F28B3.10,F28B3.6
chrX	9880846	9880996	112	+	150	1.73517e-08	1245	0	0	NM_077256	R07B1.9
chrI	8093479	8093629	394	+	150	1.73636e-08	1246	0	0	NM_001026224,NM_059821	rme-8,rme-8
chrIV	786172	786322	47	-	150	1.74929e-08	1247	0	0	NM_001028060,NM_001028061	NA,NA
chrII	8090949	8091099	332	-	150	1.75582e-08	1248	1	1	NM_063296	ltd-1
chrII	1408955	1409105	323	+	150	1.77117e-08	1249	0	0	NM_001038252,NM_061565	cogc-4,cogc-4
chrV	11540495	11540645	190	+	150	1.78142e-08	1250	0	0	NM_073525,NM_073526	ccch-1,ccch-1
chrII	8658207	8658357	547	+	150	1.8115e-08	1251	0	0	NM_063437	pyr-1
chrII	4756410	4756560	51	-	150	1.81528e-08	1252	0	0	NM_062451	C27D9.2
chrIII	7481202	7481244	98	-	42	1.82974e-08	1253	0	0	NM_066244	mup-4
chrIII	6768317	6768467	123	+	150	1.83376e-08	1254	0	0	NM_171172,NM_001027497	NA,dig-1
chrIV	17373432	17373582	78	+	150	1.83645e-08	1255	0	0	NM_001269019,NM_001269020	C30H6.5,C30H6.5
chrX	6860680	6860830	152	+	150	1.84912e-08	1256	0	0	NM_076754	rig-3
chrIII	1723202	1723352	155	-	150	1.86932e-08	1257	0	0	NM_065051	ser-4
chrIII	10715277	10715427	435	-	150	1.88818e-08	1258	0	0	NM_066961	W09D10.4
chrIII	4527694	4527844	209	+	150	1.89439e-08	1259	0	0	NM_001267988	NA
chrV	10831990	10832127	105	+	137	1.9187e-08	1260	0	0	NM_001269333,NM_001276930,NM_001276931,NM_001129396	NA,NA,NA,NA
chrX	5594776	5594926	391	+	150	1.93916e-08	1261	0	0	NM_076542	unc-97
chrIV	9941997	9942027	148	-	30	1.96048e-08	1262	0	0	NM_001268518,NM_001268519	gon-1,gon-1
chrI	4629117	4629267	131	-	150	1.96703e-08	1263	0	0	NM_059006	NA
chrI	7529117	7529267	89	+	150	1.9718e-08	1264	0	0	NM_059708	nas-36
chrV	6454866	6455016	71	+	150	1.98126e-08	1265	0	0	NM_072243	acl-9
chrIII	4532237	4532387	276	+	150	1.98249e-08	1266	0	0	NM_001267988,NM_001267989	NA,cdh-4
chrV	10948772	10948922	633	+	150	1.98621e-08	1267	0	0	NM_073391	F17C11.2
chrV	64477	64627	94	-	150	2.01945e-08	1268	0	0	NM_070730	Y38C9B.3
chrII	7425871	7426021	109	-	150	2.0224e-08	1269	0	0	NM_063154	kcc-3
chrIII	8635194	8635314	160	-	120	2.04492e-08	1270	0	0	NM_066502	twk-7
chrII	9006493	9006630	356	-	137	2.05271e-08	1271	0	0	NM_001267264,NM_001267263	dep-1,NA
chrI	1218512	1218658	98	-	146	2.05597e-08	1272	0	0	NM_058434	Y48G8AL.12
chrV	11127063	11127213	137	+	150	2.06489e-08	1273	0	0	NM_073429	C06H2.2
chrII	6253078	6253228	179	-	150	2.08419e-08	1274	0	0	NM_001267184,NM_001267183	F13H8.5,F13H8.5
chrIV	7418542	7418643	191	+	101	2.0912e-08	1275	0	0	NM_001027908,NM_171379	egl-19,egl-19
chrI	11489269	11489419	93	-	150	2.09972e-08	1276	0	0	NM_060535	col-65
chrII	8132965	8133115	529	+	150	2.10271e-08	1277	0	0	NM_063302	ulp-4
chrV	9618288	9618438	33	-	150	2.10688e-08	1278	0	0	NM_073079	T06E4.10
chrIV	2872069	2872219	212	-	150	2.11571e-08	1279	0	0	NM_067863,NM_067864	NA,NA
chrV	6901696	6901846	473	-	150	2.141e-08	1280	0	0	NM_001269147,NM_001269148,NM_001269145,NM_001269146	unc-68,unc-68,unc-68,unc-68
chrX	4962792	4962942	1784	+	150	2.14706e-08	1281	0	1	NM_076440,NM_001029632,NM_076441	NA,NA,act-4
chrV	9115654	9115804	166	+	150	2.15258e-08	1282	0	0	NM_072961	F21C10.7
chrV	11082269	11082419	1596	+	150	2.17957e-08	1283	0	0	NM_073418	act-1
chrIII	6754831	6754981	44	+	150	2.21259e-08	1284	0	0	NM_171172,NM_001027497	NA,dig-1
chrV	10261115	10261265	488	-	150	2.21451e-08	1285	0	0	NM_001129561,NM_073240	ric-4,NA
chrIV	7727551	7727701	131	+	150	2.22283e-08	1286	0	0	NM_068862	C50F7.5
chrII	13962130	13962280	52	-	150	2.23122e-08	1287	0	0	NM_001027227,NM_001027228	W07G1.5,W07G1.5
chrIII	12984065	12984215	50	+	150	2.24163e-08	1288	0	0	NM_001268254,NM_001268255	NA,ZK1010.4
chrV	13317355	13317505	50	-	150	2.24163e-08	1289	0	0	NM_073899	col-161
chrII	8630546	8630696	41	-	150	2.24296e-08	1290	0	0	NM_063434	cutl-12
chrIV	11972869	11973019	456	-	150	2.29555e-08	1291	0	0	NM_001268675,NM_001129363,NM_001268672,NM_069872,NM_069873,NM_001268673,NM_001268674	unc-22,unc-22,unc-22,unc-22,unc-22,unc-22,unc-22
chrX	7635388	7635485	118	-	97	2.29825e-08	1292	0	1	NM_076889	F26A10.2
chrX	7092678	7092828	64	-	150	2.30341e-08	1293	0	0	NM_076794,NM_076793	C36B7.5,C36B7.5
chrV	8619849	8619999	91	-	150	2.31403e-08	1294	0	0	NM_072823	F41E6.11
chrIII	2034722	2034872	39	-	150	2.32891e-08	1295	0	0	NM_001267924,NM_001267923	dpy-1,NA
chrIV	15167810	15167960	51	-	150	2.34664e-08	1296	0	0	NM_001083258,NM_001083259	Y40H7A.4,Y40H7A.4
chrX	16973234	16973373	158	-	139	2.36436e-08	1297	0	0	NM_078344	F52G3.5
chrX	1440325	1440475	64	-	150	2.36702e-08	1298	0	0	NM_075871,NM_171628,NM_171627,NM_001029771	sedl-1,zfp-3,NA,NA
chrII	5340696	5340846	230	+	150	2.37475e-08	1299	0	0	NM_062596,NM_062597,NM_182126	NA,NA,vhp-1
chrIII	4653371	4653521	482	+	150	2.3845e-08	1300	0	0	NM_065548	ppm-2
chrV	7214527	7214677	67	-	150	2.42297e-08	1301	0	0	NM_072427	C13F10.4
chrV	6662090	6662240	69	-	150	2.42325e-08	1302	0	0	NM_072288,NM_182335,NM_001028960	pmp-5,pmp-5,pmp-5
chrX	10566571	10566721	42	+	150	2.43236e-08	1303	0	0	NM_077368	F59F5.7
chrIV	7934905	7935055	89	+	150	2.43346e-08	1304	0	0	NM_068924	bbs-2
chrX	1211812	1211962	161	-	150	2.434e-08	1305	0	0	NM_001029305,NM_001029304	C46H3.2,NA
chrII	1347600	1347709	109	+	109	2.44207e-08	1306	0	0	NM_001038241,NM_001038242,NM_001038243	jip-1,jip-1,jip-1
chrII	11624993	11625143	469	-	150	2.468e-08	1307	0	0	NM_001267377,NM_001026897,NM_064083,NM_182101,NM_064084	NA,NA,NA,NA,NA
chrI	5068697	5068847	193	-	150	2.50694e-08	1308	0	0	NM_059112	fhod-1
chrV	9399700	9399850	370	+	150	2.50808e-08	1309	0	0	NM_073032,NM_001028715,NM_171505,NM_001028716,NM_001028717	NA,NA,NA,NA,hum-2
chrIV	11478190	11478340	492	-	150	2.52361e-08	1310	0	0	NM_069764	catp-8
chrX	14245202	14245352	48	-	150	2.53623e-08	1311	0	0	NM_077974	K04C1.4
chrIII	6909722	6909872	750	-	150	2.5859e-08	1312	0	0	NM_171177,NM_171878	pdf-1,pdf-1
chrIV	8829471	8829621	119	-	150	2.60358e-08	1313	0	0	NM_069128	T28C6.7
chrIII	11500736	11500886	315	-	150	2.62849e-08	1314	0	0	NM_067079	tin-10
chrIII	8262234	8262384	36	-	150	2.65871e-08	1315	0	0	NM_066413	col-91
chrI	8079372	8079496	54	-	124	2.67162e-08	1316	0	0	NM_059820	che-3
chrIII	7482832	7482982	199	-	150	2.67744e-08	1317	0	0	NM_066244	mup-4
chrV	12048424	12048574	203	+	150	2.68908e-08	1318	0	0	NM_073617,NM_073618	F10C2.5,dars-2
chrV	7205632	7205782	211	-	150	2.72941e-08	1319	0	0	NM_072427	C13F10.4
chrX	7845254	7845404	63	+	150	2.73349e-08	1320	0	0	NM_076925	C54D2.1
chrV	13695552	13695702	41	+	150	2.74286e-08	1321	0	0	NM_001269609	NA
chrV	6727738	6727888	63	+	150	2.74968e-08	1322	0	0	NM_001047741,NM_001047740	ZC487.1,ZC487.1
chrII	7733577	7733727	68	+	150	2.75662e-08	1323	0	0	NM_063224	NA
chrII	7736727	7736877	110	+	150	2.7622e-08	1324	0	0	NM_063224	NA
chrV	18612081	18612231	40	+	150	2.81143e-08	1325	0	0	NM_001269888	Y51A2D.15
chrI	4326295	4326424	41	+	129	2.82552e-08	1326	0	0	NM_058952	anc-1
chrI	4335295	4335445	41	+	150	2.82552e-08	1327	0	0	NM_058952	anc-1
chrX	16640320	16640470	371	-	150	2.84945e-08	1328	0	0	NM_001270348,NM_001270347	C06G1.5,NA
chrI	4568283	4568433	63	+	150	2.85031e-08	1329	0	0	NM_001083131,NM_001083130	NA,D1007.13
chrII	15145181	15145331	41	+	150	2.89217e-08	1330	0	0	NM_064710	Y53F4B.25
chrIII	9248338	9248488	86	+	150	2.91957e-08	1331	0	0	NM_066643	T02C1.1
chrI	12043203	12043353	177	+	150	2.92025e-08	1332	0	0	NM_060645	F58D5.5
chrII	9258980	9259130	1012	-	150	2.92155e-08	1333	0	0	NM_063571,NM_063572	NA,aqp-2
chrIII	4529930	4530080	197	+	150	2.93543e-08	1334	0	0	NM_001267988	NA
chrX	1016008	1016147	192	-	139	2.93847e-08	1335	0	0	NM_075792	F55A4.2
chrX	7230538	7230688	55	-	150	2.97618e-08	1336	0	0	NM_182453,NM_076816	F46H5.3,NA
chrIII	6759635	6759785	43	+	150	2.97781e-08	1337	0	0	NM_171172,NM_001027497	NA,dig-1
chrIII	11257085	11257235	49	-	150	3.03808e-08	1338	0	0	NM_001129258,NM_067048,NM_001129257,NM_001268188,NM_067047	obr-1,NA,NA,NA,NA
chrIV	7412236	7412386	197	+	150	3.06491e-08	1339	0	0	NM_001027908,NM_171379	egl-19,egl-19
chrX	12681170	12681313	51	+	143	3.06898e-08	1340	0	0	NM_077715	adt-1
chrIII	5953351	5953501	582	+	150	3.09528e-08	1341	0	0	NM_065892,NM_065893,NM_171141,NM_171142	NA,NA,NA,NA
chrIII	18708	18858	174	-	150	3.09773e-08	1342	0	0	NM_064727	H10E21.4
chrV	12812268	12812418	137	-	150	3.11479e-08	1343	0	0	NM_073806	ZC443.3
chrII	12933734	12933884	271	-	150	3.1445e-08	1344	0	0	NM_064355	lips-9
chrX	2474953	2474996	85	-	43	3.15958e-08	1345	0	0	NM_076048	R04B3.3
chrIII	794712	794862	191	+	150	3.16737e-08	1346	0	0	NM_064862	rps-29
chrV	6362132	6362282	275	+	150	3.17941e-08	1347	0	0	NM_001129441,NM_072219	F13H6.1,F13H6.1
chrIII	4718174	4718324	504	-	150	3.20227e-08	1348	0	0	NM_065568	emb-5
chrI	8730921	8731071	47	-	150	3.22721e-08	1349	0	0	NM_001025855	C36B1.13
chrV	10591495	10591645	62	-	150	3.24408e-08	1350	0	0	NM_073318	T21C9.9
chrIV	7590805	7590955	66	+	150	3.26679e-08	1351	0	0	NM_068834	tag-80
chrII	10747425	10747575	343	-	150	3.27435e-08	1352	0	0	NM_001267334,NM_001267333,NM_001129129,NM_001129127,NM_001083157,NM_001129128,NM_001026867,NM_001129126	C52A11.5,C52A11.5,C52A11.5,C52A11.5,C52A11.5,C52A11.5,C52A11.5,mpz-1
chrI	556570	556720	216	+	150	3.27691e-08	1353	0	0	NM_058350	ptr-21
chrV	6912212	6912362	434	-	150	3.28664e-08	1354	1	0	NM_001269147,NM_001269148,NM_001269145,NM_001269146	unc-68,unc-68,unc-68,unc-68
chrX	7093695	7093819	63	-	124	3.30559e-08	1355	0	0	NM_076794,NM_076793	C36B7.5,C36B7.5
chrIV	12720902	12721052	38	+	150	3.30918e-08	1356	0	0	NM_070028	T23F6.1
chrIV	13568977	13569127	38	+	150	3.30918e-08	1357	0	0	NM_070212	qui-1
chrI	9283997	9284124	143	-	127	3.39826e-08	1358	0	0	NM_060075	rpoa-2
chrIV	9277274	9277424	166	+	150	3.468e-08	1359	0	0	NM_069219	hum-9
chrIV	11226386	11226536	142	+	150	3.48186e-08	1360	0	0	NM_069706	col-125
chrV	10482344	10482494	169	-	150	3.49262e-08	1361	0	0	NM_073288	Y32F6B.1
chrX	11756692	11756842	76	+	150	3.49882e-08	1362	0	0	NM_001270237,NM_001270238	NA,C40H5.2
chrIII	4897510	4897660	318	-	150	3.51037e-08	1363	0	0	NM_065625	nhl-2
chrV	6922169	6922319	279	-	150	3.51409e-08	1364	0	0	NM_001269147,NM_001269148,NM_001269145,NM_001269146	unc-68,unc-68,unc-68,unc-68
chrIII	10204406	10204472	152	+	66	3.52454e-08	1365	0	0	NM_066859	chc-1
chrI	10568783	10568933	1415	+	150	3.55653e-08	1366	0	0	NM_060365,NM_060366	rla-0,tct-1
chrI	8991408	8991507	33	+	99	3.57059e-08	1367	0	0	NM_060017	F32H2.8
chrX	11504891	11504949	37	+	58	3.57689e-08	1368	0	0	NM_077519	F29G6.1
chrII	7736577	7736727	108	+	150	3.58432e-08	1369	0	0	NM_063224	NA
chrIII	4533087	4533237	336	+	150	3.62602e-08	1370	0	0	NM_001267988,NM_001267989	NA,cdh-4
chrX	5289776	5289926	240	-	150	3.6667e-08	1371	0	0	NM_171684,NM_171951	NA,NA
chrX	12684339	12684417	65	+	78	3.72765e-08	1372	0	0	NM_077715	adt-1
chrII	3536998	3537148	224	-	150	3.75839e-08	1373	0	0	NM_062170,NM_062169	apd-3,NA
chrIV	9941048	9941198	391	-	150	3.76027e-08	1374	0	0	NM_001268518,NM_001268519	gon-1,gon-1
chrX	14066855	14067005	75	-	150	3.78191e-08	1375	0	0	NM_077940	lgc-21
chrI	4326065	4326146	40	+	81	3.80428e-08	1376	0	0	NM_058952	anc-1
chrV	11091066	11091216	249	-	150	3.81528e-08	1377	0	0	NM_001269359,NM_001269358,NM_001269357	lact-8,lact-8,lact-8
chrX	3935152	3935302	32	+	150	3.81697e-08	1378	0	0	NM_076280	T19D2.1
chrIII	9814385	9814535	692	-	150	3.82706e-08	1379	0	0	NM_066775	cnx-1
chrV	4117462	4117612	31	-	150	3.83117e-08	1380	0	0	NM_071745	T05B4.9
chrV	9628395	9628545	31	-	150	3.83117e-08	1381	0	0	NM_001028937	T06E4.12
chrV	4435576	4435726	131	-	150	3.84773e-08	1382	0	0	NM_071825	Y47D7A.13
chrII	7733277	7733427	82	+	150	3.85377e-08	1383	0	0	NM_063224	NA
chrV	7205782	7205932	363	-	150	3.8623e-08	1384	0	0	NM_072427	C13F10.4
chrIII	7141695	7141845	76	-	150	3.87943e-08	1385	0	0	NM_001025942,NM_001025943	glr-2,glr-2
chrII	10179925	10180075	98	+	150	3.93412e-08	1386	0	0	NM_063793	F33H1.4
chrIII	3911196	3911346	691	-	150	3.97147e-08	1387	0	0	NM_065386	pat-3
chrIII	9130629	9130779	134	+	150	3.98843e-08	1388	0	0	NM_066621,NM_001027832	sec-16,ZK512.10
chrX	9650885	9651035	70	-	150	4.01134e-08	1389	0	0	NM_077225	aex-2
chrX	5246757	5246907	172	+	150	4.08779e-08	1390	0	0	NM_076488	Y34B4A.7
chrV	12470190	12470323	367	+	133	4.15853e-08	1391	0	0	NM_073725,NM_001269492,NM_182397,NM_001269493	F28C1.3,F28C1.3,F28C1.3,F28C1.3
chrV	6149574	6149659	132	-	85	4.17429e-08	1392	0	0	NM_001029033,NM_001029032,NM_001029031	ttn-1,ttn-1,ttn-1
chrX	7092828	7092906	33	-	78	4.21161e-08	1393	0	0	NM_076794,NM_076793	C36B7.5,C36B7.5
chrIV	8334146	8334296	41	+	150	4.22678e-08	1394	0	0	NM_069004,NM_069006	lys-10,his-32
chrV	1550499	1550649	329	+	150	4.25791e-08	1395	1	1	NM_071042	F52F10.2
chrI	7360203	7360353	153	-	150	4.2834e-08	1396	0	0	NM_059682	sue-1
chrV	6361832	6361982	179	+	150	4.32164e-08	1397	0	0	NM_001129441,NM_072219	F13H6.1,F13H6.1
chrI	3565093	3565243	245	-	150	4.34691e-08	1398	0	0	NM_058781	lpd-3
chrX	6142327	6142477	42	-	150	4.37914e-08	1399	0	0	NM_076630	tag-275
chrI	14489779	14489822	104	-	43	4.38075e-08	1400	0	0	NM_170952,NM_001136325	Y105E8A.20,NA
chrIII	8309326	8309433	177	+	107	4.43656e-08	1401	0	0	NM_066424	F10E9.4
chrI	1779838	1779988	72	-	150	4.44359e-08	1402	0	0	NM_058492	Y71G12B.26
chrII	8514933	8515083	158	+	150	4.49207e-08	1403	0	0	NM_001267227,NM_001267228	NA,ctg-2
chrX	4699155	4699238	269	-	83	4.51499e-08	1404	0	0	NM_076402	hyl-2
chrX	13487407	13487557	43	-	150	4.57295e-08	1405	0	0	NM_001083291	sad-1
chrII	8383646	8383796	67	+	150	4.57945e-08	1406	0	0	NM_001027014	F49E12.12
chrIV	874922	875072	66	+	150	4.5806e-08	1407	0	0	NM_067602,NM_067603	Y55F3BR.2,Y55F3BR.1
chrIV	9281244	9281336	149	+	92	4.64981e-08	1408	0	0	NM_069219	hum-9
chrX	4986728	4986878	308	+	150	4.66172e-08	1409	0	1	NM_076446,NM_076447,NM_001029810	lfi-1,lfi-1,lfi-1
chrV	6223426	6223576	761	-	150	4.67987e-08	1410	0	0	NM_072195	W06H8.6
chrIII	4738448	4738598	777	-	150	4.70399e-08	1411	1	0	NM_065571	ras-2
chrIII	13723729	13723879	556	+	150	4.71737e-08	1412	0	0	NM_001027637,NM_001027634,NM_001027635,NM_001027638,NM_001027636	lit-1,lit-1,lit-1,lit-1,lit-1
chrI	2219372	2219522	237	+	150	4.74503e-08	1413	0	0	NM_001026486	W03F11.5
chrIV	7792322	7792472	214	-	150	4.84449e-08	1414	0	0	NM_068887,NM_068888	C33H5.13,ntp-1
chrII	8944460	8944529	109	-	69	4.88453e-08	1415	0	0	NM_063503	cutl-15
chrIV	17486936	17487077	255	-	141	4.88544e-08	1416	0	0	NM_001047438,NM_001047437	nas-6,NA
chrI	14875931	14876081	371	-	150	4.92845e-08	1417	0	0	NM_061199,NM_061200,NM_061198,NM_001026695	frm-1,frm-1,frm-1,frm-1
chrX	2466893	2467043	42	-	150	4.93737e-08	1418	0	0	NM_076046	R04B3.1
chrII	8653767	8653917	381	+	150	4.95363e-08	1419	0	0	NM_063437	pyr-1
chrII	14209989	14210139	42	+	150	4.96224e-08	1420	0	0	NM_064562	ace-3
chrX	11550483	11550633	143	+	150	4.98121e-08	1421	0	0	NM_077530	mig-2
chrV	9994812	9994962	50	-	150	4.98749e-08	1422	0	0	NM_073171	K08H10.6
chrII	14552137	14552287	301	+	150	5.00371e-08	1423	0	0	NM_001026746	nlp-41
chrIV	386431	386581	4480	+	150	5.01581e-08	1424	1	1	NM_067514,NM_001047521	rps-24,T07A9.14
chrV	19187733	19187883	34	+	150	5.02074e-08	1425	0	0	NM_001269917,NM_001269919,NM_001269918	NA,hot-2,NA
chrIV	11023259	11023297	43	+	38	5.03602e-08	1426	0	0	NM_069653	alh-3
chrV	13023116	13023266	199	+	150	5.03958e-08	1427	0	0	NM_073855	fmi-1
chrV	6606334	6606484	104	-	150	5.13218e-08	1428	0	0	NM_171475,NM_171476	NA,gon-14
chrI	3940209	3940359	338	-	150	5.13353e-08	1429	0	0	NM_058869	lrp-2
chrV	1466232	1466382	30	+	150	5.1681e-08	1430	0	0	NM_071022	pqn-54
chrII	5867188	5867338	132	-	150	5.29096e-08	1431	0	0	NM_062771,NM_062770	F55C12.5,NA
chrIII	7484007	7484157	191	-	150	5.2956e-08	1432	0	0	NM_066244	mup-4
chrI	6498575	6498673	301	+	98	5.30942e-08	1433	1	0	NM_059470,NM_181994	NA,acdh-1
chrI	7874802	7874943	292	-	141	5.35937e-08	1434	0	0	NM_059776	suro-1
chrII	14628227	14628330	346	+	103	5.39263e-08	1435	0	0	NM_064638	tag-297
chrI	13724506	13724656	53	-	150	5.40875e-08	1436	0	0	NM_061001,NM_061002	hsd-1,lagr-1
chrV	7892732	7892882	475	-	150	5.56474e-08	1437	1	0	NM_072631	F40A3.6
chrIII	3502717	3502867	243	-	150	5.59477e-08	1438	0	0	NM_001027517,NM_001027518,NM_065320	NA,M01F1.8,rpl-16
chrX	3800053	3800203	153	-	150	5.6709e-08	1439	0	0	NM_001277025,NM_171657	NA,NA
chrIII	6770825	6770975	129	+	150	5.68946e-08	1440	0	0	NM_171172,NM_001027497	NA,dig-1
chrIII	13165363	13165513	100	-	150	5.75459e-08	1441	0	0	NM_067318	Y39E4B.2
chrV	5611920	5612041	71	-	121	5.78302e-08	1442	0	0	NM_072080	M03E7.4
chrIV	7433169	7433319	313	+	150	5.81362e-08	1443	0	0	NM_001268365,NM_068785,NM_001268369,NM_001268366,NM_001268367,NM_068784,NM_001268368	NA,NA,NA,NA,NA,NA,NA
chrIII	3425340	3425479	86	+	139	5.82196e-08	1444	0	0	NM_065305	F59A2.6
chrII	7427347	7427497	153	-	150	5.88877e-08	1445	0	0	NM_063154	kcc-3
chrI	4065219	4065369	335	+	150	5.91641e-08	1446	0	0	NM_001025817,NM_001025813,NM_001025819,NM_001025814,NM_001025818	unc-89,unc-89,unc-89,unc-89,unc-89
chrV	10512505	10512506	7	-	1	5.92916e-08	1447	0	0	NM_073296	dmsr-8
chrX	12263968	12264118	39	+	150	5.93681e-08	1448	0	0	NM_077643	E01G6.1
chrI	7079813	7079963	782	-	150	5.96316e-08	1449	1	0	NM_059604	F22D6.2
chrX	2967631	2967781	168	+	150	5.99428e-08	1450	0	0	NM_001270068,NM_171645	NA,NA
chrV	6176738	6176888	41	-	150	6.03456e-08	1451	0	0	NM_001029033,NM_001029032,NM_001029031,NM_001029030	ttn-1,ttn-1,ttn-1,H05O09.3
chrI	7527890	7528002	60	+	112	6.1174e-08	1452	0	0	NM_059708	nas-36
chrX	8025712	8025862	231	+	150	6.11945e-08	1453	0	0	NM_001277030,NM_076949	C34D10.2,C34D10.2
chrX	7274265	7274336	102	-	71	6.13309e-08	1454	0	0	NM_171720,NM_001029730	NA,unc-10
chrIV	10578074	10578224	277	+	150	6.16203e-08	1455	0	0	NM_069554	efn-2
chrIV	14734885	14735003	31	+	118	6.1629e-08	1456	0	0	NM_001268896,NM_001268895,NM_001268894	Y57G11C.42,Y57G11C.42,Y57G11C.42
chrV	12398555	12398705	125	+	150	6.23093e-08	1457	1	1	NM_073703	K01D12.5
chrII	12358919	12358985	118	-	66	6.2662e-08	1458	0	0	NM_064223	Y57A10B.1
chrV	11718048	11718198	39	-	150	6.26823e-08	1459	0	0	NM_073559	daf-11
chrX	11589614	11589764	140	-	150	6.3342e-08	1460	0	0	NM_077536	F52D10.2
chrX	13057997	13058147	99	+	150	6.34177e-08	1461	0	0	NM_001129689	K03A11.6
chrIII	5413521	5413607	33	-	86	6.34917e-08	1462	0	0	NM_065753	grl-22
chrIII	4531337	4531487	197	+	150	6.38727e-08	1463	1	0	NM_001267988,NM_001267989	NA,cdh-4
chrIV	7624661	7624719	43	+	58	6.4074e-08	1464	0	0	NM_068836	NA
chrIII	3539443	3539593	447	-	150	6.41257e-08	1465	0	0	NM_065327	ben-1
chrII	438704	438854	74	+	150	6.48088e-08	1466	0	0	NM_061334	C24H12.2
chrIII	6761603	6761753	93	+	150	6.50911e-08	1467	0	0	NM_171172,NM_001027497	NA,dig-1
chrI	7972341	7972491	79	+	150	6.54584e-08	1468	0	0	NM_001026460,NM_001026461	rbg-2,rbg-2
chrIV	14879325	14879475	47	+	150	6.6598e-08	1469	0	0	NM_001047583,NM_001047582	eps-8,eps-8
chrI	1019765	1019915	94	-	150	6.70589e-08	1470	0	0	NM_058407	mrpl-38
chrV	11899489	11899607	46	+	118	6.72893e-08	1471	0	0	NM_171544	NA
chrX	12265918	12266068	122	+	150	6.73762e-08	1472	0	0	NM_077643	E01G6.1
chrIV	10956777	10956927	44	-	150	6.77826e-08	1473	0	0	NM_069641	Y69E1A.5
chrX	14950668	14950818	41	-	150	6.80081e-08	1474	0	0	NM_078079	pag-3
chrIII	6415636	6415786	46	-	150	6.90456e-08	1475	0	0	NM_171167	NA
chrV	6175388	6175538	120	-	150	7.07066e-08	1476	0	0	NM_001029033,NM_001029032,NM_001029031,NM_001029030	ttn-1,ttn-1,ttn-1,H05O09.3
chrIII	11135118	11135268	210	+	150	7.08256e-08	1477	0	0	NM_001027719,NM_001027720	pha-1,pha-1
chrIV	12622001	12622151	45	-	150	7.13395e-08	1478	0	0	NM_001268724,NM_001268725	ark-1,ark-1
chrIV	6780492	6780596	453	-	104	7.17327e-08	1479	0	0	NM_068637	dyci-1
chrIII	7482682	7482832	191	-	150	7.19553e-08	1480	0	0	NM_066244	mup-4
chrII	10286627	10286777	454	-	150	7.22866e-08	1481	0	0	NM_001027368,NM_001027369	NA,nep-26
chrI	10623115	10623249	101	+	134	7.27731e-08	1482	0	0	NM_060376	mafr-1
chrV	9116523	9116673	218	+	150	7.28903e-08	1483	0	1	NM_072961	F21C10.7
chrII	7429230	7429354	88	-	124	7.30776e-08	1484	0	0	NM_063154	kcc-3
chrIII	4531937	4532087	163	+	150	7.63657e-08	1485	0	0	NM_001267988,NM_001267989	NA,cdh-4
chrII	8804018	8804168	52	+	150	7.6654e-08	1486	0	0	NM_063473	F07H5.8
chrII	10943368	10943518	191	-	150	7.74677e-08	1487	0	0	NM_063954	R03D7.4
chrX	13011220	13011346	162	+	126	7.76933e-08	1488	0	0	NM_001029379,NM_001029380	nhr-25,nhr-25
chrIII	6767724	6767874	101	+	150	7.80807e-08	1489	0	0	NM_171172,NM_001027497	NA,dig-1
chrX	12940306	12940429	45	-	123	7.85983e-08	1490	0	0	NM_077749	C05E7.2
chrII	14500829	14500979	44	+	150	7.96562e-08	1491	0	0	NM_064609	K10H10.4
chrV	6170660	6170810	57	-	150	7.97289e-08	1492	0	0	NM_001029033,NM_001029032,NM_001029031,NM_001029030	ttn-1,ttn-1,ttn-1,H05O09.3
chrV	5812413	5812563	169	-	150	7.98479e-08	1493	0	0	NM_001129600	ZC250.4
chrX	2724457	2724607	232	-	150	8.09741e-08	1494	0	0	NM_171942,NM_171638,NM_001129704,NM_171639	unc-2,unc-2,unc-2,unc-2
chrV	6121258	6121408	292	-	150	8.11125e-08	1495	0	0	NM_001029033,NM_001029032,NM_001029031	ttn-1,ttn-1,ttn-1
chrII	9706709	9706785	80	-	76	8.14944e-08	1496	0	0	NM_063693	glt-5
chrV	10028033	10028183	219	+	150	8.15145e-08	1497	0	0	NM_001269232,NM_001276925,NM_001269231,NM_001269234,NM_001269235,NM_001269238,NM_001269237,NM_001269241,NM_001269240,NM_001269245,NM_001269244	NA,NA,NA,NA,NA,NA,NA,NA,NA,NA,NA
chrIII	4653071	4653221	883	+	150	8.15313e-08	1498	0	0	NM_065548	ppm-2
chrII	3431268	3431418	238	-	150	8.18297e-08	1499	0	0	NM_062139	C16C8.2
chrV	6149424	6149574	152	-	150	8.22468e-08	1500	0	0	NM_001029033,NM_001029032,NM_001029031	ttn-1,ttn-1,ttn-1
chrV	13198155	13198305	29	-	150	8.23544e-08	1501	0	0	NM_073882	col-159
chrIV	4740774	4740924	326	-	150	8.24805e-08	1502	0	0	NM_001027939,NM_001027938	hoe-1,NA
chrI	8377996	8378146	352	-	150	8.28537e-08	1503	0	0	NM_059873,NM_182066,NM_001129046	T19A6.1,T19A6.1,T19A6.1
chrI	14815592	14815742	208	+	150	8.36153e-08	1504	0	0	NM_061181	NA
chrV	5616818	5616915	59	+	97	8.3817e-08	1505	0	0	NM_072081	M03E7.3
chrIV	9142408	9142494	34	-	86	8.38349e-08	1506	0	0	NM_069190	daf-10
chrI	6085815	6085965	392	+	150	8.42225e-08	1507	1	0	NM_059353	haf-9
chrI	14364918	14365068	634	+	150	8.44614e-08	1508	0	0	NM_170935	Y105E8A.3
chrII	4756607	4756757	30	-	150	8.51019e-08	1509	0	0	NM_062451	C27D9.2
chrX	7226616	7226746	137	+	130	8.51023e-08	1510	0	0	NM_076813	syd-9
chrIV	11991889	11992039	224	-	150	8.57533e-08	1511	0	0	NM_001268675,NM_001129363,NM_001268672,NM_069872,NM_069873,NM_001268673,NM_001268674	unc-22,unc-22,unc-22,unc-22,unc-22,unc-22,unc-22
chrX	9268553	9268703	300	-	150	8.63015e-08	1512	0	0	NM_077161,NM_077162	B0416.5,B0416.5
chrIII	2892653	2892803	39	+	150	8.69518e-08	1513	0	0	NM_065233	F56F11.1
chrX	14632202	14632352	211	-	150	8.69594e-08	1514	0	0	NM_078032	F54E4.3
chrIII	13580345	13580495	133	+	150	8.74783e-08	1515	0	0	NM_001268281,NM_001268280	osm-7,NA
chrV	12891455	12891605	161	-	150	8.76695e-08	1516	0	0	NM_073823	R90.1
chrI	14954252	14954402	609	+	150	8.93812e-08	1517	1	0	NM_061207	ZK909.3
chrII	8800926	8801076	36	+	150	8.96946e-08	1518	0	0	NM_063473	F07H5.8
chrX	4271112	4271262	71	-	150	8.99006e-08	1519	0	0	NM_076330	mec-18
chrII	9888173	9888323	1372	-	150	9.0658e-08	1520	1	1	NM_063735,NM_001136335	C08H9.2,C08H9.2
chrIV	568050	568200	42	+	150	9.16124e-08	1521	0	0	NM_067546	efn-4
chrV	5610980	5610981	4	-	1	9.25866e-08	1522	0	0	NM_072080	M03E7.4
chrV	11450026	11450027	4	-	1	9.25866e-08	1523	0	0	NM_073501	col-156
chrX	13662668	13662818	112	+	150	9.32148e-08	1524	0	0	NM_077887	C04A11.1
chrII	8120966	8121116	173	+	150	9.38306e-08	1525	0	0	NM_001267208,NM_001267211,NM_001267210,NM_063301,NM_001129123,NM_001267213	NA,NA,NA,NA,NA,NA
chrIV	6484438	6484484	68	+	46	9.38611e-08	1526	0	0	NM_068586	tyr-6
chrII	10319031	10319181	28	+	150	9.41164e-08	1527	0	0	NM_063820	M02G9.3
chrIII	1764723	1764873	28	+	150	9.41164e-08	1528	0	0	NM_065054	cnc-6
chrX	11667031	11667142	41	+	111	9.41314e-08	1529	0	0	NM_077549	T04F8.6
chrX	1013137	1013287	280	-	150	9.46255e-08	1530	0	0	NM_075792	F55A4.2
chrII	8801076	8801190	51	+	114	9.46491e-08	1531	0	0	NM_063473	F07H5.8
chrII	15145031	15145181	94	+	150	9.60915e-08	1532	0	0	NM_064710	Y53F4B.25
chrIII	9327713	9327863	34	-	150	9.65171e-08	1533	0	0	NM_066652	C40H1.3
chrIII	3806231	3806381	134	-	150	9.67587e-08	1534	0	0	NM_065368	toh-1
chrIII	6592453	6592603	139	-	150	9.71073e-08	1535	0	0	NM_066054	let-765
chrIV	9695021	9695171	95	+	150	9.74366e-08	1536	0	0	NM_069323	twk-9
chrI	7071134	7071160	26	-	26	9.76686e-08	1537	0	0	NM_059602	W01A8.6
chrIII	6755667	6755817	39	+	150	9.78306e-08	1538	0	0	NM_171172,NM_001027497	NA,dig-1
chrIII	5568268	5568418	43	-	150	9.84389e-08	1539	0	0	NM_065793	nspb-12
chrX	6561207	6561335	95	-	128	9.85077e-08	1540	0	0	NM_001029738	T14E8.4
chrII	7684640	7684790	48	+	150	9.85469e-08	1541	0	0	NM_001026921	lin-26
chrI	4049505	4049650	189	+	145	9.89502e-08	1542	0	0	NM_001025817,NM_001025813,NM_001025819,NM_001025814,NM_001025818	unc-89,unc-89,unc-89,unc-89,unc-89
chrII	1815	1911	78	+	96	9.89757e-08	1543	0	0	NM_061228	2L52.1
chrI	8991556	8991634	30	+	78	9.93397e-08	1544	0	0	NM_060017	F32H2.8
chrIII	4536788	4536938	198	+	150	1.00669e-07	1545	0	0	NM_001267988,NM_001267989	NA,cdh-4
chrII	5596234	5596384	301	+	150	1.01643e-07	1546	0	0	NM_062686,NM_062687	C17G10.2,C17G10.1
chrX	8898234	8898384	95	+	150	1.01645e-07	1547	0	0	NM_171749	C13E3.1
chrV	12615582	12615727	48	+	145	1.02369e-07	1548	1	0	NM_073756	ZC116.3
chrI	9808842	9808992	41	+	150	1.02545e-07	1549	0	0	NM_001047198	NA
chrX	11433426	11433576	42	-	150	1.02794e-07	1550	0	0	NM_001270228	NA
chrI	8731351	8731501	39	-	150	1.04078e-07	1551	0	0	NM_001025855	C36B1.13
chrIII	4644455	4644605	76	-	150	1.0494e-07	1552	0	0	NM_001276774	pqn-29
chrIV	6486071	6486221	209	+	150	1.06582e-07	1553	0	0	NM_068586	tyr-6
chrI	10546281	10546431	101	+	150	1.06883e-07	1554	0	0	NM_060357	snx-27
chrII	4624399	4624443	42	+	44	1.07777e-07	1555	0	0	NM_182111,NM_062416	NA,pqn-35
chrV	3441615	3441765	179	-	150	1.0791e-07	1556	0	0	NM_071563,NM_071564	NA,cfz-2
chrI	9743975	9744125	224	+	150	1.08344e-07	1557	0	0	NM_060186,NM_060187	gfi-2,gfi-2
chrIII	11278856	11279006	106	-	150	1.08673e-07	1558	0	0	NM_067049,NM_001027706,NM_001027705	Y47D3A.21,gly-9,NA
chrV	13276006	13276156	306	-	150	1.08937e-07	1559	0	0	NM_001269564,NM_001269563,NM_001269562,NM_001269559,NM_001269560,NM_001269561	NA,NA,NA,NA,NA,NA
chrI	7629070	7629220	634	+	150	1.08976e-07	1560	0	0	NM_059726	lrp-1
chrI	5834505	5834655	332	+	150	1.09787e-07	1561	0	0	NM_059290,NM_182017	NA,obr-4
chrI	13420562	13420712	305	+	150	1.10411e-07	1562	0	0	NM_060960	W05H12.1
chrX	9665014	9665164	638	-	150	1.10547e-07	1563	0	0	NM_077226	T14B1.1
chrII	7732227	7732377	119	+	150	1.10573e-07	1564	0	0	NM_063224	NA
chrV	1773920	1774045	104	-	125	1.1097e-07	1565	0	0	NM_071101	F36H9.7
chrIII	9454009	9454159	63	-	150	1.11079e-07	1566	0	0	NM_181932,NM_066678	NA,rheb-1
chrIII	4141687	4141837	225	+	150	1.12506e-07	1567	0	0	NM_001129210,NM_001129211,NM_001129212,NM_001129213,NM_001129214,NM_001129216,NM_001129215,NM_065423	unc-103,unc-103,unc-103,unc-103,unc-103,unc-103,unc-103,unc-103
chrX	11432026	11432176	96	-	150	1.12812e-07	1568	0	0	NM_001270228	NA
chrII	8382626	8382728	46	+	102	1.13543e-07	1569	0	0	NM_001027014	F49E12.12
chrI	6137558	6137708	127	+	150	1.1388e-07	1570	0	0	NM_059366	pept-3
chrIV	13173435	13173585	220	+	150	1.14428e-07	1571	0	0	NM_070132	nas-14
chrX	12635924	12636074	31	-	150	1.14818e-07	1572	0	0	NM_077709	col-182
chrI	8079072	8079222	33	-	150	1.16657e-07	1573	0	0	NM_059820	che-3
chrII	8120816	8120966	153	+	150	1.16668e-07	1574	0	0	NM_001267208,NM_001267211,NM_001267210,NM_063301,NM_001129123,NM_001267213	NA,NA,NA,NA,NA,NA
chrX	10694817	10694967	89	+	150	1.16831e-07	1575	0	0	NM_077388	F13E6.4
chrI	8078172	8078287	58	-	115	1.18974e-07	1576	0	0	NM_059820	che-3
chrV	6224026	6224176	363	-	150	1.19303e-07	1577	0	0	NM_072195	W06H8.6
chrX	659445	659595	208	-	150	1.20216e-07	1578	0	1	NM_075735	T19D7.4
chrI	8077368	8077518	93	-	150	1.22411e-07	1579	0	0	NM_059820	che-3
chrV	13126324	13126474	406	-	150	1.23298e-07	1580	0	0	NM_073868	eat-6
chrI	4906946	4906994	106	+	48	1.23933e-07	1581	0	0	NM_059074	pgal-1
chrIV	10541508	10541658	110	-	150	1.25372e-07	1582	0	0	NM_001136396,NM_069546	T07G12.5,NA
chrII	1266791	1266941	32	-	150	1.25927e-07	1583	0	0	NM_061534	oac-30
chrIII	7479997	7480100	219	-	103	1.26464e-07	1584	0	0	NM_066244	mup-4
chrIV	7488181	7488331	58	+	150	1.28596e-07	1585	0	0	NM_068803	his-59
chrI	7946186	7946336	155	-	150	1.29323e-07	1586	0	0	NM_059792	jph-1
chrIV	9143177	9143327	52	-	150	1.30027e-07	1587	0	0	NM_069190	daf-10
chrIV	105950	106100	327	+	150	1.30639e-07	1588	1	0	NM_067459,NM_067460	NA,NA
chrI	12188806	12188956	213	+	150	1.30747e-07	1589	0	0	NM_060677	R05D7.5
chrIII	7484345	7484433	125	-	88	1.30825e-07	1590	0	0	NM_066244	mup-4
chrII	10759713	10759863	173	-	150	1.314e-07	1591	0	0	NM_001129129,NM_001129127,NM_001083157,NM_001129128,NM_001026867,NM_001129126,NM_001026868	C52A11.5,C52A11.5,C52A11.5,C52A11.5,C52A11.5,mpz-1,C52A11.5
chrI	10564836	10564986	130	+	150	1.31705e-07	1592	0	0	NM_060363	ubc-25
chrIII	6750589	6750716	38	+	127	1.3176e-07	1593	0	0	NM_171172,NM_001027497	NA,dig-1
chrIII	6750913	6751063	38	+	150	1.3176e-07	1594	0	0	NM_171172,NM_001027497	NA,dig-1
chrV	9668065	9668215	210	+	150	1.33424e-07	1595	0	0	NM_073091,NM_001276914	ZK287.1,ZK287.1
chrI	14243237	14243387	221	-	150	1.33464e-07	1596	0	0	NM_061085	C49A1.10
chrIII	6760685	6760835	54	+	150	1.34072e-07	1597	0	0	NM_171172,NM_001027497	NA,dig-1
chrX	14595513	14595663	94	+	150	1.34118e-07	1598	0	0	NM_171802	C44H4.8
chrIII	13386170	13386272	31	+	102	1.34917e-07	1599	0	0	NM_067356	T03F6.4
chrX	13487707	13487857	56	-	150	1.35124e-07	1600	0	0	NM_001083291	sad-1
chrIII	3142128	3142278	263	-	150	1.35161e-07	1601	0	0	NM_171094	C44B11.4
chrIII	7486988	7487138	173	-	150	1.35177e-07	1602	0	0	NM_066244	mup-4
chrV	20854130	20854280	51	-	150	1.35247e-07	1603	0	0	NM_075629	try-4
chrII	11845819	11845969	258	+	150	1.36507e-07	1604	0	0	NM_001267391,NM_001267392	NA,T27D12.1
chrX	12263387	12263472	49	+	85	1.37856e-07	1605	0	0	NM_077643	E01G6.1
chrV	2706938	2707088	276	+	150	1.38833e-07	1606	0	0	NM_071332	NA
chrV	13029519	13029669	291	+	150	1.41603e-07	1607	1	0	NM_073855	fmi-1
chrIII	5751514	5751664	29	+	150	1.4321e-07	1608	0	0	NM_001268002,NM_001268001,NM_001268000	B0244.4,NA,NA
chrIV	17371822	17371920	28	+	98	1.44017e-07	1609	0	0	NM_001269019,NM_001269020	C30H6.5,C30H6.5
chrI	3010639	3010789	107	+	150	1.44167e-07	1610	0	0	NM_058687	col-48
chrV	10760481	10760631	135	+	150	1.44208e-07	1611	0	0	NM_073345	F28H7.8
chrI	520278	520428	149	-	150	1.44509e-07	1612	0	0	NM_001129077,NM_001129076	Y65B4BL.6,NA
chrIV	17486786	17486936	140	-	150	1.4457e-07	1613	0	0	NM_001047438,NM_001047437	nas-6,NA
chrIV	9144792	9144893	554	+	101	1.45317e-07	1614	0	0	NM_182278,NM_069191,NM_182277	flp-1,flp-1,flp-1
chrI	3078317	3078467	200	-	150	1.46434e-07	1615	0	0	NM_170839,NM_170840,NM_171834	M01B12.4,M01B12.4,M01B12.4
chrX	2813843	2813966	43	-	123	1.46588e-07	1616	0	0	NM_076088	C14A11.6
chrX	8661183	8661310	38	+	127	1.47022e-07	1617	0	0	NM_001029607	NA
chrIV	9143724	9143795	33	-	71	1.47031e-07	1618	0	0	NM_069190	daf-10
chrV	6187895	6188045	38	-	150	1.47356e-07	1619	0	0	NM_001029033,NM_001029032,NM_001029031,NM_001029030	ttn-1,ttn-1,ttn-1,H05O09.3
chrIV	9282910	9283060	154	+	150	1.47415e-07	1620	0	0	NM_069219	hum-9
chrX	11920441	11920591	47	+	150	1.4745e-07	1621	0	0	NM_077593	Y62H9A.13
chrI	8772159	8772254	95	-	95	1.47895e-07	1622	0	0	NM_059974	pqn-26
chrIII	8908363	8908513	656	+	150	1.49421e-07	1623	0	0	NM_001027848,NM_001027851,NM_001027847,NM_001027849,NM_001027846,NM_001027850	unc-32,unc-32,unc-32,unc-32,unc-32,unc-32
chrI	7617629	7617779	321	+	150	1.51595e-07	1624	0	0	NM_059726	lrp-1
chrIII	6753558	6753708	66	+	150	1.51673e-07	1625	0	0	NM_171172,NM_001027497	NA,dig-1
chrIII	6756267	6756417	66	+	150	1.51673e-07	1626	0	0	NM_171172,NM_001027497	NA,dig-1
chrI	12837233	12837335	31	+	102	1.53013e-07	1627	0	0	NM_001026559,NM_001026561,NM_001026560	NA,NA,ptr-17
chrI	7892189	7892339	396	+	150	1.54233e-07	1628	0	0	NM_001263694,NM_001263695	NA,F55D12.2
chrI	12843120	12843270	84	+	150	1.55408e-07	1629	0	0	NM_001026561	NA
chrII	114322	114472	155	+	150	1.55644e-07	1630	0	0	NM_061262	C50D2.1
chrX	3687564	3687622	167	-	58	1.57285e-07	1631	0	0	NM_076234	tag-278
chrII	7313699	7313849	124	-	150	1.59512e-07	1632	0	0	NM_063129	F45E12.6
chrX	4999923	5000073	584	+	150	1.60714e-07	1633	0	0	NM_076449	set-30
chrIV	1509892	1510042	62	+	150	1.61587e-07	1634	0	0	NM_067687	Y77E11A.1
chrIII	11126272	11126422	192	+	150	1.61763e-07	1635	0	0	NM_067032	Y48A6C.4
chrIV	11989639	11989789	222	-	150	1.62187e-07	1636	0	0	NM_001268675,NM_001129363,NM_001268672,NM_069872,NM_069873,NM_001268673,NM_001268674	unc-22,unc-22,unc-22,unc-22,unc-22,unc-22,unc-22
chrX	10580767	10580917	157	+	150	1.62707e-07	1637	0	0	NM_001029550,NM_001029549	nhx-5,NA
chrI	9726005	9726155	225	+	150	1.66031e-07	1638	0	0	NM_170911	NA
chrV	9798159	9798309	56	+	150	1.6646e-07	1639	0	0	NM_073127	F46B6.9
chrIV	8840420	8840570	406	+	150	1.67038e-07	1640	0	0	NM_001268410,NM_001268409,NM_069129	NA,NA,T11B7.1
chrII	7003849	7003971	139	+	122	1.68415e-07	1641	0	0	NM_171017,NM_001026870	unc-104,unc-104
chrX	6944143	6944293	380	-	150	1.68998e-07	1642	0	0	NM_171716	inx-1
chrIII	7761856	7762006	274	-	150	1.69493e-07	1643	0	0	NM_066288	NA
chrX	8387302	8387452	42	-	150	1.70554e-07	1644	0	0	NM_001029476,NM_001029477,NM_001029480,NM_001029478	NA,NA,NA,NA
chrV	6788570	6788720	223	-	150	1.70908e-07	1645	0	0	NM_072320	gck-2
chrI	7446670	7446820	338	+	150	1.72215e-07	1646	0	0	NM_001026703,NM_001263573,NM_001026700,NM_001026702,NM_001026701	unc-13,unc-13,unc-13,unc-13,unc-13
chrII	6816113	6816263	160	+	150	1.73316e-07	1647	0	0	NM_001026958,NM_062993	snt-1,snt-1
chrI	4601733	4601883	300	-	150	1.74052e-07	1648	0	0	NM_059002	nrd-1
chrIV	7487663	7487813	205	-	150	1.74093e-07	1649	0	0	NM_068802	his-60
chrX	12679301	12679368	30	+	67	1.74659e-07	1650	0	0	NM_077715	adt-1
chrV	6852555	6852705	59	-	150	1.76828e-07	1651	0	0	NM_072344	gpa-10
chrIV	11147414	11147564	1470	-	150	1.77003e-07	1652	0	0	NM_001083204,NM_001083203	F01G4.6,NA
chrII	8753938	8754088	45	-	150	1.77153e-07	1653	0	0	NM_001027071	K08F8.7
chrIII	6763147	6763297	37	+	150	1.77485e-07	1654	0	0	NM_171172,NM_001027497	NA,dig-1
chrIV	10249530	10249680	453	+	150	1.77642e-07	1655	0	0	NM_069478	F01G10.10
chrI	9166684	9166834	1504	+	150	1.79085e-07	1656	0	0	NM_001264081,NM_001264082	NA,eef-2
chrI	8445250	8445400	40	-	150	1.79165e-07	1657	0	0	NM_001263849,NM_001263848	F10D11.6,NA
chrI	4060415	4060565	184	+	150	1.79684e-07	1658	0	0	NM_001025817,NM_001025813,NM_001025819,NM_001025814,NM_001025818	unc-89,unc-89,unc-89,unc-89,unc-89
chrIV	7600029	7600179	63	+	150	1.80663e-07	1659	0	0	NM_068834	tag-80
chrV	6169160	6169310	87	-	150	1.81542e-07	1660	0	0	NM_001029033,NM_001029032,NM_001029031,NM_001029030	ttn-1,ttn-1,ttn-1,H05O09.3
chrX	3175758	3175780	112	-	22	1.82148e-07	1661	0	0	NM_171650,NM_076145,NM_171943	klp-4,klp-4,klp-4
chrIV	8014382	8014505	41	+	123	1.83365e-07	1662	0	0	NM_068940	C26B2.8
chrII	114466	114616	253	-	150	1.83804e-07	1663	0	0	NM_061263	K10B4.3
chrII	8658357	8658507	334	+	150	1.83972e-07	1664	0	0	NM_063437	pyr-1
chrV	10109855	10110005	35	-	150	1.84128e-07	1665	0	0	NM_073198	C08B6.3
chrI	8913921	8914071	303	-	150	1.86803e-07	1666	0	0	NM_171842,NM_170907	T08G11.1,T08G11.1
chrII	8632753	8632903	110	-	150	1.87581e-07	1667	0	0	NM_063434	cutl-12
chrIII	4644755	4644905	72	-	150	1.8917e-07	1668	0	0	NM_001276774	pqn-29
chrII	8014817	8014967	475	+	150	1.89604e-07	1669	0	0	NM_063275	DH11.2
chrI	3940059	3940209	331	-	150	1.90435e-07	1670	0	0	NM_058869	lrp-2
chrV	6123752	6123902	394	-	150	1.90797e-07	1671	0	1	NM_001029033,NM_001029032,NM_001029031	ttn-1,ttn-1,ttn-1
chrV	11684926	11685076	392	+	150	1.91172e-07	1672	0	0	NM_001269424,NM_001269425,NM_001269426,NM_001269427	NA,NA,NA,ape-1
chrI	6499167	6499317	296	+	150	1.91338e-07	1673	1	1	NM_059470,NM_181994	NA,acdh-1
chrII	7915323	7915473	237	-	150	1.92214e-07	1674	0	0	NM_001267201,NM_063266,NM_001276734,NM_001267200,NM_063265	tag-341,NA,NA,NA,NA
chrII	4633215	4633365	297	-	150	1.93178e-07	1675	0	1	NM_182228,NM_062418,NM_062419,NM_062420	dyf-14,NA,NA,NA
chrIV	5499275	5499425	166	-	150	1.93309e-07	1676	0	0	NM_068422,NM_068421	unc-5,unc-5
chrV	12109144	12109294	188	+	150	1.9589e-07	1677	0	0	NM_073638	nhr-136
chrI	4583788	4583938	440	-	150	1.96682e-07	1678	1	0	NM_001025900,NM_001025901,NM_058997	NA,D1007.5,rps-10
chrIV	7606690	7606840	82	+	150	1.96711e-07	1679	0	0	NM_068835	F45E4.18
chrIV	6110286	6110436	170	+	150	1.97281e-07	1680	0	0	NM_001028107,NM_171350	lag-1,lag-1
chrII	6995821	6995971	218	+	150	1.98011e-07	1681	0	0	NM_171017,NM_001026870	unc-104,unc-104
chrX	16379799	16379949	211	+	150	1.99844e-07	1682	1	0	NM_171809,NM_171810	sur-7,sur-7
chrIV	10685739	10685889	79	-	150	2.01728e-07	1683	0	0	NM_069572	K08C7.6
chrX	4101906	4102056	540	-	150	2.02057e-07	1684	1	1	NM_001047814	R02E4.3
chrI	6498185	6498335	305	+	150	2.02473e-07	1685	0	1	NM_059470,NM_181994	NA,acdh-1
chrII	8658507	8658657	242	+	150	2.02492e-07	1686	0	0	NM_063437	pyr-1
chrIV	8538052	8538202	314	+	150	2.02979e-07	1687	0	0	NM_171401,NM_171402,NM_171403,NM_069057	NA,NA,NA,pkg-2
chrI	7622325	7622475	345	+	150	2.04195e-07	1688	1	0	NM_059726	lrp-1
chrII	5435810	5435879	28	-	69	2.04478e-07	1689	0	0	NM_062630	dct-5
chrV	11127213	11127363	42	+	150	2.07415e-07	1690	0	0	NM_073429,NM_073430	C06H2.2,jmjd-5
chrV	15347866	15348016	189	-	150	2.07665e-07	1691	0	0	NM_074406	clec-230
chrIV	17374738	17374854	82	+	116	2.08075e-07	1692	0	0	NM_001269019,NM_001269020	C30H6.5,C30H6.5
chrI	10569233	10569383	85	+	150	2.09441e-07	1693	0	0	NM_060365	rla-0
chrI	8304255	8304373	412	-	118	2.09505e-07	1694	0	0	NM_001136304,NM_001136305,NM_059857	abts-1,abts-1,abts-1
chrV	11065229	11065318	406	-	89	2.09911e-07	1695	1	0	NM_073415	T04C12.3
chrX	780458	780608	61	+	150	2.11929e-07	1696	0	0	NM_075753	nas-15
chrX	5720062	5720212	41	-	150	2.12281e-07	1697	0	0	NM_001038443,NM_001038442,NM_076563	C41G11.1,C41G11.1,rgs-6
chrIV	8907465	8907615	98	+	150	2.15821e-07	1698	0	0	NM_001268423	C27B7.7
chrX	11431726	11431876	117	-	150	2.20011e-07	1699	0	0	NM_001270228	NA
chrX	15270802	15270952	56	-	150	2.22211e-07	1700	0	0	NM_001270330,NM_001029499	kin-20,NA
chrII	192590	192740	55	-	150	2.23927e-07	1701	0	0	NM_061278	abu-11
chrIV	3041993	3042143	412	-	150	2.26387e-07	1702	0	0	NM_067883	eel-1
chrV	11632988	11633138	309	-	150	2.27818e-07	1703	0	0	NM_001269418,NM_001269415,NM_001269416,NM_001276934,NM_001269414,NM_001269417	sipa-1,sipa-1,sipa-1,sipa-1,sipa-1,sipa-1
chrX	7685533	7685683	204	+	150	2.29065e-07	1704	0	0	NM_001029437,NM_001029435	NA,NA
chrI	8445700	8445850	281	-	150	2.31557e-07	1705	0	0	NM_001263849,NM_001263848	F10D11.6,NA
chrV	15466367	15466517	25	+	150	2.31805e-07	1706	0	0	NM_074448	pqn-71
chrI	4626914	4627064	145	-	150	2.34867e-07	1707	0	0	NM_059006	NA
chrV	10712804	10712954	225	-	150	2.35044e-07	1708	0	0	NM_001276928,NM_073334	T28B11.1,NA
chrIII	10205255	10205405	603	+	150	2.35743e-07	1709	0	0	NM_066859	chc-1
chrII	12361456	12361597	112	-	141	2.36173e-07	1710	0	0	NM_064223	Y57A10B.1
chrIV	6446273	6446423	146	+	150	2.36189e-07	1711	0	0	NM_001028397,NM_001028398	Y73B6BL.31,Y73B6BL.31
chrII	10758173	10758323	177	-	150	2.37311e-07	1712	0	0	NM_001129129,NM_001129127,NM_001083157,NM_001129128,NM_001026867,NM_001129126,NM_001026868	C52A11.5,C52A11.5,C52A11.5,C52A11.5,C52A11.5,mpz-1,C52A11.5
chrII	9653726	9653876	47	-	150	2.37531e-07	1713	0	0	NM_063679,NM_001027338	ZK1307.2,NA
chrX	5852460	5852559	162	-	99	2.39099e-07	1714	0	0	NM_001270100,NM_001270099	hog-1,NA
chrIV	9282658	9282808	353	+	150	2.3982e-07	1715	0	0	NM_069219	hum-9
chrI	10799820	10799933	235	+	113	2.41147e-07	1716	0	0	NM_060422	2013-03-06
chrX	5594326	5594476	746	+	150	2.41321e-07	1717	0	0	NM_076542	unc-97
chrX	11016615	11016765	139	+	150	2.41825e-07	1718	0	0	NM_001029552,NM_077441,NM_001029554,NM_001029555,NM_001029553	egl-15,egl-15,NA,NA,NA
chrI	7873729	7873879	466	-	150	2.41888e-07	1719	0	0	NM_059776	suro-1
chrII	10283383	10283533	275	-	150	2.43631e-07	1720	0	0	NM_001027368,NM_001027369	NA,nep-26
chrV	14092534	14092684	37	+	150	2.43665e-07	1721	0	0	NM_001269626,NM_001269627,NM_074095	NA,him-5,D1086.3
chrX	15425193	15425294	43	-	101	2.45721e-07	1722	0	0	NM_078148	nas-13
chrX	1012987	1013137	189	-	150	2.45726e-07	1723	0	0	NM_075792	F55A4.2
chrX	11997582	11997732	224	-	150	2.46111e-07	1724	0	0	NM_171782,NM_001047832,NM_001038483,NM_171783	NA,NA,sma-5,NA
chrIV	10461659	10461809	32	-	150	2.47076e-07	1725	0	0	NM_001027940	NA
chrII	8978684	8978834	162	-	150	2.47145e-07	1726	0	0	NM_063512	C18E9.7
chrIV	10530482	10530632	73	+	150	2.48002e-07	1727	0	0	NM_001268560,NM_001268561,NM_001268562,NM_069543	NA,NA,cal-4,T07G12.2
chrIV	9276901	9277051	169	+	150	2.49009e-07	1728	0	0	NM_069219	hum-9
chrV	12762939	12763089	497	-	150	2.50396e-07	1729	1	1	NM_073791	abcf-1
chrI	8409125	8409275	1012	-	150	2.51009e-07	1730	0	0	NM_059880,NM_001025914	lin-28,NA
chrIII	12116136	12116263	217	-	127	2.51024e-07	1731	0	0	NM_067177	lron-12
chrV	5193105	5193255	53	-	150	2.53035e-07	1732	0	0	NM_071992	abu-8
chrI	72447	72597	172	+	150	2.57585e-07	1733	0	0	NM_001026607	csk-1
chrI	7527251	7527401	29	+	150	2.59285e-07	1734	0	0	NM_059708	nas-36
chrV	14712662	14712812	60	+	150	2.61552e-07	1735	0	0	NM_001276961,NM_074230	R08A2.5,R08A2.5
chrI	4059878	4060028	262	+	150	2.62913e-07	1736	0	0	NM_001025817,NM_001025813,NM_001025819,NM_001025814,NM_001025818	unc-89,unc-89,unc-89,unc-89,unc-89
chrIII	2035022	2035122	44	-	100	2.63586e-07	1737	0	0	NM_001267924,NM_001267923	dpy-1,NA
chrIV	14383572	14383722	62	-	150	2.64887e-07	1738	0	0	NM_070344	paqr-3
chrV	5734593	5734743	52	-	150	2.65302e-07	1739	0	0	NM_072106	K09H11.6
chrV	6186213	6186260	36	-	47	2.67425e-07	1740	0	0	NM_001029033,NM_001029032,NM_001029031,NM_001029030	ttn-1,ttn-1,ttn-1,H05O09.3
chrIV	9993180	9993330	593	-	150	2.68355e-07	1741	1	0	NM_001038316,NM_001268520,NM_001038315	uba-1,NA,NA
chrI	398900	399050	226	+	150	2.69414e-07	1742	0	0	NM_058329	otub-2
chrX	4472255	4472405	81	-	150	2.69848e-07	1743	0	0	NM_076370	ncr-1
chrX	7095966	7096061	26	-	95	2.70856e-07	1744	0	0	NM_076794,NM_076793	C36B7.5,C36B7.5
chrIV	12168833	12168983	80	+	150	2.72299e-07	1745	0	0	NM_069910	F20B10.3
chrIII	12796227	12796354	248	-	127	2.74349e-07	1746	0	0	NM_067263	agmo-1
chrI	1725196	1725346	458	+	150	2.74723e-07	1747	0	0	NM_001026647,NM_058485	Y71G12B.11,NA
chrIV	7214898	7215048	438	+	150	2.77516e-07	1748	0	0	NM_068740	kcc-1
chrI	7694011	7694161	127	+	150	2.77872e-07	1749	0	0	NM_001267076,NM_001263636,NM_059741	rlbp-1,rlbp-1,T23G11.4
chrV	10965430	10965580	54	-	150	2.78155e-07	1750	0	0	NM_073398	F17C11.10
chrIV	11974481	11974631	721	-	150	2.78672e-07	1751	0	0	NM_001268675,NM_001129363,NM_001268672,NM_069872,NM_069873,NM_001268673,NM_001268674	unc-22,unc-22,unc-22,unc-22,unc-22,unc-22,unc-22
chrII	7099948	7100098	531	-	150	2.79354e-07	1752	0	0	NM_001027132,NM_001027131	mmaa-1,NA
chrX	7548239	7548389	32	+	150	2.82778e-07	1753	0	0	NM_076875	col-174
chrII	7107402	7107552	316	-	150	2.83288e-07	1754	0	0	NM_063068	F10E7.9
chrV	10231447	10231597	38	+	150	2.84297e-07	1755	0	0	NM_001028482	fipr-6
chrI	7450541	7450691	164	+	150	2.85393e-07	1756	0	0	NM_001026703,NM_001263573,NM_001026700,NM_001026702,NM_001026701	unc-13,unc-13,unc-13,unc-13,unc-13
chrIII	8767196	8767316	57	-	120	2.86454e-07	1757	0	0	NM_066533	NA
chrV	12231585	12231596	46	-	11	2.8717e-07	1758	0	0	NM_073664	myo-3
chrX	563494	563644	130	+	150	2.8851e-07	1759	0	0	NM_075719	nas-38
chrII	3420695	3420845	270	-	150	2.88626e-07	1760	0	0	NM_062137,NM_182128	nep-11,nep-11
chrX	9069946	9070096	53	+	150	2.90519e-07	1761	0	0	NM_001270140	F47E1.17
chrIV	9321013	9321163	46	-	150	2.9124e-07	1762	0	0	NM_069234	F49C12.12
chrV	12525199	12525349	120	-	150	2.91333e-07	1763	0	0	NM_073738	C13C12.2
chrX	6896965	6897115	66	+	150	2.92104e-07	1764	0	0	NM_076764	unc-6
chrX	3857677	3857827	52	-	150	2.92855e-07	1765	0	0	NM_001029806,NM_171659,NM_001029807	ceh-18,ceh-18,ceh-18
chrV	6173138	6173288	126	-	150	2.94042e-07	1766	0	0	NM_001029033,NM_001029032,NM_001029031,NM_001029030	ttn-1,ttn-1,ttn-1,H05O09.3
chrX	16185110	16185260	179	+	150	2.97635e-07	1767	0	0	NM_078236	R11.2
chrII	10286350	10286435	175	-	85	2.99914e-07	1768	0	1	NM_001027368,NM_001027369	NA,nep-26
chrII	6692307	6692431	105	+	124	3.06292e-07	1769	0	0	NM_062959	C18H9.3
chrV	10476549	10476699	498	+	150	3.06562e-07	1770	0	0	NM_001028663,NM_171533,NM_001047640,NM_001028662	egl-9,egl-9,egl-9,egl-9
chrIV	6846054	6846204	53	-	150	3.09684e-07	1771	0	0	NM_001028174,NM_171370,NM_171369	R13H7.2,NA,NA
chrX	3934336	3934481	25	+	145	3.11462e-07	1772	0	0	NM_076280	T19D2.1
chrII	10193121	10193271	24	+	150	3.13257e-07	1773	0	0	NM_063797	R05H5.7
chrIII	12984215	12984365	24	+	150	3.13257e-07	1774	0	0	NM_001268254,NM_001268255	NA,ZK1010.4
chrIV	17311559	17311709	24	+	150	3.13257e-07	1775	0	0	NM_070675	T28F3.9
chrV	18350357	18350507	24	+	150	3.13257e-07	1776	0	0	NM_075188	C08E8.3
chrIV	9937240	9937390	203	-	150	3.13396e-07	1777	0	0	NM_001268518,NM_001268519	gon-1,gon-1
chrIII	7479547	7479697	56	-	150	3.15059e-07	1778	0	0	NM_066244	mup-4
chrI	7323444	7323594	92	-	150	3.1538e-07	1779	0	0	NM_001026304	NA
chrIII	4310305	4310455	88	-	150	3.16094e-07	1780	0	0	NM_065464	evl-14
chrIV	8592310	8592356	43	+	46	3.16354e-07	1781	0	0	NM_001028371,NM_001038366,NM_001028372,NM_001028373	NA,NA,NA,catp-7
chrIV	12015216	12015366	68	-	150	3.20474e-07	1782	0	0	NM_069875	lips-6
chrX	13018350	13018500	55	-	150	3.22331e-07	1783	0	0	NM_001029316,NM_001029317	npr-10,npr-10
chrX	14307722	14307872	98	-	150	3.23044e-07	1784	0	0	NM_077983,NM_077984	C11H1.2,C11H1.3
chrIII	4521128	4521243	83	+	115	3.26411e-07	1785	0	0	NM_001267988	NA
chrIV	9280494	9280570	121	+	76	3.2694e-07	1786	0	0	NM_069219	hum-9
chrI	8993394	8993544	76	+	150	3.29531e-07	1787	0	0	NM_060017	F32H2.8
chrX	10694667	10694817	148	+	150	3.29838e-07	1788	0	0	NM_077388	F13E6.4
chrX	15697591	15697740	165	+	149	3.3003e-07	1789	0	0	NM_078183	ZK662.2
chrII	8177459	8177588	38	-	129	3.30523e-07	1790	0	0	NM_063316	T05C12.4
chrX	7657378	7657528	174	-	150	3.30953e-07	1791	0	0	NM_076892	pcca-1
chrIII	3918639	3918789	303	+	150	3.31812e-07	1792	0	0	NM_065387,NM_065388	ccdc-47,ZK1058.3
chrIV	10337152	10337302	40	-	150	3.32167e-07	1793	0	0	NM_001028132	K11E8.7
chrIV	2936753	2936903	154	+	150	3.3365e-07	1794	0	0	NM_067873	Y54G2A.4
chrX	9717658	9717808	108	+	150	3.33991e-07	1795	0	0	NM_001136453,NM_077234,NM_001029411	him-4,him-4,him-4
chrV	12224241	12224391	244	+	150	3.36259e-07	1796	0	0	NM_073662,NM_001129505,NM_073663	NA,NA,vab-8
chrI	6878223	6878373	170	-	150	3.39503e-07	1797	0	0	NM_001026456,NM_001026455	asd-2,NA
chrII	1829941	1830091	590	+	150	3.40054e-07	1798	0	0	NM_061685	math-41
chrII	10285837	10285987	317	-	150	3.4103e-07	1799	0	0	NM_001027368,NM_001027369	NA,nep-26
chrII	7737327	7737477	56	+	150	3.42966e-07	1800	0	0	NM_063224	NA
chrIII	5009767	5009917	366	-	150	3.44408e-07	1801	0	0	NM_001047402,NM_001047403	larp-1,NA
chrIV	14826300	14826450	943	+	150	3.44602e-07	1802	0	1	NM_070393	rps-18
chrIII	5654427	5654577	62	+	150	3.51447e-07	1803	0	0	NM_001025982,NM_001025981	NA,ckk-1
chrI	4149949	4150099	37	+	150	3.5163e-07	1804	0	0	NM_058908	R12E2.14
chrIII	13428412	13428455	72	-	43	3.52468e-07	1805	0	0	NM_067371	bli-5
chrIV	10324215	10324365	329	-	150	3.53376e-07	1806	0	0	NM_001268554,NM_001129316,NM_001028133,NM_001129317,NM_001028122,NM_001268553,NM_001136391,NM_001268552,NM_001028127,NM_001028129,NM_001028125,NM_001028126,NM_001028128,NM_001268551	K11E8.7,K11E8.7,K11E8.7,K11E8.7,K11E8.7,K11E8.7,K11E8.7,K11E8.7,K11E8.7,K11E8.7,K11E8.7,K11E8.7,K11E8.7,unc-43
chrII	10752046	10752196	205	-	150	3.56412e-07	1807	0	0	NM_001267333,NM_001129129,NM_001129127,NM_001083157,NM_001129128,NM_001026867,NM_001129126	C52A11.5,C52A11.5,C52A11.5,C52A11.5,C52A11.5,C52A11.5,mpz-1
chrI	12837400	12837472	28	+	72	3.56842e-07	1808	0	0	NM_001026559,NM_001026561,NM_001026560	NA,NA,ptr-17
chrV	6176888	6177038	35	-	150	3.60359e-07	1809	0	0	NM_001029033,NM_001029032,NM_001029031,NM_001029030	ttn-1,ttn-1,ttn-1,H05O09.3
chrV	6165313	6165463	104	-	150	3.6079e-07	1810	0	0	NM_001029033,NM_001029032,NM_001029031,NM_001029030	ttn-1,ttn-1,ttn-1,H05O09.3
chrI	8301985	8302025	236	-	40	3.62599e-07	1811	1	0	NM_001136304,NM_001136305,NM_059857	abts-1,abts-1,abts-1
chrV	15874036	15874186	78	-	150	3.63262e-07	1812	0	0	NM_074566	nhr-102
chrX	2429794	2429944	70	-	150	3.64783e-07	1813	0	0	NM_076043	T07D1.2
chrIII	7481052	7481202	233	-	150	3.67258e-07	1814	0	0	NM_066244	mup-4
chrX	3686833	3686983	346	-	150	3.6736e-07	1815	0	1	NM_076234	tag-278
chrI	134162	134312	165	+	150	3.68544e-07	1816	0	0	NM_058280,NM_001026318,NM_058282	NA,mex-3,F53G12.4
chrII	6306151	6306301	222	+	150	3.69436e-07	1817	0	0	NM_062866,NM_001038240	C29F5.1,C29F5.8
chrX	9787508	9787658	186	-	150	3.70017e-07	1818	0	0	NM_077241	F36G3.1
chrI	4339664	4339814	57	+	150	3.71167e-07	1819	0	0	NM_058952	anc-1
chrX	17019496	17019646	61	-	150	3.71317e-07	1820	0	0	NM_078349	F35B3.4
chrII	14501299	14501449	75	+	150	3.71343e-07	1821	0	0	NM_064609	K10H10.4
chrX	3914956	3915106	40	-	150	3.71478e-07	1822	0	0	NM_076276	T22B2.6
chrIV	9098608	9098758	168	+	150	3.7285e-07	1823	0	0	NM_069183	cpna-3
chrIV	16646393	16646543	54	-	150	3.73523e-07	1824	0	0	NM_070569,NM_070570	Y51H4A.13,set-26
chrX	7272195	7272345	53	-	150	3.74825e-07	1825	0	0	NM_171720	NA
chrIII	7143159	7143273	29	-	114	3.81293e-07	1826	0	0	NM_001025942,NM_001025943	glr-2,glr-2
chrX	7548089	7548239	79	+	150	3.83111e-07	1827	0	0	NM_076875	col-174
chrV	1625157	1625307	44	-	150	3.83929e-07	1828	0	0	NM_071059	nhr-237
chrIII	3908854	3909004	77	-	150	3.87398e-07	1829	0	0	NM_065386	pat-3
chrII	7174489	7174539	64	-	50	3.88023e-07	1830	0	0	NM_063088	glc-4
chrIII	9738955	9739105	110	-	150	3.88691e-07	1831	0	0	NM_001268090,NM_001268089	T05G5.1,NA
chrV	20574911	20575052	35	+	141	3.89203e-07	1832	0	0	NM_001028691	F26F2.8
chrIV	12850751	12850872	126	+	121	3.90814e-07	1833	0	0	NM_001268747,NM_001268748	NA,NA
chrX	13665396	13665546	92	+	150	3.91329e-07	1834	0	0	NM_001029183	C04A11.5
chrV	14544473	14544623	396	-	150	3.91707e-07	1835	0	0	NM_001269668,NM_001269667	C53A5.6,C53A5.6
chrX	13690919	13691069	169	+	150	3.92587e-07	1836	0	0	NM_077890	adm-2
chrIII	10014036	10014186	113	-	150	3.97774e-07	1837	0	0	NM_001268127	NA
chrIII	7479847	7479997	237	-	150	3.97936e-07	1838	0	0	NM_066244	mup-4
chrV	6170360	6170510	80	-	150	3.98989e-07	1839	0	0	NM_001029033,NM_001029032,NM_001029031,NM_001029030	ttn-1,ttn-1,ttn-1,H05O09.3
chrV	9971013	9971163	152	-	150	4.06756e-07	1840	0	0	NM_001269230,NM_001269229,NM_001269228	unc-41,unc-41,unc-41
chrX	8500896	8501046	30	+	150	4.11976e-07	1841	0	0	NM_077040	grd-14
chrI	4334883	4335033	32	+	150	4.13339e-07	1842	0	0	NM_058952	anc-1
chrV	9180393	9180543	329	-	150	4.14378e-07	1843	0	0	NM_072979	ptr-1
chrI	1488573	1488676	106	+	103	4.16102e-07	1844	0	0	NM_058459	dyb-1
chrI	7871975	7872125	507	+	150	4.17916e-07	1845	0	0	NM_001026416,NM_001026417,NM_001026419,NM_001026418	NA,NA,NA,pck-2
chrI	2376938	2377088	63	-	150	4.18201e-07	1846	0	0	NM_058568	sydn-1
chrX	4471256	4471406	884	+	150	4.18566e-07	1847	0	0	NM_076369	asb-2
chrII	7107552	7107702	257	-	150	4.21049e-07	1848	0	0	NM_063068	F10E7.9
chrV	20894192	20894342	83	+	150	4.22654e-07	1849	0	0	NM_001270033,NM_001028668,NM_001028669,NM_001270032,NM_001136423	unc-80,unc-80,unc-80,unc-80,unc-80
chrX	11805299	11805449	42	-	150	4.24747e-07	1850	0	0	NM_001270243,NM_001270242,NM_001270241	C34E11.2,NA,NA
chrI	6159930	6160080	47	-	150	4.27052e-07	1851	0	0	NM_059375	T09B4.7
chrX	15284039	15284189	47	+	150	4.27052e-07	1852	0	0	NM_078133	jud-4
chrI	8931153	8931224	146	-	71	4.3409e-07	1853	0	0	NM_182084,NM_001264004,NM_060004	madd-4,NA,NA
chrI	4733150	4733300	67	+	150	4.39158e-07	1854	0	0	NM_059037	ugt-25
chrI	3935494	3935600	262	-	106	4.42867e-07	1855	0	0	NM_058869	lrp-2
chrV	14240495	14240645	177	-	150	4.46358e-07	1856	1	0	NM_001028853	K02E11.10
chrII	7114711	7114861	38	-	150	4.49339e-07	1857	0	0	NM_063071	cutl-5
chrI	14570338	14570351	61	-	13	4.50311e-07	1858	0	0	NM_001026512,NM_001026513	NA,Y105E8A.24
chrIV	15722160	15722310	50	+	150	4.50518e-07	1859	0	0	NM_001268947,NM_001268948	Y105C5A.15,Y105C5A.15
chrI	5866464	5866614	42	-	150	4.51707e-07	1860	0	0	NM_059302	F33D11.10
chrX	15422845	15422995	65	+	150	4.59926e-07	1861	0	0	NM_001277049,NM_078147	NA,NA
chrIV	7116959	7117097	116	+	138	4.60452e-07	1862	0	0	NM_068713	nas-8
chrIV	6792396	6792546	204	+	150	4.60551e-07	1863	0	0	NM_068639	vha-8
chrII	7003331	7003481	256	+	150	4.64325e-07	1864	0	0	NM_171017,NM_001026870	unc-104,unc-104
chrV	8548667	8548817	98	+	150	4.66284e-07	1865	0	0	NM_072803	asns-1
chrI	4339964	4340114	45	+	150	4.6923e-07	1866	0	0	NM_058952	anc-1
chrIII	5908833	5908983	608	+	150	4.69295e-07	1867	0	0	NM_065881,NM_065882	C28H8.4,C28H8.3
chrIII	6632777	6632927	98	-	150	4.71076e-07	1868	0	0	NM_001026000,NM_001025999	NA,NA
chrII	6692007	6692157	153	+	150	4.72993e-07	1869	0	0	NM_062959	C18H9.3
chrX	4610860	4611010	198	-	150	4.75372e-07	1870	0	0	NM_171672	pqn-65
chrX	9878304	9878431	40	+	127	4.75691e-07	1871	0	0	NM_077256	R07B1.9
chrX	2823571	2823666	102	-	95	4.77517e-07	1872	0	0	NM_076089	ssr-2
chrV	6187659	6187809	34	-	150	4.85682e-07	1873	0	0	NM_001029033,NM_001029032,NM_001029031,NM_001029030	ttn-1,ttn-1,ttn-1,H05O09.3
chrX	15425341	15425483	65	-	142	4.85768e-07	1874	0	0	NM_078148	nas-13
chrII	7587404	7587554	132	-	150	4.90319e-07	1875	0	0	NM_001026977,NM_063191,NM_001026975	syd-1,NA,NA
chrII	8228895	8229045	229	+	150	4.95454e-07	1876	0	0	NM_001129154,NM_063330,NM_063329,NM_063331	NA,NA,NA,dab-1
chrV	6264689	6264839	364	-	150	4.98505e-07	1877	0	0	NM_072198	mrck-1
chrII	9580667	9580792	117	+	125	5.013e-07	1878	0	0	NM_063656	exc-7
chrII	5870286	5870436	352	-	150	5.01763e-07	1879	0	1	NM_062771,NM_062770,NM_182235	F55C12.5,NA,NA
chrI	4070019	4070169	393	+	150	5.01967e-07	1880	0	0	NM_001025817,NM_001025813,NM_001025819,NM_001025814,NM_001025818	unc-89,unc-89,unc-89,unc-89,unc-89
chrIV	10003039	10003100	99	-	61	5.04141e-07	1881	0	0	NM_069402	C47E12.2
chrIII	9814985	9815114	655	-	129	5.06946e-07	1882	0	0	NM_066775	cnx-1
chrI	8271860	8271989	110	+	129	5.08382e-07	1883	0	0	NM_001263792	cutl-8
chrI	4264548	4264698	74	+	150	5.13628e-07	1884	0	0	NM_058939,NM_182042	NA,met-1
chrIV	7231180	7231330	68	+	150	5.16304e-07	1885	0	0	NM_001129293,NM_001129294	D2024.4,NA
chrII	5313858	5314008	57	+	150	5.1789e-07	1886	0	0	NM_062594	gcy-12
chrIII	4970159	4970309	60	+	150	5.18802e-07	1887	0	0	NM_065653,NM_001136363	nca-2,nca-2
chrX	17326352	17326502	142	+	150	5.19065e-07	1888	0	0	NM_078409	ptr-5
chrIII	13388106	13388256	103	+	150	5.22497e-07	1889	1	0	NM_067356	T03F6.4
chrII	7492631	7492781	81	-	150	5.22609e-07	1890	0	0	NM_001027110	nas-23
chrIV	5843812	5843962	157	+	150	5.22835e-07	1891	0	0	NM_068469	C06E7.2
chrIII	770255	770405	427	+	150	5.24617e-07	1892	0	0	NM_001027405,NM_001027407,NM_001027406,NM_001027408	NA,NA,NA,ptl-1
chrII	6459326	6459429	123	-	103	5.24842e-07	1893	0	1	NM_062900	dgk-5
chrV	12016463	12016613	472	-	150	5.26803e-07	1894	1	0	NM_001269465,NM_001269466,NM_001269467	pkc-1,NA,NA
chrIV	10923362	10923512	367	+	150	5.27077e-07	1895	0	0	NM_069631	rbr-2
chrX	12265468	12265618	65	+	150	5.271e-07	1896	0	0	NM_077643	E01G6.1
chrIII	6767274	6767424	77	+	150	5.28744e-07	1897	0	0	NM_171172,NM_001027497	NA,dig-1
chrIV	5843662	5843812	221	+	150	5.29293e-07	1898	0	0	NM_068469	C06E7.2
chrII	1829467	1829595	371	+	128	5.30128e-07	1899	0	0	NM_061685	math-41
chrI	9073131	9073215	128	-	84	5.33673e-07	1900	0	0	NM_060038	rsbp-1
chrV	5532255	5532405	31	-	150	5.47394e-07	1901	0	0	NM_072059	grl-1
chrIV	4265023	4265173	55	+	150	5.48839e-07	1902	0	0	NM_068123	col-33
chrIV	17371672	17371822	23	+	150	5.49038e-07	1903	0	0	NM_001269019,NM_001269020	C30H6.5,C30H6.5
chrII	7736877	7737027	96	+	150	5.50995e-07	1904	0	0	NM_063224	NA
chrIV	10224139	10224289	50	+	150	5.54741e-07	1905	0	0	NM_069469,NM_069470	C24F3.2,nas-12
chrIV	12754782	12754921	562	-	139	5.58718e-07	1906	0	0	NM_070035	flp-9
chrX	13055762	13055912	24	+	150	5.62172e-07	1907	0	0	NM_077765,NM_001129689	K03A11.1,K03A11.6
chrI	12838907	12839057	58	+	150	5.62994e-07	1908	0	0	NM_001026559,NM_001026561,NM_001026560	NA,NA,ptr-17
chrV	16004588	16004738	31	+	150	5.70593e-07	1909	0	0	NM_171557	nhr-63
chrV	20521789	20521939	22	+	150	5.72742e-07	1910	0	0	NM_001269998	Y38H6C.24
chrX	15784508	15784658	22	-	150	5.72742e-07	1911	0	0	NM_078196	Y7A5A.3
chrI	4617852	4618000	263	-	148	5.74703e-07	1912	0	0	NM_170851,NM_059006	NA,NA
chrIII	7465528	7465678	108	+	150	5.75055e-07	1913	0	0	NM_066240,NM_066241	H14A12.3,NA
chrI	7678976	7679126	133	+	150	5.75855e-07	1914	0	0	NM_059736	T24B1.1
chrX	12683403	12683553	93	+	150	5.77081e-07	1915	0	0	NM_077715	adt-1
chrV	3198520	3198670	80	-	150	5.7915e-07	1916	0	0	NM_071480	K08D9.4
chrIII	7086662	7086812	495	-	150	5.7962e-07	1917	0	1	NM_001027830,NM_001027829	ZK418.9,NA
chrI	4059578	4059728	236	+	150	5.87976e-07	1918	0	1	NM_001025817,NM_001025813,NM_001025819,NM_001025814,NM_001025818	unc-89,unc-89,unc-89,unc-89,unc-89
chrX	11828008	11828158	186	+	150	5.9147e-07	1919	0	0	NM_001270246,NM_001270245	tag-241,tag-241
chrX	4228352	4228502	110	-	150	5.92586e-07	1920	0	0	NM_001047828,NM_001047829	rab-37,NA
chrI	4506817	4506906	177	+	89	5.93465e-07	1921	0	0	NM_001262699,NM_001026429,NM_058978,NM_058979	NA,NA,NA,gcy-28
chrI	6385138	6385288	266	+	150	5.98476e-07	1922	0	0	NM_059441,NM_059440,NM_001026674,NM_001026673	NA,NA,NA,gld-2
chrIV	14745292	14745442	71	+	150	5.99075e-07	1923	0	0	NM_001268896,NM_001268895,NM_001268894	Y57G11C.42,Y57G11C.42,Y57G11C.42
chrX	7547046	7547196	71	+	150	5.99075e-07	1924	0	0	NM_076875	col-174
chrV	6487794	6487944	60	+	150	6.01763e-07	1925	0	0	NM_001083280,NM_001083281,NM_001083282	unc-83,unc-83,unc-83
chrIV	10014016	10014166	225	+	150	6.03178e-07	1926	1	0	NM_069404	magu-4
chrII	7492396	7492442	40	-	46	6.04893e-07	1927	0	0	NM_001027110	nas-23
chrII	7994058	7994208	36	+	150	6.05706e-07	1928	0	0	NM_001267202,NM_001267203	NA,NA
chrV	5541903	5541979	47	+	76	6.07091e-07	1929	0	0	NM_072062	cft-1
chrI	4504424	4504570	175	+	146	6.07733e-07	1930	0	0	NM_001262699,NM_001026429,NM_058978,NM_058979	NA,NA,NA,gcy-28
chrII	10738445	10738595	38	-	150	6.09271e-07	1931	0	0	NM_001267335,NM_001267334,NM_001267333,NM_001129129,NM_001129127,NM_001083157,NM_001129128,NM_001026867,NM_001129126	C52A11.5,C52A11.5,C52A11.5,C52A11.5,C52A11.5,C52A11.5,C52A11.5,C52A11.5,mpz-1
chrIV	3613897	3614047	113	-	150	6.10077e-07	1932	0	0	NM_001028432	cha-1
chrV	13695162	13695312	78	+	150	6.1252e-07	1933	0	0	NM_001269609	NA
chrII	11656116	11656266	478	-	150	6.20202e-07	1934	0	0	NM_064089	nep-1
chrV	9129789	9129908	287	+	119	6.23612e-07	1935	0	0	NM_171499,NM_171498	F21C10.3,NA
chrV	13033014	13033164	253	+	150	6.25295e-07	1936	0	0	NM_073855	fmi-1
chrI	4685946	4686096	246	-	150	6.25572e-07	1937	0	0	NM_059025	chd-7
chrX	6129730	6129880	155	-	150	6.29235e-07	1938	0	0	NM_076629	Y72A10A.1
chrX	16373443	16373593	94	+	150	6.31268e-07	1939	0	0	NM_078259	ace-1
chrII	6554761	6554911	38	+	150	6.35379e-07	1940	0	0	NM_062922,NM_062923	tag-184,wrn-1
chrIII	13408566	13408701	22	+	135	6.36344e-07	1941	0	0	NM_067367	nas-1
chrIV	8128955	8129105	569	-	150	6.36549e-07	1942	0	0	NM_001028031,NM_001028030	F42G8.10,NA
chrX	8643053	8643203	45	-	150	6.37757e-07	1943	0	0	NM_001029384,NM_001029385	stg-2,stg-2
chrI	7528422	7528547	26	+	125	6.38022e-07	1944	0	0	NM_059708	nas-36
chrI	7627850	7628000	559	+	150	6.3911e-07	1945	0	0	NM_059726	lrp-1
chrI	7122599	7122749	237	-	150	6.39424e-07	1946	0	0	NM_059617	unc-14
chrV	10614410	10614560	93	-	150	6.40875e-07	1947	0	0	NM_001269301,NM_001269302,NM_001269303,NM_001269304,NM_001269305	NA,NA,NA,NA,H09F14.1
chrV	2324482	2324632	1103	-	150	6.46036e-07	1948	1	1	NM_001028634,NM_001028633	pud-3,NA
chrIII	6160886	6160956	53	+	70	6.46709e-07	1949	0	0	NM_001027400,NM_065935,NM_065934	nfm-1,NA,NA
chrX	10694217	10694367	306	+	150	6.47541e-07	1950	0	0	NM_077388	F13E6.4
chrX	9913847	9913997	68	-	150	6.51659e-07	1951	0	0	NM_077262	F21G4.6
chrIII	4029038	4029188	103	-	150	6.55428e-07	1952	0	0	NM_065408	hum-5
chrI	7620997	7621093	162	+	96	6.55471e-07	1953	1	0	NM_059726	lrp-1
chrI	10634497	10634647	34	-	150	6.57864e-07	1954	0	0	NM_001264514	B0511.13
chrX	1591151	1591301	113	+	150	6.59913e-07	1955	0	0	NM_075897	wrt-9
chrIII	4922663	4922813	159	-	150	6.67949e-07	1956	0	0	NM_065640,NM_065639,NM_065638	set-2,NA,NA
chrX	4211084	4211234	335	-	150	6.7201e-07	1957	0	0	NM_171664,NM_171663,NM_171662	hpk-1,NA,NA
chrX	7260260	7260410	28	-	150	6.7702e-07	1958	0	0	NM_076820	lact-1
chrIV	7607932	7608082	57	+	150	6.79703e-07	1959	0	0	NM_068835	F45E4.18
chrIV	4257822	4257972	200	+	150	6.79912e-07	1960	0	0	NM_068122	ama-1
chrIII	5713881	5714020	451	+	139	6.83479e-07	1961	0	0	NM_065833	B0336.3
chrIV	9274472	9274567	34	+	95	6.84135e-07	1962	0	0	NM_069219	hum-9
chrIII	10769437	10769587	210	+	150	6.89615e-07	1963	0	0	NM_066978	dpy-28
chrII	9167330	9167480	751	-	150	6.91464e-07	1964	0	0	NM_063554,NM_001027185	T23G7.3,T23G7.2
chrII	10100199	10100349	231	+	150	6.91793e-07	1965	0	0	NM_063777	puf-12
chrV	12928073	12928223	29	+	150	6.94142e-07	1966	0	0	NM_073830	pqn-67
chrIV	17373582	17373673	25	+	91	6.94707e-07	1967	0	0	NM_001269019,NM_001269020	C30H6.5,C30H6.5
chrI	14878878	14878980	243	-	102	6.98228e-07	1968	0	0	NM_061199,NM_061200,NM_061198,NM_001026695	frm-1,frm-1,frm-1,frm-1
chrII	7987125	7987212	234	+	87	6.99014e-07	1969	0	0	NM_182172,NM_063271,NM_001267202,NM_182173	DH11.5,NA,NA,DH11.5
chrIV	14077424	14077574	229	+	150	7.02422e-07	1970	0	0	NM_001028043,NM_001028044	NA,NA
chrI	8078669	8078819	27	-	150	7.03535e-07	1971	0	0	NM_059820	che-3
chrI	13617931	13618081	288	-	150	7.05842e-07	1972	0	0	NM_001026627	NA
chrI	4906796	4906946	317	+	150	7.06094e-07	1973	0	0	NM_059074	pgal-1
chrIV	7115581	7115726	85	+	145	7.07618e-07	1974	0	0	NM_068713	nas-8
chrX	15446600	15446723	35	+	123	7.08581e-07	1975	0	0	NM_078153	R03A10.5
chrV	10590659	10590809	47	-	150	7.11028e-07	1976	0	0	NM_073318	T21C9.9
chrII	7321735	7321866	256	-	131	7.11205e-07	1977	0	0	NM_063131	F21D12.3
chrX	7847611	7847761	56	-	150	7.11393e-07	1978	0	0	NM_001029327,NM_001029325,NM_001029326,NM_171733	NA,NA,NA,NA
chrIV	7934394	7934544	55	+	150	7.12295e-07	1979	0	0	NM_068924	bbs-2
chrII	4763919	4764069	341	+	150	7.12707e-07	1980	0	0	NM_001047303,NM_001047304	F26G1.2,F26G1.2
chrX	10605826	10605976	161	-	150	7.14524e-07	1981	0	0	NM_077378,NM_077377,NM_077376	abl-1,abl-1,abl-1
chrIV	11247747	11247890	339	-	143	7.14708e-07	1982	0	0	NM_069709	C05C12.4
chrX	11546352	11546502	82	-	150	7.15361e-07	1983	0	0	NM_077529,NM_077528	C35C5.3,C35C5.3
chrIV	9143574	9143724	84	-	150	7.15751e-07	1984	0	0	NM_069190	daf-10
chrIV	9211670	9211820	148	+	150	7.19344e-07	1985	0	0	NM_069202,NM_001268442,NM_001268443,NM_182275,NM_001268440,NM_001268441,NM_001268444,NM_001268439,NM_001268438,NM_001268447,NM_001268448,NM_001268445,NM_001268446	NA,NA,NA,NA,NA,NA,NA,NA,NA,wnk-1,wnk-1,wnk-1,wnk-1
chrIV	9204183	9204333	235	+	150	7.20279e-07	1986	0	0	NM_069202,NM_001268442,NM_001268443,NM_182275,NM_001268440,NM_001268441,NM_001268444,NM_001268439,NM_001268438,NM_001268447,NM_001268448,NM_001268445,NM_001268446	NA,NA,NA,NA,NA,NA,NA,NA,NA,wnk-1,wnk-1,wnk-1,wnk-1
chrII	7006557	7006631	124	+	74	7.2123e-07	1987	0	0	NM_171017,NM_001026870	unc-104,unc-104
chrV	4450981	4451131	31	-	150	7.21283e-07	1988	0	0	NM_071827	gnrr-5
chrII	10705834	10705984	36	+	150	7.24677e-07	1989	0	0	NM_063908	col-39
chrX	14662483	14662633	161	+	150	7.2515e-07	1990	0	0	NM_078034	syg-2
chrIII	3999184	3999334	41	-	150	7.28349e-07	1991	0	0	NM_065402	C36E8.1
chrIV	7932788	7932938	44	+	150	7.29626e-07	1992	0	0	NM_068923	gcy-8
chrIV	4516588	4516738	100	-	150	7.30424e-07	1993	0	0	NM_171906,NM_171905,NM_171321	ZK180.5,ZK180.5,ZK180.5
chrI	12917875	12918025	636	+	150	7.33026e-07	1994	0	0	NM_001026554	fkb-8
chrV	5669547	5669697	53	-	150	7.36036e-07	1995	0	0	NM_001129376,NM_072093	pqn-13,pqn-13
chrI	4897690	4897775	157	-	85	7.41654e-07	1996	0	0	NM_059071	unc-38
chrIII	6436446	6436596	83	+	150	7.42384e-07	1997	1	0	NM_066010,NM_001025974	vps-16,C05D11.1
[truncated: 3 more rows]
