# Supplementary material for: A novel mechanism of LIN-28 regulation of let-7 microRNA expression revealed by in vivo HITS-CLIP in C. elegans
Source: RNA. 2015 May;21(5):985–96. doi: 10.1261/rna.045542.114 (PMC4408804; doi:10.1261/rna.045542.114)
Supplement: Supplemental Material [file supp_045542.114_Table_S8.xls]

## Sheet: Sheet1
Primers and Oigonucleotides used in this study
qPCR primers
GTTCGAGGTCGGACTTGACG	hsp_12.2 qPCR F
CACTGCGGGTCTCGTGACGG	hsp_12.2 qPCR R
CAAAAACTGAGAGCGAAACGCC	lin-14 qPCR F
CATTGCCCGAAGGATGACTCG	lin-14 qPCR R
AGCCTTGTCGTTGGTGAACACTATCAGC	DIN-1 qPCR R
CTGGGATTTCGAGTCTTGGAGAAGTCGAG	DIN-1 qPCR F
ATGTCACCTCAATCATGTTCCTGGTGG	egl-30 qPCRF
GTACGTGATGATCGTTCGGAACAGAGC	egl-30 qPCR R
GGTTTAATTACCCAAGTTTGAGGCAAGC	pri-let-7 F
CTTCGAAGAGTTCTGTCTCC	pri-let-7 R
TAATCTCAATATGCAAGGATTTCG	lin-28 F
TTCTCCTGATACCGCATAAGCTTC	lin-28 R
Templates used to transcribe probes for protein-RNA in vitro cross-linking assay
AATTCGGAGTCGCAAGAACTGTATTCGGTGATCCCTATTGATATTCTTTTGTACTGTATTCGGAGATATTGTTTCACGAACTGTATTCGGAGAACTGTTGTATCGGTAATGTATCTGGAGAGAATAATCTAATC	LBS
AATTCCTCCTCGCAAGAACTGTATTCGGTGATCCCTATTGATATTCTTTTGTACTGTATTCCTCCATATTGTTTCACGAACTGTATTCCTCCAACTGTTGTATCGGTAATGTATCTCTCCAGAATAATCTAATC	MUT
CGATTGGTGGACGGTCTACACTGTGGATCCGGTGAGGTAGTAGGTTGTATAGTTTGGAATATTACCACCGGTGAACTATGCAATTTTCTACCTTACCGGAGACAGAACTCTTCGAAGCTGCGTCGTCTTGCTCT	pre-let-7
GGCCGAGTATGGTAATGATAACAGATACTAGATGTTGAGTAACTATGTTCTTTCGTGAACATTGTAGACACTCGATCAGGCAAATGCTTTGCAATATTTGTTTGTAGTATATAGCATGTTTGCCTCGGTTCAT	C-
