# Supplementary material for: A novel mechanism of LIN-28 regulation of let-7 microRNA expression revealed by in vivo HITS-CLIP in C. elegans
Source: RNA. 2015 May;21(5):985–96. doi: 10.1261/rna.045542.114 (PMC4408804; doi:10.1261/rna.045542.114)
Supplement: Supplemental Material [file supp_045542.114_Table_S9.xls]

## Sheet: Sheet1
C. elegans LIN-28 CLIP targets for which a human ortholog is detected as a target of LIN28B by PAR-CLIP (Graf et al., 2013)
C. elegans gene	Human ortholog (Gene ID)
ubl-1	RPS27A
rpl-13	RPL13
zyg-11	ZYG11B
C53A3.2	PDXP
T26C5.3	SLC33A1
act-1	ACTG1,ACTB
mrck-1	DMPK
C28H8.5	THAP4
tlk-1	TLK1
sams-1	MAT2A
R07E3.4	SLC25A5
F01G4.6	SLC25A3
ifg-1	EIF4G1
ZC190.4	SAMD4B
ppk-1	PIP5K1A
rps-0	RPSAP58
bus-19	TMEM41A
sel-9	TMED2
act-2	ACTG1,ACTB
Y37E3.8	RPL27A
his-60	HIST1H4H,HIST4H4
tct-1	TPT1
rla-0	RPLP0
sqd-1	HNRNPAB
tag-174	COX6A1
dnj-24	DNAJB6
rpl-24.1	RPL24
inf-1	EIF4A2,EIF4A1
hum-1	MYO1E
gon-1	ADAMTS1
smc-4	SMC4
arrd-17	ARRDC4
ppm-1	PPM1A
let-92	PPP2CB
D2085.4	UBE3C
lam-1	LAMB2
F22F7.7	CHAC1
unc-10	RIMS4
stim-1	STIM1,STIM2
M88.5	IGF2BP1
daf-3	SMAD4
ddr-2	DDR2
ncr-1	NPC1L1
rpl-11.2	RPL11
ahcy-1	AHCY
dpf-3	DPP8
Y48G10A.3	NDRG1
asd-2	QKI
rpl-5	RPL5
mspn-1	ATAD1
hil-2	H1F0,HIST1H1E,HIST1H1C,H1FX
cor-1	CORO1C
rpl-7	RPL7,RPL7L1
tes-1	TES
unc-5	UNC5B
chc-1	CLTC
prp-8	PRPF8
riok-1	RIOK1
cnx-1	CANX
T12E12.1	ARIH2
rps-10	RPS10
pct-1	CDK16
rps-24	RPS24
T07D1.2	RMND5A
ile-1	LMAN1
ftt-2	YWHAG
acl-9	LCLAT1
act-4	ACTG1,ACTB
C50F7.5	ATN1
vhp-1	DUSP22
dars-2	DARS2
F46H5.3	CKB
rps-29	RPS29
Y55F3BR.1	DDX1
rpl-16	RPL13A,RPL13AP20
efn-2	EFNB1,EFNB2
R90.1	TTBK2
ZK909.3	HDDC3
obr-4	OSBPL9
rheb-1	RHEB
eef-2	EEF2
ape-1	TP53BP2
lag-1	RBPJ
kin-20	CSNK1E
sma-5	UHMK1
lin-28	LIN28B
ccdc-47	CCDC47
rps-18	RPS18
set-26	SETD5
asns-1	ASNS
C28H8.4	KDELR2
exc-7	ELAVL1
C47E12.2	SLC25A5
ZK418.9	KHSRP
nfm-1	NF2
ama-1	POLR2A
abl-1	ABL1
