# Supplementary material for: A novel mechanism of LIN-28 regulation of let-7 microRNA expression revealed by in vivo HITS-CLIP in C. elegans
Source: RNA. 2015 May;21(5):985–96. doi: 10.1261/rna.045542.114 (PMC4408804; doi:10.1261/rna.045542.114)
Supplement: Supplemental Material [file supp_045542.114_Table_S6.xls]

## Sheet: GO.tsv
GO term enrichment analysis
Annotation Cluster 1	Enrichment Score: 5.637834484032407
Category	Term	Count	%	PValue	Genes	List Total	Pop Hits	Pop Total	Fold Enrichment	Bonferroni	Benjamini	FDR
GOTERM_BP_FAT	GO:0002119~nematode larval development	194	16.958	2.02e-06	NM_059726, NM_059225, NM_063265, NM_001026400, NM_063266, NM_067442, NM_067441, NM_058407, NM_001026403, NM_067443, NM_066775, NM_076091, NM_001029525, NM_001026407, NM_076090, NM_001029526, NM_001129093, NM_171985, NM_001038483, NM_001027846, NM_001027847, NM_069846, NM_073618, NM_059920, NM_001027848, NM_001027849, NM_001047832, NM_073868, NM_065327, NM_001047583, NM_001047582, NM_060075, NM_06…	644	1760	7838	1.34155	0.00234547	0.000261	0.00325391
GOTERM_BP_FAT	GO:0002164~larval development	194	16.958	2.13e-06	NM_059726, NM_059225, NM_063265, NM_001026400, NM_063266, NM_067442, NM_067441, NM_058407, NM_001026403, NM_067443, NM_066775, NM_076091, NM_001029525, NM_001026407, NM_076090, NM_001029526, NM_001129093, NM_171985, NM_001038483, NM_001027846, NM_001027847, NM_069846, NM_073618, NM_059920, NM_001027848, NM_001027849, NM_001047832, NM_073868, NM_065327, NM_001047583, NM_001047582, NM_060075, NM_06…	644	1761	7838	1.34079	0.00247557	0.000248	0.00343462
GOTERM_BP_FAT	GO:0009791~post-embryonic development	195	17.0455	2.83e-06	NM_059726, NM_059225, NM_063265, NM_001026400, NM_063266, NM_067442, NM_067441, NM_058407, NM_001026403, NM_067443, NM_066775, NM_076091, NM_001029525, NM_001026407, NM_076090, NM_001029526, NM_001129093, NM_171985, NM_001038483, NM_001027846, NM_001027847, NM_069846, NM_073618, NM_059920, NM_001027848, NM_001027849, NM_001047832, NM_073868, NM_065327, NM_001047583, NM_001047582, NM_060075, NM_06…	644	1779	7838	1.33407	0.00328434	0.000299	0.00455852
Annotation Cluster 2	Enrichment Score: 4.302791074181883
Category	Term	Count	%	PValue	Genes	List Total	Pop Hits	Pop Total	Fold Enrichment	Bonferroni	Benjamini	FDR
GOTERM_BP_FAT	GO:0031644~regulation of neurological system process	8	0.699301	4.98e-05	NM_062993, NM_170911, NM_065653, NM_001028432, NM_001026958, NM_001029437, NM_001029435, NM_001136363, NM_001029088, NM_001029089, NM_171720, NM_001029730, NM_060557, NM_001029090	644	14	7838	6.95475	0.0562239	0.00304096	0.0801537
GOTERM_BP_FAT	GO:0051969~regulation of transmission of nerve impulse	8	0.699301	4.98e-05	NM_062993, NM_170911, NM_065653, NM_001028432, NM_001026958, NM_001029437, NM_001029435, NM_001136363, NM_001029088, NM_001029089, NM_171720, NM_001029730, NM_060557, NM_001029090	644	14	7838	6.95475	0.0562239	0.00304096	0.0801537
GOTERM_BP_FAT	GO:0050804~regulation of synaptic transmission	8	0.699301	4.98e-05	NM_062993, NM_170911, NM_065653, NM_001028432, NM_001026958, NM_001029437, NM_001029435, NM_001136363, NM_001029088, NM_001029089, NM_171720, NM_001029730, NM_060557, NM_001029090	644	14	7838	6.95475	0.0562239	0.00304096	0.0801537
Annotation Cluster 3	Enrichment Score: 3.604756637794084
Category	Term	Count	%	PValue	Genes	List Total	Pop Hits	Pop Total	Fold Enrichment	Bonferroni	Benjamini	FDR
GOTERM_BP_FAT	GO:0018996~molting cycle, collagen and cuticulin-based cuticle	38	3.32168	0.000242	NM_059726, NM_058350, NM_001026370, NM_001027466, NM_058820, NM_001129154, NM_001026407, NM_063329, NM_064644, NM_069234, NM_064645, NM_069846, NM_062585, NM_066606, NM_067931, NM_059821, NM_064713, NM_066244, NM_001028107, NM_065830, NM_065577, NM_067371, NM_060936, NM_001029379, NM_059302, NM_059708, NM_171017, NM_064638, NM_061202, NM_001029380, NM_001026870, NM_068639, NM_001026224, NM_062936…	644	248	7838	1.86488	0.244949	0.0111759	0.388585
GOTERM_BP_FAT	GO:0018988~molting cycle, protein-based cuticle	38	3.32168	0.000242	NM_059726, NM_058350, NM_001026370, NM_001027466, NM_058820, NM_001129154, NM_001026407, NM_063329, NM_064644, NM_069234, NM_064645, NM_069846, NM_062585, NM_066606, NM_067931, NM_059821, NM_064713, NM_066244, NM_001028107, NM_065830, NM_065577, NM_067371, NM_060936, NM_001029379, NM_059302, NM_059708, NM_171017, NM_064638, NM_061202, NM_001029380, NM_001026870, NM_068639, NM_001026224, NM_062936…	644	248	7838	1.86488	0.244949	0.0111759	0.388585
GOTERM_BP_FAT	GO:0042303~molting cycle	38	3.32168	0.000262	NM_059726, NM_058350, NM_001026370, NM_001027466, NM_058820, NM_001129154, NM_001026407, NM_063329, NM_064644, NM_069234, NM_064645, NM_069846, NM_062585, NM_066606, NM_067931, NM_059821, NM_064713, NM_066244, NM_001028107, NM_065830, NM_065577, NM_067371, NM_060936, NM_001029379, NM_059302, NM_059708, NM_171017, NM_064638, NM_061202, NM_001029380, NM_001026870, NM_068639, NM_001026224, NM_062936…	644	249	7838	1.85739	0.262821	0.0116593	0.421645
Annotation Cluster 4	Enrichment Score: 2.477100649495339
Category	Term	Count	%	PValue	Genes	List Total	Pop Hits	Pop Total	Fold Enrichment	Bonferroni	Benjamini	FDR
GOTERM_BP_FAT	GO:0045664~regulation of neuron differentiation	8	0.699301	0.00313806	NM_067738, NM_001026328, NM_073559, NM_001083291, NM_001026329, NM_001026330, NM_001026870, NM_171017, NM_068421, NM_078079, NM_068422, NM_059623	644	25	7838	3.89466	0.974065	0.081427	4.9349
GOTERM_BP_FAT	GO:0051960~regulation of nervous system development	8	0.699301	0.00313806	NM_067738, NM_001026328, NM_073559, NM_001083291, NM_001026329, NM_001026330, NM_001026870, NM_171017, NM_068421, NM_078079, NM_068422, NM_059623	644	25	7838	3.89466	0.974065	0.081427	4.9349
GOTERM_BP_FAT	GO:0050767~regulation of neurogenesis	8	0.699301	0.00313806	NM_067738, NM_001026328, NM_073559, NM_001083291, NM_001026329, NM_001026330, NM_001026870, NM_171017, NM_068421, NM_078079, NM_068422, NM_059623	644	25	7838	3.89466	0.974065	0.081427	4.9349
GOTERM_BP_FAT	GO:0060284~regulation of cell development	8	0.699301	0.0039959	NM_067738, NM_001026328, NM_073559, NM_001083291, NM_001026329, NM_001026330, NM_001026870, NM_171017, NM_068421, NM_078079, NM_068422, NM_059623	644	26	7838	3.74486	0.990463	0.0923786	6.24364
Annotation Cluster 5	Enrichment Score: 2.282026246184521
Category	Term	Count	%	PValue	Genes	List Total	Pop Hits	Pop Total	Fold Enrichment	Bonferroni	Benjamini	FDR
GOTERM_BP_FAT	GO:0008078~mesodermal cell migration	6	0.524476	0.00065	NM_001129505, NM_076764, NM_001026328, NM_001026329, NM_068421, NM_068422, NM_001026330, NM_073663, NM_001026077, NM_073662, NM_066421, NM_066420, NM_077530	644	10	7838	7.30248	0.530494	0.0248875	1.04223
GOTERM_BP_FAT	GO:0007509~mesoderm migration	6	0.524476	0.00065	NM_001129505, NM_076764, NM_001026328, NM_001026329, NM_068421, NM_068422, NM_001026330, NM_073663, NM_001026077, NM_073662, NM_066421, NM_066420, NM_077530	644	10	7838	7.30248	0.530494	0.0248875	1.04223
GOTERM_BP_FAT	GO:0048332~mesoderm morphogenesis	6	0.524476	0.00391626	NM_001129505, NM_076764, NM_001026328, NM_001026329, NM_068421, NM_068422, NM_001026330, NM_073663, NM_001026077, NM_073662, NM_066421, NM_066420, NM_077530	644	14	7838	5.21606	0.989534	0.0924561	6.12285
GOTERM_BP_FAT	GO:0001707~mesoderm formation	6	0.524476	0.00391626	NM_001129505, NM_076764, NM_001026328, NM_001026329, NM_068421, NM_068422, NM_001026330, NM_073663, NM_001026077, NM_073662, NM_066421, NM_066420, NM_077530	644	14	7838	5.21606	0.989534	0.0924561	6.12285
GOTERM_BP_FAT	GO:0001704~formation of primary germ layer	6	0.524476	0.0420625	NM_001129505, NM_076764, NM_001026328, NM_001026329, NM_068421, NM_068422, NM_001026330, NM_073663, NM_001026077, NM_073662, NM_066421, NM_066420, NM_077530	644	24	7838	3.0427	1	0.429396	49.9399
GOTERM_BP_FAT	GO:0007498~mesoderm development	6	0.524476	0.0744337	NM_001129505, NM_076764, NM_001026328, NM_001026329, NM_068421, NM_068422, NM_001026330, NM_073663, NM_001026077, NM_073662, NM_066421, NM_066420, NM_077530	644	28	7838	2.60803	1	0.575143	71.2197
Annotation Cluster 6	Enrichment Score: 2.128095922300129
Category	Term	Count	%	PValue	Genes	List Total	Pop Hits	Pop Total	Fold Enrichment	Bonferroni	Benjamini	FDR
GOTERM_BP_FAT	GO:0030239~myofibril assembly	6	0.524476	0.00744567	NM_001027317, NM_059380, NM_001136291, NM_001025814, NM_001025813, NM_059684, NM_001025819, NM_001025818, NM_001025817, NM_064804, NM_064644, NM_064645, NM_001029088, NM_001029089, NM_001029090	644	16	7838	4.56405	0.999831	0.139058	11.338
GOTERM_BP_FAT	GO:0031032~actomyosin structure organization	6	0.524476	0.00744567	NM_001027317, NM_059380, NM_001136291, NM_001025814, NM_001025813, NM_059684, NM_001025819, NM_001025818, NM_001025817, NM_064804, NM_064644, NM_064645, NM_001029088, NM_001029089, NM_001029090	644	16	7838	4.56405	0.999831	0.139058	11.338
GOTERM_BP_FAT	GO:0010927~cellular component assembly involved in morphogenesis	6	0.524476	0.00744567	NM_001027317, NM_059380, NM_001136291, NM_001025814, NM_001025813, NM_059684, NM_001025819, NM_001025818, NM_001025817, NM_064804, NM_064644, NM_064645, NM_001029088, NM_001029089, NM_001029090	644	16	7838	4.56405	0.999831	0.139058	11.338
Annotation Cluster 7	Enrichment Score: 1.924864867995673
Category	Term	Count	%	PValue	Genes	List Total	Pop Hits	Pop Total	Fold Enrichment	Bonferroni	Benjamini	FDR
GOTERM_BP_FAT	GO:0030516~regulation of axon extension	6	0.524476	0.00744567	NM_001026328, NM_073559, NM_001083291, NM_001026329, NM_001026330, NM_001026870, NM_171017, NM_068421, NM_068422, NM_059623	644	16	7838	4.56405	0.999831	0.139058	11.338
GOTERM_BP_FAT	GO:0048638~regulation of developmental growth	6	0.524476	0.00744567	NM_001026328, NM_073559, NM_001083291, NM_001026329, NM_001026330, NM_001026870, NM_171017, NM_068421, NM_068422, NM_059623	644	16	7838	4.56405	0.999831	0.139058	11.338
GOTERM_BP_FAT	GO:0010975~regulation of neuron projection development	6	0.524476	0.0127352	NM_001026328, NM_073559, NM_001083291, NM_001026329, NM_001026330, NM_001026870, NM_171017, NM_068421, NM_068422, NM_059623	644	18	7838	4.05694	1	0.202008	18.6474
GOTERM_BP_FAT	GO:0050770~regulation of axonogenesis	6	0.524476	0.0127352	NM_001026328, NM_073559, NM_001083291, NM_001026329, NM_001026330, NM_001026870, NM_171017, NM_068421, NM_068422, NM_059623	644	18	7838	4.05694	1	0.202008	18.6474
GOTERM_BP_FAT	GO:0010769~regulation of cell morphogenesis involved in differentiation	6	0.524476	0.0127352	NM_001026328, NM_073559, NM_001083291, NM_001026329, NM_001026330, NM_001026870, NM_171017, NM_068421, NM_068422, NM_059623	644	18	7838	4.05694	1	0.202008	18.6474
GOTERM_BP_FAT	GO:0001558~regulation of cell growth	6	0.524476	0.0246597	NM_001026328, NM_073559, NM_001083291, NM_001026329, NM_001026330, NM_001026870, NM_171017, NM_068421, NM_068422, NM_059623	644	21	7838	3.47737	1	0.304186	33.105
Annotation Cluster 8	Enrichment Score: 1.7400793305249092
Category	Term	Count	%	PValue	Genes	List Total	Pop Hits	Pop Total	Fold Enrichment	Bonferroni	Benjamini	FDR
GOTERM_BP_FAT	GO:0048667~cell morphogenesis involved in neuron differentiation	9	0.786713	0.0166101	NM_001129505, NM_076764, NM_001083291, NM_068497, NM_171907, NM_068421, NM_068422, NM_001026095, NM_073663, NM_001026077, NM_073662, NM_001026097, NM_001026096, NM_001028110, NM_001028111, NM_066421, NM_077530, NM_001026098, NM_068500, NM_066420, NM_059623	644	41	7838	2.67164	1	0.236864	23.6392
GOTERM_BP_FAT	GO:0007409~axonogenesis	9	0.786713	0.0166101	NM_001129505, NM_076764, NM_001083291, NM_068497, NM_171907, NM_068421, NM_068422, NM_001026095, NM_073663, NM_001026077, NM_073662, NM_001026097, NM_001026096, NM_001028110, NM_001028111, NM_066421, NM_077530, NM_001026098, NM_068500, NM_066420, NM_059623	644	41	7838	2.67164	1	0.236864	23.6392
GOTERM_BP_FAT	GO:0000904~cell morphogenesis involved in differentiation	9	0.786713	0.0218283	NM_001129505, NM_076764, NM_001083291, NM_068497, NM_171907, NM_068421, NM_068422, NM_001026095, NM_073663, NM_001026077, NM_073662, NM_001026097, NM_001026096, NM_001028110, NM_001028111, NM_066421, NM_077530, NM_001026098, NM_068500, NM_066420, NM_059623	644	43	7838	2.54738	1	0.283271	29.9086
Annotation Cluster 9	Enrichment Score: 1.5231065822531438
Category	Term	Count	%	PValue	Genes	List Total	Pop Hits	Pop Total	Fold Enrichment	Bonferroni	Benjamini	FDR
GOTERM_BP_FAT	GO:0046928~regulation of neurotransmitter secretion	4	0.34965	0.0149667	NM_062993, NM_001029088, NM_001029089, NM_001028432, NM_001026958, NM_001029437, NM_001029090, NM_001029435	644	7	7838	6.95475	1	0.218703	21.5583
GOTERM_BP_FAT	GO:0051588~regulation of neurotransmitter transport	4	0.34965	0.0149667	NM_062993, NM_001029088, NM_001029089, NM_001028432, NM_001026958, NM_001029437, NM_001029090, NM_001029435	644	7	7838	6.95475	1	0.218703	21.5583
GOTERM_BP_FAT	GO:0051046~regulation of secretion	4	0.34965	0.0426317	NM_062993, NM_001029088, NM_001029089, NM_001028432, NM_001026958, NM_001029437, NM_001029090, NM_001029435	644	10	7838	4.86832	1	0.430217	50.4166
GOTERM_BP_FAT	GO:0060341~regulation of cellular localization	4	0.34965	0.0846423	NM_062993, NM_001029088, NM_001029089, NM_001028432, NM_001026958, NM_001029437, NM_001029090, NM_001029435	644	13	7838	3.74486	1	0.610473	75.9266
Annotation Cluster 10	Enrichment Score: 1.2451355378615077
Category	Term	Count	%	PValue	Genes	List Total	Pop Hits	Pop Total	Fold Enrichment	Bonferroni	Benjamini	FDR
GOTERM_BP_FAT	GO:0031646~positive regulation of neurological system process	3	0.262238	0.0568675	NM_001136363, NM_065653, NM_001029730, NM_171720, NM_060557	644	5	7838	7.30248	1	0.500535	61.0443
GOTERM_BP_FAT	GO:0051971~positive regulation of transmission of nerve impulse	3	0.262238	0.0568675	NM_001136363, NM_065653, NM_001029730, NM_171720, NM_060557	644	5	7838	7.30248	1	0.500535	61.0443
GOTERM_BP_FAT	GO:0050806~positive regulation of synaptic transmission	3	0.262238	0.0568675	NM_001136363, NM_065653, NM_001029730, NM_171720, NM_060557	644	5	7838	7.30248	1	0.500535	61.0443
Annotation Cluster 11	Enrichment Score: 1.0439776664972011
Category	Term	Count	%	PValue	Genes	List Total	Pop Hits	Pop Total	Fold Enrichment	Bonferroni	Benjamini	FDR
GOTERM_BP_FAT	GO:0006911~phagocytosis, engulfment	4	0.34965	0.055139	NM_069537, NM_001026328, NM_001026329, NM_001026054, NM_001026055, NM_001026330, NM_066714, NM_001026602, NM_170927, NM_001026601	644	11	7838	4.42575	1	0.493099	59.8786
GOTERM_BP_FAT	GO:0043652~engulfment of apoptotic cell	4	0.34965	0.055139	NM_069537, NM_001026328, NM_001026329, NM_001026054, NM_001026055, NM_001026330, NM_066714, NM_001026602, NM_170927, NM_001026601	644	11	7838	4.42575	1	0.493099	59.8786
GOTERM_BP_FAT	GO:0043277~apoptotic cell clearance	4	0.34965	0.138453	NM_069537, NM_001026328, NM_001026329, NM_001026054, NM_001026055, NM_001026330, NM_066714, NM_001026602, NM_170927, NM_001026601	644	16	7838	3.0427	1	0.738779	90.9247
GOTERM_BP_FAT	GO:0006909~phagocytosis	4	0.34965	0.158441	NM_069537, NM_001026328, NM_001026329, NM_001026054, NM_001026055, NM_001026330, NM_066714, NM_001026602, NM_170927, NM_001026601	644	17	7838	2.86372	1	0.780964	93.7811
Annotation Cluster 12	Enrichment Score: 0.9701192949594917
Category	Term	Count	%	PValue	Genes	List Total	Pop Hits	Pop Total	Fold Enrichment	Bonferroni	Benjamini	FDR
GOTERM_BP_FAT	GO:0006754~ATP biosynthetic process	11	0.961538	0.0582072	NM_073868, NM_001038366, NM_069764, NM_076751, NM_001027850, NM_076310, NM_060105, NM_001027846, NM_001027847, NM_076369, NM_001027851, NM_001028371, NM_001028372, NM_001028373, NM_067931, NM_068639, NM_001027848, NM_066984, NM_001027849	644	70	7838	1.91256	1	0.505343	61.9258
GOTERM_BP_FAT	GO:0046034~ATP metabolic process	11	0.961538	0.068081	NM_073868, NM_001038366, NM_069764, NM_076751, NM_001027850, NM_076310, NM_060105, NM_001027846, NM_001027847, NM_076369, NM_001027851, NM_001028371, NM_001028372, NM_001028373, NM_067931, NM_068639, NM_001027848, NM_066984, NM_001027849	644	72	7838	1.85943	1	0.548625	67.8687
GOTERM_BP_FAT	GO:0009145~purine nucleoside triphosphate biosynthetic process	11	0.961538	0.0847809	NM_073868, NM_001038366, NM_069764, NM_076751, NM_001027850, NM_076310, NM_060105, NM_001027846, NM_001027847, NM_076369, NM_001027851, NM_001028371, NM_001028372, NM_001028373, NM_067931, NM_068639, NM_001027848, NM_066984, NM_001027849	644	75	7838	1.78505	1	0.607748	75.9852
GOTERM_BP_FAT	GO:0009201~ribonucleoside triphosphate biosynthetic process	11	0.961538	0.0847809	NM_073868, NM_001038366, NM_069764, NM_076751, NM_001027850, NM_076310, NM_060105, NM_001027846, NM_001027847, NM_076369, NM_001027851, NM_001028371, NM_001028372, NM_001028373, NM_067931, NM_068639, NM_001027848, NM_066984, NM_001027849	644	75	7838	1.78505	1	0.607748	75.9852
GOTERM_BP_FAT	GO:0009142~nucleoside triphosphate biosynthetic process	11	0.961538	0.0847809	NM_073868, NM_001038366, NM_069764, NM_076751, NM_001027850, NM_076310, NM_060105, NM_001027846, NM_001027847, NM_076369, NM_001027851, NM_001028371, NM_001028372, NM_001028373, NM_067931, NM_068639, NM_001027848, NM_066984, NM_001027849	644	75	7838	1.78505	1	0.607748	75.9852
GOTERM_BP_FAT	GO:0009206~purine ribonucleoside triphosphate biosynthetic process	11	0.961538	0.0847809	NM_073868, NM_001038366, NM_069764, NM_076751, NM_001027850, NM_076310, NM_060105, NM_001027846, NM_001027847, NM_076369, NM_001027851, NM_001028371, NM_001028372, NM_001028373, NM_067931, NM_068639, NM_001027848, NM_066984, NM_001027849	644	75	7838	1.78505	1	0.607748	75.9852
GOTERM_BP_FAT	GO:0009199~ribonucleoside triphosphate metabolic process	11	0.961538	0.0971845	NM_073868, NM_001038366, NM_069764, NM_076751, NM_001027850, NM_076310, NM_060105, NM_001027846, NM_001027847, NM_076369, NM_001027851, NM_001028371, NM_001028372, NM_001028373, NM_067931, NM_068639, NM_001027848, NM_066984, NM_001027849	644	77	7838	1.73869	1	0.647287	80.7222
GOTERM_BP_FAT	GO:0009144~purine nucleoside triphosphate metabolic process	11	0.961538	0.0971845	NM_073868, NM_001038366, NM_069764, NM_076751, NM_001027850, NM_076310, NM_060105, NM_001027846, NM_001027847, NM_076369, NM_001027851, NM_001028371, NM_001028372, NM_001028373, NM_067931, NM_068639, NM_001027848, NM_066984, NM_001027849	644	77	7838	1.73869	1	0.647287	80.7222
GOTERM_BP_FAT	GO:0009205~purine ribonucleoside triphosphate metabolic process	11	0.961538	0.0971845	NM_073868, NM_001038366, NM_069764, NM_076751, NM_001027850, NM_076310, NM_060105, NM_001027846, NM_001027847, NM_076369, NM_001027851, NM_001028371, NM_001028372, NM_001028373, NM_067931, NM_068639, NM_001027848, NM_066984, NM_001027849	644	77	7838	1.73869	1	0.647287	80.7222
GOTERM_BP_FAT	GO:0009141~nucleoside triphosphate metabolic process	11	0.961538	0.103766	NM_073868, NM_001038366, NM_069764, NM_076751, NM_001027850, NM_076310, NM_060105, NM_001027846, NM_001027847, NM_076369, NM_001027851, NM_001028371, NM_001028372, NM_001028373, NM_067931, NM_068639, NM_001027848, NM_066984, NM_001027849	644	78	7838	1.7164	1	0.663128	82.8648
GOTERM_BP_FAT	GO:0009152~purine ribonucleotide biosynthetic process	11	0.961538	0.165224	NM_073868, NM_001038366, NM_069764, NM_076751, NM_001027850, NM_076310, NM_060105, NM_001027846, NM_001027847, NM_076369, NM_001027851, NM_001028371, NM_001028372, NM_001028373, NM_067931, NM_068639, NM_001027848, NM_066984, NM_001027849	644	86	7838	1.55673	1	0.788689	94.5408
GOTERM_BP_FAT	GO:0009150~purine ribonucleotide metabolic process	11	0.961538	0.192012	NM_073868, NM_001038366, NM_069764, NM_076751, NM_001027850, NM_076310, NM_060105, NM_001027846, NM_001027847, NM_076369, NM_001027851, NM_001028371, NM_001028372, NM_001028373, NM_067931, NM_068639, NM_001027848, NM_066984, NM_001027849	644	89	7838	1.50426	1	0.825303	96.7712
GOTERM_BP_FAT	GO:0009260~ribonucleotide biosynthetic process	11	0.961538	0.192012	NM_073868, NM_001038366, NM_069764, NM_076751, NM_001027850, NM_076310, NM_060105, NM_001027846, NM_001027847, NM_076369, NM_001027851, NM_001028371, NM_001028372, NM_001028373, NM_067931, NM_068639, NM_001027848, NM_066984, NM_001027849	644	89	7838	1.50426	1	0.825303	96.7712
GOTERM_BP_FAT	GO:0009259~ribonucleotide metabolic process	11	0.961538	0.220575	NM_073868, NM_001038366, NM_069764, NM_076751, NM_001027850, NM_076310, NM_060105, NM_001027846, NM_001027847, NM_076369, NM_001027851, NM_001028371, NM_001028372, NM_001028373, NM_067931, NM_068639, NM_001027848, NM_066984, NM_001027849	644	92	7838	1.45521	1	0.849322	98.1914
Annotation Cluster 13	Enrichment Score: 0.9225369014404675
Category	Term	Count	%	PValue	Genes	List Total	Pop Hits	Pop Total	Fold Enrichment	Bonferroni	Benjamini	FDR
GOTERM_BP_FAT	GO:0040002~collagen and cuticulin-based cuticle development	12	1.04895	0.110696	NM_001026370, NM_001028107, NM_063908, NM_001083153, NM_076103, NM_001083154, NM_067371, NM_171350, NM_001027038, NM_001027745, NM_001136345, NM_001027037, NM_059449, NM_001027039, NM_171065, NM_001047458, NM_058282, NM_001047459, NM_171544, NM_171858	644	89	7838	1.64101	1	0.678903	84.878
GOTERM_BP_FAT	GO:0007592~protein-based cuticle development	12	1.04895	0.124202	NM_001026370, NM_001028107, NM_063908, NM_001083153, NM_076103, NM_001083154, NM_067371, NM_171350, NM_001027038, NM_001027745, NM_001136345, NM_001027037, NM_059449, NM_001027039, NM_171065, NM_001047458, NM_058282, NM_001047459, NM_171544, NM_171858	644	91	7838	1.60494	1	0.708534	88.1807
GOTERM_BP_FAT	GO:0042335~cuticle development	12	1.04895	0.124202	NM_001026370, NM_001028107, NM_063908, NM_001083153, NM_076103, NM_001083154, NM_067371, NM_171350, NM_001027038, NM_001027745, NM_001136345, NM_001027037, NM_059449, NM_001027039, NM_171065, NM_001047458, NM_058282, NM_001047459, NM_171544, NM_171858	644	91	7838	1.60494	1	0.708534	88.1807
Annotation Cluster 14	Enrichment Score: 0.8663204890665575
Category	Term	Count	%	PValue	Genes	List Total	Pop Hits	Pop Total	Fold Enrichment	Bonferroni	Benjamini	FDR
GOTERM_BP_FAT	GO:0040015~negative regulation of multicellular organism growth	12	1.04895	0.131283	NM_001027466, NM_001027908, NM_066678, NM_078288, NM_001027939, NM_001027938, NM_077301, NM_077601, NM_059792, NM_171089, NM_069441, NM_171379, NM_171476, NM_171475, NM_001129626, NM_059554, NM_001047386, NM_001029371	644	92	7838	1.5875	1	0.724096	89.6291
GOTERM_BP_FAT	GO:0051241~negative regulation of multicellular organismal process	12	1.04895	0.131283	NM_001027466, NM_001027908, NM_066678, NM_078288, NM_001027939, NM_001027938, NM_077301, NM_077601, NM_059792, NM_171089, NM_069441, NM_171379, NM_171476, NM_171475, NM_001129626, NM_059554, NM_001047386, NM_001029371	644	92	7838	1.5875	1	0.724096	89.6291
GOTERM_BP_FAT	GO:0045926~negative regulation of growth	12	1.04895	0.146089	NM_001027466, NM_001027908, NM_066678, NM_078288, NM_001027939, NM_001027938, NM_077301, NM_077601, NM_059792, NM_171089, NM_069441, NM_171379, NM_171476, NM_171475, NM_001129626, NM_059554, NM_001047386, NM_001029371	644	94	7838	1.55372	1	0.753616	92.1366
Annotation Cluster 15	Enrichment Score: 0.7077893153503236
Category	Term	Count	%	PValue	Genes	List Total	Pop Hits	Pop Total	Fold Enrichment	Bonferroni	Benjamini	FDR
GOTERM_BP_FAT	GO:0008340~determination of adult life span	25	2.18531	0.19598	NM_066859, NM_059148, NM_059470, NM_076310, NM_071341, NM_064644, NM_064645, NM_074227, NM_059151, NM_065402, NM_059808, NM_171104, NM_062923, NM_001027088, NM_066244, NM_001027089, NM_001027317, NM_170911, NM_067371, NM_001028188, NM_001028189, NM_063975, NM_063213, NM_001136347, NM_001136348, NM_001136349, NM_060187, NM_077984, NM_181994, NM_058997, NM_060186, NM_076803, NM_001027452, NM_001027…	644	243	7838	1.25214	1	0.82379	97.0173
GOTERM_BP_FAT	GO:0007568~aging	25	2.18531	0.19598	NM_066859, NM_059148, NM_059470, NM_076310, NM_071341, NM_064644, NM_064645, NM_074227, NM_059151, NM_065402, NM_059808, NM_171104, NM_062923, NM_001027088, NM_066244, NM_001027089, NM_001027317, NM_170911, NM_067371, NM_001028188, NM_001028189, NM_063975, NM_063213, NM_001136347, NM_001136348, NM_001136349, NM_060187, NM_077984, NM_181994, NM_058997, NM_060186, NM_076803, NM_001027452, NM_001027…	644	243	7838	1.25214	1	0.82379	97.0173
GOTERM_BP_FAT	GO:0010259~multicellular organismal aging	25	2.18531	0.19598	NM_066859, NM_059148, NM_059470, NM_076310, NM_071341, NM_064644, NM_064645, NM_074227, NM_059151, NM_065402, NM_059808, NM_171104, NM_062923, NM_001027088, NM_066244, NM_001027089, NM_001027317, NM_170911, NM_067371, NM_001028188, NM_001028189, NM_063975, NM_063213, NM_001136347, NM_001136348, NM_001136349, NM_060187, NM_077984, NM_181994, NM_058997, NM_060186, NM_076803, NM_001027452, NM_001027…	644	243	7838	1.25214	1	0.82379	97.0173
Annotation Cluster 16	Enrichment Score: 0.5846072849996032
Category	Term	Count	%	PValue	Genes	List Total	Pop Hits	Pop Total	Fold Enrichment	Bonferroni	Benjamini	FDR
GOTERM_BP_FAT	GO:0042325~regulation of phosphorylation	4	0.34965	0.245263	NM_001029213, NM_069057, NM_075790, NM_001029211, NM_001029212, NM_075789, NM_182126, NM_062596, NM_062597, NM_062900, NM_171401, NM_171402, NM_171403	644	21	7838	2.31825	1	0.865467	98.9228
GOTERM_BP_FAT	GO:0051174~regulation of phosphorus metabolic process	4	0.34965	0.268086	NM_001029213, NM_069057, NM_075790, NM_001029211, NM_001029212, NM_075789, NM_182126, NM_062596, NM_062597, NM_062900, NM_171401, NM_171402, NM_171403	644	22	7838	2.21287	1	0.884517	99.343
GOTERM_BP_FAT	GO:0019220~regulation of phosphate metabolic process	4	0.34965	0.268086	NM_001029213, NM_069057, NM_075790, NM_001029211, NM_001029212, NM_075789, NM_182126, NM_062596, NM_062597, NM_062900, NM_171401, NM_171402, NM_171403	644	22	7838	2.21287	1	0.884517	99.343
Annotation Cluster 17	Enrichment Score: 0.5746691650174783
Category	Term	Count	%	PValue	Genes	List Total	Pop Hits	Pop Total	Fold Enrichment	Bonferroni	Benjamini	FDR
GOTERM_BP_FAT	GO:0051253~negative regulation of RNA metabolic process	5	0.437063	0.228729	NM_001029433, NM_001029434, NM_058939, NM_060376, NM_182042, NM_066294, NM_075760, NM_001029501, NM_001029502	644	30	7838	2.02847	1	0.851928	98.4731
GOTERM_BP_FAT	GO:0045892~negative regulation of transcription, DNA-dependent	5	0.437063	0.228729	NM_001029433, NM_001029434, NM_058939, NM_060376, NM_182042, NM_066294, NM_075760, NM_001029501, NM_001029502	644	30	7838	2.02847	1	0.851928	98.4731
GOTERM_BP_FAT	GO:0016481~negative regulation of transcription	5	0.437063	0.36087	NM_001029433, NM_001029434, NM_058939, NM_060376, NM_182042, NM_066294, NM_075760, NM_001029501, NM_001029502	644	37	7838	1.6447	1	0.93341	99.9259
Annotation Cluster 18	Enrichment Score: 0.5393221691866011
Category	Term	Count	%	PValue	Genes	List Total	Pop Hits	Pop Total	Fold Enrichment	Bonferroni	Benjamini	FDR
GOTERM_BP_FAT	GO:0042384~cilium assembly	4	0.34965	0.245263	NM_062420, NM_062418, NM_059820, NM_068924, NM_062419, NM_069190, NM_182228	644	21	7838	2.31825	1	0.865467	98.9228
GOTERM_BP_FAT	GO:0030031~cell projection assembly	4	0.34965	0.291135	NM_062420, NM_062418, NM_059820, NM_068924, NM_062419, NM_069190, NM_182228	644	23	7838	2.11666	1	0.902179	99.6076
GOTERM_BP_FAT	GO:0060271~cilium morphogenesis	4	0.34965	0.337526	NM_062420, NM_062418, NM_059820, NM_068924, NM_062419, NM_069190, NM_182228	644	25	7838	1.94733	1	0.928891	99.868
Annotation Cluster 19	Enrichment Score: 0.495963997470972
Category	Term	Count	%	PValue	Genes	List Total	Pop Hits	Pop Total	Fold Enrichment	Bonferroni	Benjamini	FDR
GOTERM_BP_FAT	GO:0010558~negative regulation of macromolecule biosynthetic process	6	0.524476	0.30821	NM_001029433, NM_001029434, NM_058939, NM_001026318, NM_060376, NM_182042, NM_066294, NM_075760, NM_001029501, NM_058280, NM_001029502	644	45	7838	1.62277	1	0.913417	99.735
GOTERM_BP_FAT	GO:0009890~negative regulation of biosynthetic process	6	0.524476	0.324811	NM_001029433, NM_001029434, NM_058939, NM_001026318, NM_060376, NM_182042, NM_066294, NM_075760, NM_001029501, NM_058280, NM_001029502	644	46	7838	1.5875	1	0.920778	99.8208
GOTERM_BP_FAT	GO:0031327~negative regulation of cellular biosynthetic process	6	0.524476	0.324811	NM_001029433, NM_001029434, NM_058939, NM_001026318, NM_060376, NM_182042, NM_066294, NM_075760, NM_001029501, NM_058280, NM_001029502	644	46	7838	1.5875	1	0.920778	99.8208
Annotation Cluster 20	Enrichment Score: 0.47350975216183905
Category	Term	Count	%	PValue	Genes	List Total	Pop Hits	Pop Total	Fold Enrichment	Bonferroni	Benjamini	FDR
GOTERM_BP_FAT	GO:0015985~energy coupled proton transport, down electrochemical gradient	6	0.524476	0.30821	NM_001027846, NM_001027847, NM_076369, NM_001027851, NM_076751, NM_067931, NM_001027850, NM_076310, NM_068639, NM_001027848, NM_001027849	644	45	7838	1.62277	1	0.913417	99.735
GOTERM_BP_FAT	GO:0015986~ATP synthesis coupled proton transport	6	0.524476	0.30821	NM_001027846, NM_001027847, NM_076369, NM_001027851, NM_076751, NM_067931, NM_001027850, NM_076310, NM_068639, NM_001027848, NM_001027849	644	45	7838	1.62277	1	0.913417	99.735
GOTERM_BP_FAT	GO:0015992~proton transport	6	0.524476	0.358258	NM_001027846, NM_001027847, NM_076369, NM_001027851, NM_076751, NM_067931, NM_001027850, NM_076310, NM_068639, NM_001027848, NM_001027849	644	48	7838	1.52135	1	0.933647	99.9209
GOTERM_BP_FAT	GO:0034220~ion transmembrane transport	6	0.524476	0.375036	NM_001027846, NM_001027847, NM_076369, NM_001027851, NM_076751, NM_067931, NM_001027850, NM_076310, NM_068639, NM_001027848, NM_001027849	644	49	7838	1.4903	1	0.939256	99.9484
Annotation Cluster 21	Enrichment Score: 0.46866020176534506
Category	Term	Count	%	PValue	Genes	List Total	Pop Hits	Pop Total	Fold Enrichment	Bonferroni	Benjamini	FDR
GOTERM_BP_FAT	GO:0042439~ethanolamine and derivative metabolic process	3	0.262238	0.107063	NM_066525, NM_066526, NM_063333, NM_078259	644	7	7838	5.21606	1	0.672124	83.852
GOTERM_BP_FAT	GO:0006576~biogenic amine metabolic process	3	0.262238	0.52359	NM_066525, NM_066526, NM_063333, NM_078259	644	21	7838	1.73869	1	0.98182	99.9993
GOTERM_BP_FAT	GO:0006575~cellular amino acid derivative metabolic process	3	0.262238	0.700468	NM_066525, NM_066526, NM_063333, NM_078259	644	29	7838	1.25905	1	0.996396	100
Annotation Cluster 22	Enrichment Score: 0.4536109723181379
Category	Term	Count	%	PValue	Genes	List Total	Pop Hits	Pop Total	Fold Enrichment	Bonferroni	Benjamini	FDR
GOTERM_BP_FAT	GO:0045859~regulation of protein kinase activity	3	0.262238	0.351875	NM_001029213, NM_182126, NM_075790, NM_062596, NM_001029211, NM_062597, NM_001029212, NM_075789, NM_062900	644	15	7838	2.43416	1	0.932444	99.9072
GOTERM_BP_FAT	GO:0043549~regulation of kinase activity	3	0.262238	0.351875	NM_001029213, NM_182126, NM_075790, NM_062596, NM_001029211, NM_062597, NM_001029212, NM_075789, NM_062900	644	15	7838	2.43416	1	0.932444	99.9072
GOTERM_BP_FAT	GO:0051338~regulation of transferase activity	3	0.262238	0.351875	NM_001029213, NM_182126, NM_075790, NM_062596, NM_001029211, NM_062597, NM_001029212, NM_075789, NM_062900	644	15	7838	2.43416	1	0.932444	99.9072
Annotation Cluster 23	Enrichment Score: 0.20809418348995068
Category	Term	Count	%	PValue	Genes	List Total	Pop Hits	Pop Total	Fold Enrichment	Bonferroni	Benjamini	FDR
GOTERM_BP_FAT	GO:0042773~ATP synthesis coupled electron transport	3	0.262238	0.497082	NM_065218, NM_071332, NM_065217, NM_063975	644	20	7838	1.82562	1	0.977296	99.9984
GOTERM_BP_FAT	GO:0022904~respiratory electron transport chain	3	0.262238	0.54914	NM_065218, NM_071332, NM_065217, NM_063975	644	22	7838	1.65966	1	0.98425	99.9997
GOTERM_BP_FAT	GO:0022900~electron transport chain	3	0.262238	0.870174	NM_065218, NM_071332, NM_065217, NM_063975	644	42	7838	0.869343	1	0.99975	100
Annotation Cluster 24	Enrichment Score: 0.16560647291220093
Category	Term	Count	%	PValue	Genes	List Total	Pop Hits	Pop Total	Fold Enrichment	Bonferroni	Benjamini	FDR
GOTERM_BP_FAT	GO:0006650~glycerophospholipid metabolic process	4	0.34965	0.494832	NM_066525, NM_066526, NM_063333, NM_069685, NM_059175	644	32	7838	1.52135	1	0.977143	99.9983
GOTERM_BP_FAT	GO:0046486~glycerolipid metabolic process	4	0.34965	0.494832	NM_066525, NM_066526, NM_063333, NM_069685, NM_059175	644	32	7838	1.52135	1	0.977143	99.9983
GOTERM_BP_FAT	GO:0006644~phospholipid metabolic process	4	0.34965	0.930331	NM_066525, NM_066526, NM_063333, NM_069685, NM_059175	644	69	7838	0.705554	1	0.999967	100
GOTERM_BP_FAT	GO:0019637~organophosphate metabolic process	4	0.34965	0.955038	NM_066525, NM_066526, NM_063333, NM_069685, NM_059175	644	76	7838	0.640569	1	0.999993	100
Annotation Cluster 25	Enrichment Score: 0.13586200436734538
Category	Term	Count	%	PValue	Genes	List Total	Pop Hits	Pop Total	Fold Enrichment	Bonferroni	Benjamini	FDR
GOTERM_BP_FAT	GO:0009190~cyclic nucleotide biosynthetic process	4	0.34965	0.631312	NM_062594, NM_073559, NM_058978, NM_068923, NM_058979, NM_001026429	644	39	7838	1.24829	1	0.992649	100
GOTERM_BP_FAT	GO:0009187~cyclic nucleotide metabolic process	4	0.34965	0.648586	NM_062594, NM_073559, NM_058978, NM_068923, NM_058979, NM_001026429	644	40	7838	1.21708	1	0.993676	100
GOTERM_BP_FAT	GO:0009124~nucleoside monophosphate biosynthetic process	4	0.34965	0.831332	NM_062594, NM_073559, NM_058978, NM_068923, NM_058979, NM_001026429	644	54	7838	0.901541	1	0.999443	100
GOTERM_BP_FAT	GO:0009123~nucleoside monophosphate metabolic process	4	0.34965	0.840554	NM_062594, NM_073559, NM_058978, NM_068923, NM_058979, NM_001026429	644	55	7838	0.88515	1	0.999548	100
Annotation Cluster 26	Enrichment Score: 0.13075649776966472
Category	Term	Count	%	PValue	Genes	List Total	Pop Hits	Pop Total	Fold Enrichment	Bonferroni	Benjamini	FDR
GOTERM_BP_FAT	GO:0043039~tRNA aminoacylation	4	0.34965	0.74002	NM_001136325, NM_073618, NM_001027607, NM_170952, NM_001027606, NM_001129363, NM_069873, NM_069872	644	46	7838	1.05833	1	0.997737	100
GOTERM_BP_FAT	GO:0006418~tRNA aminoacylation for protein translation	4	0.34965	0.74002	NM_001136325, NM_073618, NM_001027607, NM_170952, NM_001027606, NM_001129363, NM_069873, NM_069872	644	46	7838	1.05833	1	0.997737	100
GOTERM_BP_FAT	GO:0043038~amino acid activation	4	0.34965	0.74002	NM_001136325, NM_073618, NM_001027607, NM_170952, NM_001027606, NM_001129363, NM_069873, NM_069872	644	46	7838	1.05833	1	0.997737	100
Annotation Cluster 27	Enrichment Score: 0.1177384470789126
Category	Term	Count	%	PValue	Genes	List Total	Pop Hits	Pop Total	Fold Enrichment	Bonferroni	Benjamini	FDR
GOTERM_BP_FAT	GO:0045944~positive regulation of transcription from RNA polymerase II promoter	4	0.34965	0.648586	NM_067738, NM_001028107, NM_171350, NM_001029399, NM_059920, NM_001029401, NM_001029400	644	40	7838	1.21708	1	0.993676	100
GOTERM_BP_FAT	GO:0045893~positive regulation of transcription, DNA-dependent	4	0.34965	0.681382	NM_067738, NM_001028107, NM_171350, NM_001029399, NM_059920, NM_001029401, NM_001029400	644	42	7838	1.15912	1	0.995495	100
GOTERM_BP_FAT	GO:0051254~positive regulation of RNA metabolic process	4	0.34965	0.696904	NM_067738, NM_001028107, NM_171350, NM_001029399, NM_059920, NM_001029401, NM_001029400	644	43	7838	1.13217	1	0.996277	100
GOTERM_BP_FAT	GO:0045941~positive regulation of transcription	4	0.34965	0.753265	NM_067738, NM_001028107, NM_171350, NM_001029399, NM_059920, NM_001029401, NM_001029400	644	47	7838	1.03581	1	0.998078	100
GOTERM_BP_FAT	GO:0010628~positive regulation of gene expression	4	0.34965	0.765962	NM_067738, NM_001028107, NM_171350, NM_001029399, NM_059920, NM_001029401, NM_001029400	644	48	7838	1.01423	1	0.998366	100
GOTERM_BP_FAT	GO:0009891~positive regulation of biosynthetic process	4	0.34965	0.800885	NM_067738, NM_001028107, NM_171350, NM_001029399, NM_059920, NM_001029401, NM_001029400	644	51	7838	0.954573	1	0.999062	100
GOTERM_BP_FAT	GO:0051173~positive regulation of nitrogen compound metabolic process	4	0.34965	0.800885	NM_067738, NM_001028107, NM_171350, NM_001029399, NM_059920, NM_001029401, NM_001029400	644	51	7838	0.954573	1	0.999062	100
GOTERM_BP_FAT	GO:0045935~positive regulation of nucleobase, nucleoside, nucleotide and nucleic acid metabolic process	4	0.34965	0.800885	NM_067738, NM_001028107, NM_171350, NM_001029399, NM_059920, NM_001029401, NM_001029400	644	51	7838	0.954573	1	0.999062	100
GOTERM_BP_FAT	GO:0010557~positive regulation of macromolecule biosynthetic process	4	0.34965	0.800885	NM_067738, NM_001028107, NM_171350, NM_001029399, NM_059920, NM_001029401, NM_001029400	644	51	7838	0.954573	1	0.999062	100
GOTERM_BP_FAT	GO:0031328~positive regulation of cellular biosynthetic process	4	0.34965	0.800885	NM_067738, NM_001028107, NM_171350, NM_001029399, NM_059920, NM_001029401, NM_001029400	644	51	7838	0.954573	1	0.999062	100
GOTERM_BP_FAT	GO:0010604~positive regulation of macromolecule metabolic process	4	0.34965	0.865645	NM_067738, NM_001028107, NM_171350, NM_001029399, NM_059920, NM_001029401, NM_001029400	644	58	7838	0.839366	1	0.999729	100
Annotation Cluster 28	Enrichment Score: 0.11484095666808515
Category	Term	Count	%	PValue	Genes	List Total	Pop Hits	Pop Total	Fold Enrichment	Bonferroni	Benjamini	FDR
GOTERM_BP_FAT	GO:0031497~chromatin assembly	3	0.262238	0.751169	NM_068803, NM_068802, NM_069006, NM_171356, NM_171909	644	32	7838	1.14101	1	0.998051	100
GOTERM_BP_FAT	GO:0034728~nucleosome organization	3	0.262238	0.751169	NM_068803, NM_068802, NM_069006, NM_171356, NM_171909	644	32	7838	1.14101	1	0.998051	100
GOTERM_BP_FAT	GO:0006334~nucleosome assembly	3	0.262238	0.751169	NM_068803, NM_068802, NM_069006, NM_171356, NM_171909	644	32	7838	1.14101	1	0.998051	100
GOTERM_BP_FAT	GO:0065004~protein-DNA complex assembly	3	0.262238	0.819264	NM_068803, NM_068802, NM_069006, NM_171356, NM_171909	644	37	7838	0.986822	1	0.999365	100
Annotation Cluster 29	Enrichment Score: 0.07495870626726589
Category	Term	Count	%	PValue	Genes	List Total	Pop Hits	Pop Total	Fold Enrichment	Bonferroni	Benjamini	FDR
GOTERM_BP_FAT	GO:0070085~glycosylation	3	0.262238	0.841475	NM_072154, NM_001047395, NM_068214	644	39	7838	0.936216	1	0.999547	100
GOTERM_BP_FAT	GO:0006486~protein amino acid glycosylation	3	0.262238	0.841475	NM_072154, NM_001047395, NM_068214	644	39	7838	0.936216	1	0.999547	100
GOTERM_BP_FAT	GO:0043413~biopolymer glycosylation	3	0.262238	0.841475	NM_072154, NM_001047395, NM_068214	644	39	7838	0.936216	1	0.999547	100
Annotation Cluster 30	Enrichment Score: 0.06609235386456291
Category	Term	Count	%	PValue	Genes	List Total	Pop Hits	Pop Total	Fold Enrichment	Bonferroni	Benjamini	FDR
GOTERM_BP_FAT	GO:0007052~mitotic spindle organization	5	0.437063	0.760029	NM_001027638, NM_001027637, NM_001027636, NM_001027635, NM_069846, NM_001027634, NM_059707, NM_066968, NM_068122	644	62	7838	0.981517	1	0.998218	100
GOTERM_BP_FAT	GO:0007051~spindle organization	5	0.437063	0.852929	NM_001027638, NM_001027637, NM_001027636, NM_001027635, NM_069846, NM_001027634, NM_059707, NM_066968, NM_068122	644	72	7838	0.845195	1	0.999649	100
GOTERM_BP_FAT	GO:0000226~microtubule cytoskeleton organization	5	0.437063	0.977192	NM_001027638, NM_001027637, NM_001027636, NM_001027635, NM_069846, NM_001027634, NM_059707, NM_066968, NM_068122	644	105	7838	0.579562	1	0.999999	100
Annotation Cluster 31	Enrichment Score: 0.04608231875505655
Category	Term	Count	%	PValue	Genes	List Total	Pop Hits	Pop Total	Fold Enrichment	Bonferroni	Benjamini	FDR
GOTERM_BP_FAT	GO:0043632~modification-dependent macromolecule catabolic process	10	0.874126	0.867334	NM_072866, NM_059988, NM_001038315, NM_001038316, NM_068428, NM_074658, NM_073604, NM_063276, NM_073215, NM_067883, NM_063441	644	148	7838	0.822352	1	0.999735	100
GOTERM_BP_FAT	GO:0019941~modification-dependent protein catabolic process	10	0.874126	0.867334	NM_072866, NM_059988, NM_001038315, NM_001038316, NM_068428, NM_074658, NM_073604, NM_063276, NM_073215, NM_067883, NM_063441	644	148	7838	0.822352	1	0.999735	100
GOTERM_BP_FAT	GO:0051603~proteolysis involved in cellular protein catabolic process	10	0.874126	0.89887	NM_072866, NM_059988, NM_001038315, NM_001038316, NM_068428, NM_074658, NM_073604, NM_063276, NM_073215, NM_067883, NM_063441	644	155	7838	0.785213	1	0.9999	100
GOTERM_BP_FAT	GO:0044257~cellular protein catabolic process	10	0.874126	0.902819	NM_072866, NM_059988, NM_001038315, NM_001038316, NM_068428, NM_074658, NM_073604, NM_063276, NM_073215, NM_067883, NM_063441	644	156	7838	0.78018	1	0.999909	100
GOTERM_BP_FAT	GO:0044265~cellular macromolecule catabolic process	10	0.874126	0.963648	NM_072866, NM_059988, NM_001038315, NM_001038316, NM_068428, NM_074658, NM_073604, NM_063276, NM_073215, NM_067883, NM_063441	644	179	7838	0.679933	1	0.999997	100
Annotation Cluster 32	Enrichment Score: 0.04046794972497523
Category	Term	Count	%	PValue	Genes	List Total	Pop Hits	Pop Total	Fold Enrichment	Bonferroni	Benjamini	FDR
GOTERM_BP_FAT	GO:0007067~mitosis	4	0.34965	0.905605	NM_059707, NM_066968, NM_065534, NM_066978	644	64	7838	0.760675	1	0.999914	100
GOTERM_BP_FAT	GO:0000087~M phase of mitotic cell cycle	4	0.34965	0.91111	NM_059707, NM_066968, NM_065534, NM_066978	644	65	7838	0.748973	1	0.999928	100
GOTERM_BP_FAT	GO:0000280~nuclear division	4	0.34965	0.91111	NM_059707, NM_066968, NM_065534, NM_066978	644	65	7838	0.748973	1	0.999928	100
GOTERM_BP_FAT	GO:0048285~organelle fission	4	0.34965	0.916322	NM_059707, NM_066968, NM_065534, NM_066978	644	66	7838	0.737625	1	0.999937	100
Annotation Cluster 33	Enrichment Score: 0.03734904610025925
Category	Term	Count	%	PValue	Genes	List Total	Pop Hits	Pop Total	Fold Enrichment	Bonferroni	Benjamini	FDR
GOTERM_BP_FAT	GO:0007097~nuclear migration	3	0.262238	0.913751	NM_065327, NM_001083282, NM_001083281, NM_001083280, NM_068637	644	48	7838	0.760675	1	0.999931	100
GOTERM_BP_FAT	GO:0040023~establishment of nucleus localization	3	0.262238	0.919523	NM_065327, NM_001083282, NM_001083281, NM_001083280, NM_068637	644	49	7838	0.745151	1	0.999944	100
GOTERM_BP_FAT	GO:0051647~nucleus localization	3	0.262238	0.919523	NM_065327, NM_001083282, NM_001083281, NM_001083280, NM_068637	644	49	7838	0.745151	1	0.999944	100
