# Supplementary material for: A novel mechanism of LIN-28 regulation of let-7 microRNA expression revealed by in vivo HITS-CLIP in C. elegans
Source: RNA. 2015 May;21(5):985–96. doi: 10.1261/rna.045542.114 (PMC4408804; doi:10.1261/rna.045542.114)
Supplement: Supplemental Material [file supp_045542.114_Table_S4.xls]

## Sheet: Sheet1
#Deletions with BH<=0.05 in mRNA regions from CLIPseq 1
chr	str	pos	# of deletion	read depth	pvalue	BH adjusted pvalue
chrIV	+	10984912	55	61	8.11913e-178	2.5503e-173
chrIII	+	5594268	83	1865	6.32929e-134	9.94047e-130
chrX	+	7139446	35	35	2.39028e-118	2.5027e-114
chrV	+	10315087	47	194	3.14317e-113	2.46825e-109
chrIV	-	11984559	47	227	1.29519e-109	8.13664e-106
chrIV	+	10163230	55	594	2.51143e-107	1.31477e-103
chrV	-	20812086	63	1189	6.08658e-107	2.73122e-103
chrV	+	18906111	38	92	1.99327e-102	7.82631e-99
chrIII	-	4499718	47	314	2.3423e-102	8.17487e-99
chrIV	+	3295432	42	198	1.2625e-98	3.96565e-95
chrIV	-	9510100	70	2762	4.77203e-96	1.36267e-92
chrIII	-	7972343	41	284	8.18946e-89	2.14366e-85
chrX	+	16379851	34	113	4.4799e-86	1.08245e-82
chrI	+	111554	52	1392	1.38918e-80	3.11682e-77
chrIV	-	7992948	35	206	9.7083e-79	2.03298e-75
chrI	-	11758231	26	46	2.33975e-75	4.59337e-72
chrIII	+	5594262	53	2096	4.19395e-73	7.31868e-70
chrIII	-	8976443	23	28	4.98191e-73	8.23614e-70
chrX	-	6000156	28	130	1.68943e-66	2.52698e-63
chrIV	-	12394582	30	206	1.50435e-65	2.14787e-62
chrII	+	5710104	30	282	3.34642e-61	4.57019e-58
chrIV	-	9510145	62	6503	1.70015e-59	2.22514e-56
chrV	+	10967716	48	2652	1.81695e-59	2.28288e-56
chrIII	-	6595936	24	123	4.45617e-56	5.38357e-53
chrI	+	6497762	36	1029	2.76906e-55	3.22144e-52
chrX	+	5217817	29	370	3.32479e-55	3.72982e-52
chrV	-	6426354	28	359	2.69979e-53	2.92425e-50
chrX	-	17455742	46	3103	3.81193e-53	3.99122e-50
chrII	+	12897348	23	130	9.9071e-53	1.00384e-49
chrII	+	11183028	34	959	1.67321e-52	1.64241e-49
chrI	-	4148915	53	5455	1.55953e-51	1.48443e-48
chrII	-	6347247	30	746	3.5662e-48	3.29465e-45
chrII	-	7363271	27	528	2.25104e-46	1.96409e-43
chrIII	-	8445734	18	90	1.18741e-42	9.81519e-40
chrV	-	7205627	13	15	2.15195e-42	1.68988e-39
chrI	+	14400164	23	357	4.26244e-42	3.26555e-39
chrIII	+	7241079	32	1627	2.39056e-41	1.78786e-38
chrII	-	10864073	12	12	4.70556e-41	3.43735e-38
chrX	+	4193097	23	459	1.5579e-39	1.06381e-36
chrV	-	9987056	19	194	1.27167e-38	8.4988e-36
chrII	-	7691221	19	199	2.10726e-38	1.37083e-35
chrV	-	10054624	17	148	5.95238e-36	3.66608e-33
chrV	-	865162	24	833	2.26837e-35	1.37022e-32
chrX	-	17455763	30	2172	2.42089e-34	1.4082e-31
chrX	-	4214270	16	136	4.22784e-34	2.41456e-31
chrV	-	7892787	18	253	4.44309e-34	2.49218e-31
chrV	+	10967300	27	1570	1.36907e-33	7.54456e-31
chrIV	-	11993908	13	50	7.17047e-33	3.88331e-30
chrIV	+	7696070	15	115	8.96707e-33	4.69441e-30
chrI	-	13726858	15	125	3.37752e-32	1.7392e-29
chrIV	-	10445344	14	99	3.2821e-31	1.63641e-28
chrV	+	7787652	18	421	5.097e-30	2.50159e-27
chrIV	+	8833038	12	50	5.62584e-30	2.71866e-27
chrI	+	134225	14	120	5.73249e-30	2.72823e-27
chrIII	+	9130707	12	53	1.23482e-29	5.78909e-27
chrIV	-	9936362	9	11	3.12234e-29	1.44229e-26
chrI	+	6654142	15	198	4.52499e-29	2.05992e-26
chrIII	+	12906226	15	212	1.30065e-28	5.83639e-26
chrIV	+	10183459	14	155	2.44335e-28	1.06594e-25
chrI	-	7874899	13	105	2.75906e-28	1.1716e-25
chrII	+	10822341	12	67	2.76013e-28	1.1716e-25
chrII	+	6493706	17	418	4.60862e-28	1.93015e-25
chrIII	+	5594270	24	1732	7.90416e-28	3.22439e-25
chrI	+	7619060	13	114	8.53249e-28	3.43608e-25
chrIII	+	4074142	8	8	1.30339e-27	5.18237e-25
chrIV	+	8076568	13	124	2.69046e-27	1.05637e-24
chrII	+	5770360	13	127	3.72548e-27	1.4447e-24
chrIII	-	6970059	27	2769	4.10784e-27	1.57355e-24
chrII	-	7878044	15	269	5.04451e-27	1.90907e-24
chrIII	-	3819140	13	137	1.04265e-26	3.89889e-24
chrV	+	1550576	13	139	1.26882e-26	4.68881e-24
chrX	-	7231172	11	57	1.95552e-26	7.14241e-24
chrV	-	2324604	19	852	3.1914e-26	1.15224e-23
chrIII	-	6427068	10	35	4.50156e-26	1.6068e-23
chrII	-	7628374	14	228	6.41778e-26	2.26504e-23
chrIII	+	6436584	11	63	6.51081e-26	2.27234e-23
chrX	-	15767483	15	330	1.13715e-25	3.92516e-23
chrIII	-	9575944	14	241	1.41894e-25	4.84461e-23
chrI	+	4150580	39	9092	2.03938e-25	6.88808e-23
chrX	+	6842045	20	1163	2.72771e-25	9.11491e-23
chrV	-	865155	18	815	7.55773e-25	2.4989e-22
chrX	-	569004	10	51	3.11343e-24	1.0082e-21
chrX	+	13599524	11	88	3.35039e-24	1.07387e-21
chrIV	-	9510163	28	4049	4.46041e-24	1.41521e-21
chrX	+	10777827	15	433	6.93263e-24	2.17761e-21
chrIV	-	11063622	15	436	7.69282e-24	2.39247e-21
chrV	+	1448759	18	948	1.11651e-23	3.43831e-21
chrIII	+	13344453	17	762	1.26025e-23	3.84329e-21
chrX	+	6842033	21	1687	1.35821e-23	4.10218e-21
chrX	-	15096811	13	236	1.51436e-23	4.53026e-21
chrV	-	12404097	12	166	2.69065e-23	7.82556e-21
chrV	-	11501752	12	177	5.93682e-23	1.71084e-20
chrI	+	3788857	21	1854	9.30304e-23	2.65653e-20
chrV	-	11065402	7	9	1.07563e-22	3.04383e-20
chrI	-	4950613	10	72	1.29571e-22	3.63389e-20
chrX	-	6090694	11	123	1.59082e-22	4.42205e-20
chrIV	+	7753682	12	197	2.21373e-22	6.09961e-20
chrI	-	8771482	12	202	3.01037e-22	8.22249e-20
chrII	-	7363723	9	43	3.16143e-22	8.56066e-20
chrII	-	1656602	12	208	4.30891e-22	1.15681e-19
chrV	+	12255319	12	215	6.46105e-22	1.70544e-19
chrII	+	7234325	12	221	9.04591e-22	2.36784e-19
chrV	+	7776771	10	89	1.2205e-21	3.16836e-19
chrV	-	6224021	13	340	1.85605e-21	4.77873e-19
chrII	+	8715555	8	27	2.87239e-21	7.33535e-19
chrIV	+	9220111	11	159	2.93839e-21	7.44336e-19
chrV	-	5987555	10	97	3.00904e-21	7.56136e-19
chrI	-	1224015	15	659	3.74608e-21	9.33873e-19
chrI	+	6498512	13	366	4.86744e-21	1.19446e-18
chrII	+	7988056	9	58	5.93489e-21	1.43401e-18
chrV	+	7226062	12	259	6.25703e-21	1.5003e-18
chrII	+	5711338	6	6	6.85971e-21	1.60799e-18
chrIV	-	4516062	11	181	1.26602e-20	2.92403e-18
chrIV	-	8227257	9	67	2.3746e-20	5.44441e-18
chrII	-	5396002	11	193	2.60346e-20	5.92588e-18
chrII	+	8266883	9	68	2.73575e-20	6.13805e-18
chrIV	-	4515103	15	817	9.10279e-20	2.01357e-17
chrV	+	4802393	7	18	9.47594e-20	2.067e-17
chrI	-	7080668	13	460	9.56519e-20	2.07208e-17
chrV	-	6912287	9	82	1.61795e-19	3.48092e-17
chrV	+	12088181	8	43	1.86456e-19	3.98421e-17
chrII	+	4739452	11	231	1.94367e-19	4.12518e-17
chrV	-	12727631	10	147	2.22725e-19	4.69531e-17
chrX	+	11968027	10	160	5.30675e-19	1.10391e-16
chrI	-	7016175	14	713	5.95651e-19	1.23092e-16
chrIV	+	9282724	9	95	6.45417e-19	1.32505e-16
chrV	-	12074618	7	23	7.2859e-19	1.48609e-16
chrIII	+	4476614	10	166	7.73165e-19	1.56683e-16
chrV	+	11283556	8	51	8.16235e-19	1.64351e-16
chrV	-	7814547	12	389	8.53856e-19	1.70831e-16
chrX	-	2112128	12	391	9.08126e-19	1.80539e-16
chrI	-	8979174	8	54	1.33217e-18	2.61531e-16
chrX	-	14064518	8	54	1.33217e-18	2.61531e-16
chrI	-	7312836	7	26	1.9527e-18	3.78619e-16
chrI	+	4585613	12	424	2.40142e-18	4.62767e-16
chrI	+	8610053	7	27	2.63514e-18	5.01651e-16
chrIV	+	8078915	9	113	3.25625e-18	6.16157e-16
chrX	-	13522964	11	298	3.29263e-18	6.1931e-16
chrIV	+	7830743	8	63	4.94145e-18	9.18436e-16
chrIII	+	5952312	10	201	5.42468e-18	1.00232e-15
chrV	+	20786154	8	64	5.64518e-18	1.03696e-15
chrII	+	12897329	12	457	5.89222e-18	1.07605e-15
chrIII	-	4738619	9	123	7.14949e-18	1.29065e-15
chrV	-	9966459	8	66	7.31974e-18	1.31383e-15
chrIII	+	4712200	7	31	7.79111e-18	1.38264e-15
chrI	-	1218459	12	474	9.11893e-18	1.60918e-15
chrIII	+	4536893	8	68	9.41325e-18	1.65184e-15
chrV	-	6266952	11	330	1.01676e-17	1.7743e-15
chrIII	+	835539	12	483	1.14168e-17	1.98128e-15
chrIII	+	9852716	8	70	1.20124e-17	2.07319e-15
chrIV	-	9510122	29	7852	1.2545e-17	2.15329e-15
chrV	+	13416012	19	2485	1.26313e-17	2.15632e-15
chrII	+	7739394	5	5	1.5737e-17	2.60165e-15
chrX	+	2916420	11	343	1.55721e-17	2.60165e-15
chrV	-	4647660	13	697	2.0449e-17	3.36294e-15
chrIV	-	11688214	8	75	2.1426e-17	3.50527e-15
chrII	-	7691910	9	139	2.21226e-17	3.58192e-15
chrV	-	7892786	10	249	4.73636e-17	7.55198e-15
chrIV	+	6325813	9	153	5.34875e-17	8.48534e-15
chrIV	-	9510110	24	5184	5.56005e-17	8.73233e-15
chrI	-	14895328	9	161	8.53825e-17	1.32116e-14
chrI	-	10033296	9	162	9.03695e-17	1.39147e-14
chrIII	+	4530479	5	6	9.43876e-17	1.44625e-14
chrV	+	10967708	19	2877	1.75343e-16	2.62271e-14
chrIII	-	10813491	9	175	1.83204e-16	2.72731e-14
chrII	+	6198226	9	176	1.93002e-16	2.85961e-14
chrII	-	7627267	10	291	2.27384e-16	3.35323e-14
chrV	+	7087087	10	296	2.69804e-16	3.96019e-14
chrIII	-	6970759	12	634	2.90554e-16	4.24493e-14
chrIV	+	5207096	10	305	3.64394e-16	5.25045e-14
chrI	-	14355396	6	22	5.08772e-16	7.26411e-14
chrII	+	6373983	8	111	5.52969e-16	7.82401e-14
chrIII	-	7112290	8	112	5.95274e-16	8.38482e-14
chrX	-	7677008	5	8	8.80311e-16	1.21812e-13
chrIII	-	10816543	8	123	1.28383e-15	1.7687e-13
chrX	-	10370971	7	63	1.61939e-15	2.22125e-13
chrII	-	42965	9	225	1.80786e-15	2.46899e-13
chrI	-	7323447	5	9	1.97998e-15	2.69234e-13
chrV	+	8019368	6	27	2.01467e-15	2.716e-13
chrI	-	8614439	7	66	2.27686e-15	3.05635e-13
chrII	+	209127	8	132	2.28751e-15	3.05757e-13
chrII	-	14652093	12	760	2.47464e-15	3.27979e-13
chrV	-	5842514	7	67	2.54153e-15	3.34025e-13
chrIV	-	11978236	9	236	2.78727e-15	3.63282e-13
chrIV	+	10873126	7	70	3.49938e-15	4.4865e-13
chrV	-	12016972	7	70	3.49938e-15	4.4865e-13
chrI	-	3001368	6	30	4.03676e-15	5.05174e-13
chrI	+	7872064	8	144	4.65179e-15	5.75265e-13
chrV	-	5609324	8	144	4.65179e-15	5.75265e-13
chrIII	+	8820103	9	250	4.69728e-15	5.78613e-13
chrIV	-	13369530	17	2561	6.0833e-15	7.46417e-13
chrIV	-	10169386	7	77	7.00125e-15	8.52388e-13
chrIII	+	4161892	5	11	7.25465e-15	8.66448e-13
chrV	+	6886949	5	11	7.25465e-15	8.66448e-13
chrV	-	8807860	6	33	7.52133e-15	8.91518e-13
chrX	-	9665084	10	414	7.70934e-15	9.10368e-13
chrV	-	11065101	8	162	1.21203e-14	1.42057e-12
chrIII	+	7975025	7	84	1.31514e-14	1.53e-12
chrII	+	10581608	8	165	1.4066e-14	1.63036e-12
chrII	+	7010377	8	170	1.79177e-14	2.06917e-12
chrI	-	13619656	7	88	1.84049e-14	2.11764e-12
chrI	+	9098599	4	4	3.61025e-14	3.89696e-12
chrII	+	14814754	4	4	3.61025e-14	3.89696e-12
chrIV	+	2086863	6	42	3.55038e-14	3.89696e-12
chrIII	-	4686083	5	15	4.70868e-14	5.04793e-12
chrI	+	3986261	6	44	4.77403e-14	5.10059e-12
chrII	-	5396003	8	193	5.00093e-14	5.30992e-12
chrX	-	16380621	9	325	5.00378e-14	5.30992e-12
chrI	-	6105729	34	15275	5.16707e-14	5.46474e-12
chrV	+	61863	5	16	6.8465e-14	7.14469e-12
chrX	+	9570518	5	16	6.8465e-14	7.14469e-12
chrI	+	16752	7	108	8.0224e-14	8.3441e-12
chrV	+	11758727	7	112	1.04074e-13	1.0789e-11
chrIII	-	6969999	11	774	1.109e-13	1.14213e-11
chrI	-	4645743	10	546	1.19625e-13	1.22796e-11
chrIV	+	10529712	8	218	1.3349e-13	1.36581e-11
chrX	+	5066611	6	53	1.5474e-13	1.57299e-11
chrIV	+	9282457	7	119	1.60496e-13	1.62624e-11
chrI	+	13184943	6	54	1.74018e-13	1.74635e-11
chrIII	+	8448961	6	54	1.74018e-13	1.74635e-11
chrV	-	13273417	6	54	1.74018e-13	1.74635e-11
chrIII	-	4499701	9	379	1.98554e-13	1.93089e-11
chrII	-	10559978	7	124	2.1526e-13	2.0869e-11
chrI	+	13292943	7	126	2.4126e-13	2.29584e-11
chrI	-	28053	5	20	2.4266e-13	2.29584e-11
chrIII	-	4491769	5	20	2.4266e-13	2.29584e-11
chrIII	+	10204430	8	235	2.44122e-13	2.30274e-11
chrI	+	6557895	7	127	2.55236e-13	2.3932e-11
chrV	-	5672427	7	127	2.55236e-13	2.3932e-11
chrIII	-	6606800	9	391	2.62397e-13	2.45303e-11
chrV	+	9547474	10	599	2.98031e-13	2.77788e-11
chrIII	+	4366700	5	21	3.18376e-13	2.95e-11
chrIII	-	9170312	6	62	4.12966e-13	3.78183e-11
chrX	-	3817839	11	876	4.19071e-13	3.82658e-11
chrX	-	862286	9	413	4.27895e-13	3.89582e-11
chrIII	+	5226700	8	253	4.41327e-13	3.99497e-11
chrII	+	14629979	6	63	4.56265e-13	4.11832e-11
chrIII	-	4753127	7	139	4.85112e-13	4.35367e-11
chrIV	+	1108873	7	139	4.85112e-13	4.35367e-11
chrV	+	10599771	6	64	5.03277e-13	4.50383e-11
chrIII	-	3816175	5	23	5.26082e-13	4.69454e-11
chrI	-	4149005	8	259	5.32503e-13	4.69568e-11
chrII	+	8667785	4	6	5.4116e-13	4.69568e-11
chrV	-	10938366	4	6	5.4116e-13	4.69568e-11
chrII	+	12977875	6	66	6.09448e-13	5.27366e-11
chrV	+	13029752	7	146	6.87535e-13	5.86852e-11
chrII	+	8746702	7	148	7.57174e-13	6.44542e-11
chrI	+	12041333	9	445	8.32417e-13	7.04773e-11
chrI	+	4401231	7	151	8.72904e-13	7.37064e-11
chrII	+	8927912	7	152	9.14696e-13	7.70282e-11
chrI	+	14796131	7	156	1.09942e-12	9.18457e-11
chrX	-	14632436	8	284	1.11296e-12	9.27298e-11
chrII	-	8424728	6	73	1.13886e-12	9.43875e-11
chrIV	-	4747927	6	73	1.13886e-12	9.43875e-11
chrI	+	10568974	12	1292	1.20727e-12	9.97934e-11
chrV	+	12615645	5	27	1.26033e-12	1.01925e-10
chrII	+	8657610	7	162	1.43592e-12	1.15355e-10
chrII	+	7742515	6	76	1.46095e-12	1.16768e-10
chrIV	+	3373332	6	76	1.46095e-12	1.16768e-10
chrX	+	3090832	7	163	1.49978e-12	1.19568e-10
chrIV	+	7104934	5	28	1.53376e-12	1.21659e-10
chrIII	-	4002413	6	77	1.58382e-12	1.25313e-10
chrI	-	5484849	10	715	1.69229e-12	1.33559e-10
chrV	+	17914521	6	80	2.00514e-12	1.57458e-10
chrI	+	1157446	8	308	2.12666e-12	1.66585e-10
chrIV	-	7925893	6	81	2.16474e-12	1.69146e-10
chrII	-	8092052	8	309	2.18234e-12	1.70098e-10
chrIII	+	4535717	6	82	2.33477e-12	1.8019e-10
chrII	-	4775926	5	31	2.64875e-12	1.98568e-10
chrIV	+	11586741	5	32	3.13812e-12	2.3248e-10
chrIV	-	10696007	6	86	3.13016e-12	2.3248e-10
chrX	+	2093216	6	86	3.13016e-12	2.3248e-10
chrIII	+	3068639	6	88	3.60534e-12	2.65839e-10
chrIV	-	9996704	6	88	3.60534e-12	2.65839e-10
chrIII	+	13157470	5	33	3.69715e-12	2.7197e-10
chrII	+	9289034	6	89	3.86452e-12	2.82957e-10
chrIV	-	7084456	6	90	4.13901e-12	3.0235e-10
chrV	-	19543942	4	9	4.54099e-12	3.22708e-10
chrV	-	8267638	6	94	5.40466e-12	3.81496e-10
chrI	-	4617536	7	196	5.5043e-12	3.87658e-10
chrV	-	6223400	8	349	5.75065e-12	4.04102e-10
chrII	-	12994334	11	1123	5.91849e-12	4.13124e-10
chrV	-	6127966	6	98	6.97671e-12	4.8591e-10
chrI	+	4253890	4	10	7.56567e-12	5.21152e-10
chrI	+	5253732	5	38	7.80493e-12	5.3065e-10
chrV	+	11911052	5	38	7.80493e-12	5.3065e-10
chrI	-	10641979	7	208	8.35817e-12	5.67037e-10
chrIV	+	8634525	6	101	8.39047e-12	5.68002e-10
chrIII	+	5228566	7	209	8.64451e-12	5.83941e-10
chrV	+	13381684	5	39	8.94946e-12	6.00665e-10
chrIII	-	6941856	6	103	9.45924e-12	6.33527e-10
chrX	-	10423170	6	104	1.00346e-11	6.6921e-10
chrIV	-	3118570	7	216	1.08938e-11	7.24966e-10
chrIII	-	3241907	5	41	1.164e-11	7.71362e-10
chrX	+	7954743	5	41	1.164e-11	7.71362e-10
chrIV	-	9339973	4	11	1.18848e-11	7.80988e-10
chrX	+	1489097	7	221	1.27907e-11	8.3702e-10
chrI	-	8816128	5	42	1.32082e-11	8.60754e-10
chrIII	-	4016046	5	42	1.32082e-11	8.60754e-10
chrI	+	7622563	6	110	1.41326e-11	9.19089e-10
chrIII	+	10180248	5	43	1.49407e-11	9.61686e-10
chrIV	-	12014122	7	229	1.64113e-11	1.05418e-09
chrIV	-	13381767	4	12	1.78209e-11	1.13544e-09
chrII	-	9056452	8	404	1.8354e-11	1.16704e-09
chrIII	+	6931785	10	915	1.86773e-11	1.1852e-09
chrIV	+	16671363	5	45	1.89495e-11	1.20004e-09
chrIII	+	12949702	7	234	1.90918e-11	1.20662e-09
chrX	-	6091241	6	117	2.0583e-11	1.29826e-09
chrV	-	14122208	5	46	2.12526e-11	1.33781e-09
chrIV	+	10247589	6	118	2.16776e-11	1.36183e-09
chrII	-	8566518	5	47	2.37741e-11	1.49055e-09
chrII	+	4384929	4	13	2.57324e-11	1.59739e-09
chrII	-	223045	5	48	2.65289e-11	1.63713e-09
chrX	+	2225078	5	48	2.65289e-11	1.63713e-09
chrV	+	11758721	6	124	2.9311e-11	1.80527e-09
chrII	-	11629111	5	49	2.95328e-11	1.81537e-09
chrI	-	4583892	7	253	3.29622e-11	2.01828e-09
chrV	+	10044288	4	14	3.60128e-11	2.17957e-09
chrII	+	550438	7	257	3.67801e-11	2.21747e-09
chrII	-	11125369	6	129	3.72671e-11	2.24252e-09
chrII	-	10303609	5	52	4.02075e-11	2.40563e-09
chrX	-	11452037	5	52	4.02075e-11	2.40563e-09
chrIII	-	6440853	6	131	4.09152e-11	2.44332e-09
chrII	+	14155387	6	132	4.28475e-11	2.55386e-09
chrIII	+	13277387	5	53	4.43796e-11	2.64017e-09
chrIII	+	3069129	10	1008	4.76141e-11	2.8219e-09
chrI	-	10264369	6	135	4.91051e-11	2.84059e-09
chrI	-	11752842	4	15	4.90912e-11	2.84059e-09
chrIII	+	8539770	4	15	4.90912e-11	2.84059e-09
chrIII	-	5389485	4	15	4.90912e-11	2.84059e-09
chrII	+	5770359	6	138	5.61035e-11	3.23352e-09
chrV	-	10261468	5	56	5.90091e-11	3.38236e-09
chrV	+	9117444	6	141	6.39109e-11	3.65666e-09
chrII	+	5710103	7	279	6.52404e-11	3.67672e-09
chrV	+	9301818	5	57	6.46595e-11	3.67672e-09
chrX	-	2112096	6	143	6.96011e-11	3.904e-09
chrIII	+	835538	8	479	7.03941e-11	3.94144e-09
chrIV	+	11576876	5	58	7.07338e-11	3.95342e-09
chrX	-	10104941	5	59	7.72552e-11	4.27889e-09
chrV	+	2618532	4	17	8.55352e-11	4.3616e-09
chrX	+	11967938	8	492	8.69096e-11	4.41734e-09
chrII	+	10225012	5	61	9.17366e-11	4.65515e-09
chrIV	-	11063995	6	153	1.04756e-10	5.29872e-09
chrIV	-	4744583	5	63	1.08307e-10	5.4695e-09
chrI	-	3669147	4	18	1.09936e-10	5.48996e-09
chrII	-	11463626	4	18	1.09936e-10	5.48996e-09
chrIII	-	8730664	4	18	1.09936e-10	5.48996e-09
chrIV	+	7180320	6	155	1.13308e-10	5.6494e-09
chrI	+	3787331	5	64	1.17443e-10	5.83702e-09
chrIV	+	10183460	6	156	1.17796e-10	5.84534e-09
chrV	+	8182933	6	158	1.27217e-10	6.30284e-09
chrIII	-	9751463	6	159	1.32156e-10	6.53726e-09
chrIII	-	9347739	8	522	1.38391e-10	6.76859e-09
chrIV	-	9993247	6	161	1.42514e-10	6.91886e-09
chrI	-	7017990	7	315	1.51809e-10	7.35877e-09
chrV	-	6692425	7	316	1.55189e-10	7.51102e-09
chrIV	+	5745140	4	20	1.73943e-10	8.32886e-09
chrIV	+	6325743	7	321	1.73068e-10	8.32886e-09
chrIV	-	1355111	6	171	2.04964e-10	9.72525e-09
chrX	-	14632425	6	171	2.04964e-10	9.72525e-09
chrIII	+	768588	4	21	2.14796e-10	1.00595e-08
chrIII	-	11945868	5	72	2.14891e-10	1.00595e-08
chrX	+	14979953	5	72	2.14891e-10	1.00595e-08
chrI	+	3788534	5	73	2.30608e-10	1.07472e-08
chrII	+	8961447	5	73	2.30608e-10	1.07472e-08
chrIV	-	7828767	5	73	2.30608e-10	1.07472e-08
chrI	-	10979625	5	74	2.47229e-10	1.14878e-08
chrIII	-	297318	5	74	2.47229e-10	1.14878e-08
chrI	+	7846760	4	22	2.62437e-10	1.20694e-08
chrIII	+	5321591	4	22	2.62437e-10	1.20694e-08
chrI	+	10803735	6	180	2.7914e-10	1.28188e-08
chrII	+	14603920	5	76	2.83337e-10	1.29736e-08
chrIII	-	7497239	5	76	2.83337e-10	1.29736e-08
chrII	+	9234923	3	4	3.31185e-10	1.4231e-08
chrII	-	7754509	3	4	3.31185e-10	1.4231e-08
chrIII	-	10746599	8	583	3.29089e-10	1.4231e-08
chrX	+	5044777	3	4	3.31185e-10	1.4231e-08
chrIV	+	386475	10	1240	3.47706e-10	1.49205e-08
chrX	-	17455770	11	1656	3.48689e-10	1.49422e-08
chrIII	+	7180474	7	356	3.5471e-10	1.51796e-08
chrI	+	2312921	5	80	3.68152e-10	1.56907e-08
chrIV	-	13236290	5	80	3.68152e-10	1.56907e-08
chrV	-	8013336	5	80	3.68152e-10	1.56907e-08
chrI	+	13787149	4	25	4.53364e-10	1.89875e-08
chrIV	-	10479389	6	195	4.51652e-10	1.89875e-08
chrI	-	8771488	7	370	4.63236e-10	1.93751e-08
chrX	+	6816634	5	84	4.72092e-10	1.96931e-08
chrI	+	13344123	4	26	5.35607e-10	2.21952e-08
chrII	+	5770552	4	26	5.35607e-10	2.21952e-08
chrX	+	2918001	6	202	5.58148e-10	2.30988e-08
chrV	+	18582910	8	625	5.66723e-10	2.34134e-08
chrIII	-	607006	4	27	6.28537e-10	2.5607e-08
chrIV	+	5366614	4	27	6.28537e-10	2.5607e-08
chrIV	-	7786469	4	27	6.28537e-10	2.5607e-08
chrI	-	10052963	5	89	6.33579e-10	2.5779e-08
chrI	+	1838955	7	388	6.43271e-10	2.61394e-08
chrIV	+	386481	10	1324	6.49358e-10	2.63527e-08
chrX	-	12199820	8	639	6.73625e-10	2.73022e-08
chrV	+	11344463	9	956	6.93974e-10	2.80546e-08
chrV	+	18620060	5	91	7.09337e-10	2.86388e-08
chrX	-	2724215	4	28	7.33037e-10	2.93692e-08
chrI	-	10641869	6	214	7.88897e-10	3.15268e-08
chrX	-	4101970	6	214	7.88897e-10	3.15268e-08
chrII	-	8955177	4	29	8.50027e-10	3.2601e-08
chrIV	-	6918281	4	29	8.50027e-10	3.2601e-08
chrX	+	4714839	4	29	8.50027e-10	3.2601e-08
chrIII	-	62932	7	409	9.25517e-10	3.54098e-08
chrV	-	12291260	5	97	9.80862e-10	3.73453e-08
chrX	-	7660762	5	98	1.03322e-09	3.92912e-08
chrIV	+	1110749	5	99	1.08779e-09	4.13161e-08
chrIII	-	4752990	7	420	1.11132e-09	4.2159e-08
chrI	+	7628171	6	228	1.15287e-09	4.36298e-08
chrII	+	5587521	7	423	1.16718e-09	4.41181e-08
chrV	+	12004409	5	101	1.2038e-09	4.54478e-08
chrIV	+	8083037	5	104	1.39611e-09	5.2456e-08
chrX	-	7246855	5	104	1.39611e-09	5.2456e-08
chrV	+	6358507	7	437	1.46052e-09	5.47521e-08
chrV	-	2324808	4	33	1.46245e-09	5.47521e-08
chrV	-	14691865	6	238	1.49016e-09	5.5723e-08
chrII	-	6637241	5	106	1.53737e-09	5.73519e-08
chrIII	-	6595067	5	106	1.53737e-09	5.73519e-08
chrI	+	4064513	5	107	1.61214e-09	5.91357e-08
chrIV	+	10674729	5	107	1.61214e-09	5.91357e-08
chrI	-	7068940	4	34	1.65686e-09	5.91407e-08
chrIII	-	9048182	5	108	1.68979e-09	6.01791e-08
chrV	+	7787606	7	447	1.70651e-09	6.07059e-08
chrV	+	13048146	6	245	1.77185e-09	6.29588e-08
chrIII	+	8911645	5	110	1.85402e-09	6.5804e-08
chrV	-	20823131	4	35	1.87e-09	6.60727e-08
chrII	+	4422174	5	113	2.12396e-09	7.42938e-08
chrIII	+	10254565	5	113	2.12396e-09	7.42938e-08
chrIV	+	6324754	5	113	2.12396e-09	7.42938e-08
chrV	+	6888370	5	113	2.12396e-09	7.42938e-08
chrIV	-	4515152	6	254	2.19751e-09	7.67808e-08
chrII	-	10543622	6	255	2.24962e-09	7.85143e-08
chrI	+	10569482	5	115	2.32068e-09	8.09045e-08
chrI	-	4614825	4	37	2.35711e-09	8.16308e-08
chrX	+	7579534	4	37	2.35711e-09	8.16308e-08
chrX	-	972713	4	37	2.35711e-09	8.16308e-08
chrIV	-	12039259	4	38	2.6335e-09	9.07026e-08
chrX	-	5833598	4	38	2.6335e-09	9.07026e-08
chrII	+	8996802	6	262	2.64384e-09	9.09591e-08
chrII	-	6252724	13	3170	2.93515e-09	9.73558e-08
chrV	+	7787649	7	496	3.48552e-09	1.15004e-07
chrI	-	10439263	4	42	3.98776e-09	1.30751e-07
chrI	-	5568927	5	129	4.14067e-09	1.35623e-07
chrII	-	9685506	5	130	4.30474e-09	1.40704e-07
chrX	-	8051036	5	130	4.30474e-09	1.40704e-07
chrI	+	6085753	4	43	4.39523e-09	1.42918e-07
chrI	-	636308	3	8	4.63053e-09	1.46919e-07
chrII	-	8392687	3	8	4.63053e-09	1.46919e-07
chrV	-	11011619	5	134	5.01354e-09	1.5875e-07
chrX	-	4102067	5	135	5.20448e-09	1.64465e-07
chrI	-	5171533	4	45	5.30274e-09	1.66898e-07
chrI	+	2672058	5	137	5.60372e-09	1.76018e-07
chrIII	+	4194128	4	46	5.80574e-09	1.81637e-07
chrX	+	8677844	6	299	5.80203e-09	1.81637e-07
chrIII	+	4533043	5	138	5.81227e-09	1.81661e-07
chrX	-	8722442	5	139	6.02696e-09	1.88184e-07
chrII	-	9225203	6	302	6.15642e-09	1.91844e-07
chrV	-	6921484	6	302	6.15642e-09	1.91844e-07
chrIV	-	13250995	5	141	6.47527e-09	2.00785e-07
chrI	+	6837878	4	48	6.91787e-09	2.08711e-07
chrII	+	12280163	3	9	6.94353e-09	2.08711e-07
chrIV	-	13701723	4	48	6.91787e-09	2.08711e-07
chrX	-	16640401	5	144	7.1971e-09	2.16126e-07
chrIV	+	386505	11	2230	7.39253e-09	2.21783e-07
chrII	-	9259001	6	312	7.46955e-09	2.2388e-07
chrX	-	3176747	4	49	7.53017e-09	2.25267e-07
chrX	-	3112095	6	314	7.75811e-09	2.31865e-07
chrIV	+	6016384	4	50	8.18211e-09	2.43841e-07
chrI	+	14953527	5	149	8.54126e-09	2.54303e-07
chrII	-	9059836	5	150	8.83258e-09	2.61983e-07
chrIII	-	8048709	5	150	8.83258e-09	2.61983e-07
chrII	-	11132816	5	151	9.13176e-09	2.69838e-07
chrIII	-	8352490	5	151	9.13176e-09	2.69838e-07
chrX	+	12844953	6	324	9.34279e-09	2.75814e-07
chrII	-	8326899	4	52	9.61163e-09	2.8216e-07
chrIV	+	889847	4	52	9.61163e-09	2.8216e-07
chrII	+	5056185	5	154	1.00779e-08	2.87519e-07
chrIII	+	4189025	4	53	1.03926e-08	2.94358e-07
chrV	-	5326878	4	53	1.03926e-08	2.94358e-07
chrX	-	11432607	4	53	1.03926e-08	2.94358e-07
chrIII	+	8562904	5	156	1.07509e-08	3.03957e-07
chrI	+	10331664	5	157	1.11005e-08	3.1356e-07
chrIV	-	292489	4	54	1.12201e-08	3.15802e-07
chrV	-	13283043	4	54	1.12201e-08	3.15802e-07
chrIV	+	1108865	5	159	1.18269e-08	3.32582e-07
chrIV	+	10183222	4	55	1.20959e-08	3.3833e-07
chrV	+	14687135	4	55	1.20959e-08	3.3833e-07
chrV	+	11222761	6	349	1.45067e-08	3.95547e-07
chrIII	+	10254553	5	169	1.60468e-08	4.34899e-07
chrX	+	15697958	6	355	1.60448e-08	4.34899e-07
chrIII	-	5677654	4	59	1.61191e-08	4.35729e-07
chrII	-	11615024	5	171	1.70188e-08	4.59258e-07
chrIV	-	12390401	5	172	1.75219e-08	4.72431e-07
chrI	+	9432987	7	636	1.90134e-08	4.99775e-07
chrX	-	2723299	4	62	1.97364e-08	5.1748e-07
chrIII	+	3069128	8	995	2.06145e-08	5.40052e-07
chrV	-	14216380	4	63	2.10672e-08	5.50991e-07
chrIII	-	9814333	5	179	2.13849e-08	5.58372e-07
chrIII	-	13763990	5	179	2.13849e-08	5.58372e-07
chrI	-	7926684	5	180	2.19879e-08	5.73164e-07
chrII	+	8657609	5	180	2.19879e-08	5.73164e-07
chrII	+	7729189	6	379	2.36096e-08	5.97116e-07
chrIII	-	9046014	3	13	2.36102e-08	5.97116e-07
chrIII	+	13388164	4	65	2.39285e-08	6.03225e-07
chrIV	+	7376356	4	65	2.39285e-08	6.03225e-07
chrV	+	19612072	6	381	2.4354e-08	6.1346e-07
chrIV	-	13370113	4	66	2.54634e-08	6.40377e-07
chrIV	+	11574868	4	67	2.70707e-08	6.78084e-07
chrIII	-	62954	6	389	2.75283e-08	6.88997e-07
chrI	-	5609406	5	189	2.80467e-08	7.01412e-07
chrI	+	540206	4	68	2.87526e-08	7.16322e-07
chrII	+	6252313	4	68	2.87526e-08	7.16322e-07
chrII	-	847934	4	68	2.87526e-08	7.16322e-07
chrIV	+	5975774	7	676	2.87569e-08	7.16322e-07
chrI	-	6530154	3	14	3.00395e-08	7.33154e-07
chrV	-	13128704	3	14	3.00395e-08	7.33154e-07
chrI	-	5484851	7	681	3.02287e-08	7.372e-07
chrIV	-	13329490	4	69	3.05113e-08	7.42939e-07
chrI	+	14998430	4	70	3.23492e-08	7.84045e-07
chrV	+	6502396	5	195	3.27732e-08	7.93707e-07
chrIII	+	9852665	6	401	3.2924e-08	7.96745e-07
chrX	-	6063902	4	71	3.42686e-08	8.28008e-07
chrI	-	13652983	6	405	3.49053e-08	8.42743e-07
chrI	+	14954408	5	198	3.53624e-08	8.53125e-07
chrIII	-	9454134	4	72	3.62718e-08	8.73052e-07
chrIV	+	9773408	5	199	3.62607e-08	8.73052e-07
chrX	+	4021300	4	72	3.62718e-08	8.73052e-07
chrV	+	12272265	3	15	3.75371e-08	8.83204e-07
chrV	-	11021152	3	15	3.75371e-08	8.83204e-07
chrV	+	11909457	4	74	4.0539e-08	9.50277e-07
chrI	+	13294567	4	75	4.2808e-08	1.00122e-06
chrIV	+	10014125	4	75	4.2808e-08	1.00122e-06
chrI	-	11776786	5	206	4.30682e-08	1.00656e-06
chrI	+	14757702	4	76	4.51705e-08	1.05334e-06
chrIV	+	6016973	4	76	4.51705e-08	1.05334e-06
chrV	-	12762874	7	727	4.70321e-08	1.08071e-06
chrI	+	3825347	4	77	4.7629e-08	1.09123e-06
chrV	-	6226072	4	78	5.0186e-08	1.14563e-06
chrIII	+	6931781	7	741	5.34947e-08	1.21762e-06
chrIII	+	5080004	4	80	5.56061e-08	1.26145e-06
chrX	+	4823444	3	17	5.60627e-08	1.26145e-06
chrIII	+	249011	5	219	5.838e-08	1.31196e-06
chrV	-	13677715	3	18	6.72532e-08	1.47934e-06
chrX	-	3112127	6	464	7.75869e-08	1.70306e-06
chrI	-	7079876	5	232	7.77254e-08	1.70372e-06
chrIV	-	10695338	5	232	7.77254e-08	1.70372e-06
chrII	-	11615011	6	465	7.85718e-08	1.72107e-06
chrIII	+	6437627	4	88	8.17578e-08	1.76866e-06
chrII	+	12933354	5	235	8.28385e-08	1.79081e-06
chrIII	-	10746622	7	791	8.30532e-08	1.79421e-06
chrII	-	11016674	4	90	8.95244e-08	1.93003e-06
chrII	+	4739451	5	241	9.38642e-08	1.99415e-06
chrII	-	7701861	3	20	9.38953e-08	1.99415e-06
chrII	-	7322126	5	242	9.58097e-08	2.03343e-06
chrIII	-	13764071	7	809	9.66165e-08	2.04917e-06
chrV	-	13317023	5	243	9.77871e-08	2.07208e-06
chrIII	-	10746645	7	815	1.01533e-07	2.1491e-06
chrIV	-	12754554	4	93	1.0219e-07	2.16154e-06
chrI	-	8304321	4	94	1.06695e-07	2.25227e-06
chrII	+	4707936	4	94	1.06695e-07	2.25227e-06
chrX	+	14476811	23	13862	1.12444e-07	2.36096e-06
chrIII	-	9080348	8	1247	1.14505e-07	2.40262e-06
chrIII	-	5705508	7	831	1.15689e-07	2.42584e-06
chrIII	+	6364810	4	96	1.16146e-07	2.4338e-06
chrI	+	6499392	5	256	1.26568e-07	2.62293e-06
chrIV	-	7999493	4	98	1.26209e-07	2.62293e-06
chrII	+	11183031	7	843	1.27367e-07	2.63379e-06
chrX	-	3112151	6	506	1.28815e-07	2.66198e-06
chrI	-	5059605	4	99	1.31477e-07	2.71461e-06
chrIII	-	6909735	5	259	1.34075e-07	2.76522e-06
chrIII	+	2680917	4	102	1.48268e-07	2.99888e-06
chrV	-	11065248	4	103	1.54205e-07	3.11095e-06
chrII	+	8746029	5	267	1.55831e-07	3.14173e-06
chrI	+	6343221	4	104	1.60318e-07	3.22391e-06
chrIII	-	4418346	3	24	1.66488e-07	3.31824e-06
chrII	+	1323049	4	106	1.73082e-07	3.32496e-06
chrIII	+	6207269	5	276	1.83554e-07	3.32496e-06
chrV	+	12398715	4	107	1.79741e-07	3.32496e-06
chrIV	-	9255211	5	278	1.90214e-07	3.32674e-06
chrV	+	8115931	5	279	1.93615e-07	3.38271e-06
chrX	+	1489177	4	110	2.00867e-07	3.5033e-06
chrI	+	7627887	5	284	2.11349e-07	3.67998e-06
chrI	+	5146147	3	26	2.13728e-07	3.69477e-06
chrII	-	10062698	3	26	2.13728e-07	3.69477e-06
chrX	-	2112898	3	26	2.13728e-07	3.69477e-06
chrI	+	15040350	3	27	2.40365e-07	4.11226e-06
chrI	-	9042311	3	27	2.40365e-07	4.11226e-06
chrIV	+	10676490	3	27	2.40365e-07	4.11226e-06
chrIV	-	6877183	3	27	2.40365e-07	4.11226e-06
chrI	+	10520015	4	118	2.66254e-07	4.53787e-06
chrIII	-	7857401	4	118	2.66254e-07	4.53787e-06
chrIII	+	6790943	3	28	2.69121e-07	4.54482e-06
chrIII	-	3247082	4	119	2.75419e-07	4.64368e-06
chrIV	+	13299471	5	303	2.90805e-07	4.90047e-06
chrIV	+	9144889	4	121	2.94452e-07	4.95926e-06
chrV	-	12016487	5	304	2.95561e-07	4.97527e-06
chrII	+	164595	3	29	3.00075e-07	5.00832e-06
chrV	-	15656528	3	29	3.00075e-07	5.00832e-06
chrI	+	14400169	5	311	3.30601e-07	5.49294e-06
chrIII	+	13403642	3	30	3.33308e-07	5.49294e-06
chrIV	-	11976846	3	30	3.33308e-07	5.49294e-06
chrII	-	8565000	4	125	3.35436e-07	5.51933e-06
chrIII	+	4532528	4	126	3.46314e-07	5.69532e-06
chrIV	+	7983812	5	317	3.6318e-07	5.96645e-06
chrIII	-	10811841	5	318	3.68848e-07	5.98218e-06
chrX	-	13224295	3	31	3.68899e-07	5.98218e-06
chrV	+	2883735	4	129	3.80525e-07	6.16752e-06
chrI	-	7080892	4	130	3.92468e-07	6.35127e-06
chrIV	-	10147143	4	130	3.92468e-07	6.35127e-06
chrI	-	8771486	5	324	4.04342e-07	6.52144e-06
chrV	-	865142	5	329	4.35936e-07	6.97564e-06
chrIII	+	12372311	4	134	4.43052e-07	7.07869e-06
chrX	-	5400224	3	33	4.47475e-07	7.11677e-06
chrX	-	8544894	3	33	4.47475e-07	7.11677e-06
chrII	+	11182995	7	1020	4.54147e-07	7.21923e-06
chrII	-	8281247	5	332	4.55808e-07	7.24198e-06
chrIII	+	5762670	5	335	4.76389e-07	7.56515e-06
chrI	-	5609359	4	138	4.98334e-07	7.87383e-06
chrII	+	2237122	4	139	5.12921e-07	8.09616e-06
chrIV	+	1108871	4	139	5.12921e-07	8.09616e-06
chrIV	-	7313297	4	141	5.43045e-07	8.22218e-06
chrV	+	4222146	4	140	5.27823e-07	8.22218e-06
chrV	+	10900582	6	649	5.47375e-07	8.22218e-06
chrV	-	13388178	3	35	5.36438e-07	8.22218e-06
chrX	+	4471238	5	342	5.27273e-07	8.22218e-06
chrV	+	20785833	3	36	5.85014e-07	8.42544e-06
chrV	-	14026784	3	36	5.85014e-07	8.42544e-06
chrII	+	8933668	6	661	6.08515e-07	8.74785e-06
chrIII	-	10746592	5	355	6.331e-07	9.09296e-06
chrII	+	11008069	3	37	6.36425e-07	9.10326e-06
chrIV	-	3069746	3	37	6.36425e-07	9.10326e-06
chrX	-	12507902	3	38	6.9075e-07	9.80884e-06
chrV	+	3984664	4	151	7.13837e-07	1.0123e-05
chrIII	-	4181881	3	39	7.48068e-07	1.0537e-05
chrIV	-	11147960	3	39	7.48068e-07	1.0537e-05
chrX	-	646414	3	39	7.48068e-07	1.0537e-05
chrII	+	8933441	5	371	7.85628e-07	1.10611e-05
chrII	+	8067062	3	40	8.08458e-07	1.13267e-05
chrII	-	7701930	3	40	8.08458e-07	1.13267e-05
chrIII	-	7087069	3	40	8.08458e-07	1.13267e-05
chrIV	-	1435484	5	374	8.172e-07	1.14339e-05
chrIV	+	8538120	4	158	8.55142e-07	1.19488e-05
chrI	-	6759794	3	41	8.71999e-07	1.21465e-05
chrI	+	13952539	4	160	8.99076e-07	1.2507e-05
chrI	+	941710	4	161	9.21662e-07	1.27986e-05
chrIII	+	4475958	4	161	9.21662e-07	1.27986e-05
chrX	+	7780042	3	42	9.38769e-07	1.29787e-05
chrV	-	11963395	4	162	9.44666e-07	1.30545e-05
chrIV	+	106008	4	163	9.68095e-07	1.33665e-05
chrV	+	11344455	7	1146	9.80709e-07	1.35347e-05
chrIII	+	4475955	4	166	1.04097e-06	1.43287e-05
chrX	+	12786995	4	166	1.04097e-06	1.43287e-05
chrI	+	4150579	17	9128	1.04665e-06	1.44005e-05
chrIII	-	940946	4	169	1.11785e-06	1.44194e-05
chrIII	-	13759363	3	44	1.08231e-06	1.44194e-05
chrIV	+	888813	3	44	1.08231e-06	1.44194e-05
chrX	+	11968021	4	169	1.11785e-06	1.44194e-05
chrX	-	4969719	4	167	1.06615e-06	1.44194e-05
chrII	-	8089340	3	45	1.15924e-06	1.45885e-05
chrV	-	19519989	3	45	1.15924e-06	1.45885e-05
chrIV	+	6325199	4	171	1.17139e-06	1.47178e-05
chrI	-	7949069	4	173	1.22681e-06	1.54018e-05
chrI	+	12041332	5	408	1.24998e-06	1.56116e-05
chrV	-	11980535	5	411	1.29544e-06	1.61666e-05
chrV	-	4647663	6	754	1.29868e-06	1.62005e-05
chrII	-	11655040	4	177	1.34347e-06	1.66731e-05
chrI	+	6838132	4	178	1.37387e-06	1.70303e-05
chrI	+	10803739	4	178	1.37387e-06	1.70303e-05
chrI	+	12654357	4	179	1.40479e-06	1.73929e-05
chrIII	+	6251211	4	182	1.50063e-06	1.84366e-05
chrIII	+	2786691	8	1766	1.52759e-06	1.87288e-05
chrV	+	12514748	4	186	1.63587e-06	1.9955e-05
chrII	-	10061282	3	51	1.69795e-06	2.06402e-05
chrIV	-	359403	3	51	1.69795e-06	2.06402e-05
chrIII	+	6381438	4	188	1.70677e-06	2.07154e-05
chrI	-	14883135	3	53	1.90877e-06	2.16059e-05
chrII	+	659364	3	53	1.90877e-06	2.16059e-05
chrX	+	4193038	6	807	1.91663e-06	2.16871e-05
chrX	-	5116231	3	54	2.02039e-06	2.27791e-05
chrII	+	13237181	3	55	2.13626e-06	2.40251e-05
chrIII	-	4016189	4	201	2.22471e-06	2.50019e-05
chrX	-	9667045	4	201	2.22471e-06	2.50019e-05
chrI	-	9719569	3	56	2.25644e-06	2.53313e-05
chrIII	+	5082928	7	1315	2.4153e-06	2.70278e-05
chrIII	+	5765479	3	59	2.64368e-06	2.93534e-05
chrV	+	19952193	3	59	2.64368e-06	2.93534e-05
chrI	+	5121799	3	60	2.78191e-06	2.97869e-05
chrI	-	10440043	3	60	2.78191e-06	2.97869e-05
chrIII	+	3081322	3	60	2.78191e-06	2.97869e-05
chrIII	+	5308982	3	60	2.78191e-06	2.97869e-05
chrIII	+	5765704	7	1349	2.8521e-06	2.98226e-05
chrI	-	3030126	3	61	2.92485e-06	3.05026e-05
chrII	+	4707171	5	486	2.92586e-06	3.05026e-05
chrX	-	17455759	9	2601	3.05932e-06	3.18727e-05
chrIV	+	11603195	6	876	3.06081e-06	3.18777e-05
chrI	-	8302007	4	218	3.06739e-06	3.19155e-05
chrII	-	11260644	3	62	3.07257e-06	3.19155e-05
chrIV	-	7925356	5	491	3.07459e-06	3.19259e-05
chrIII	-	5707858	3	63	3.22514e-06	3.33679e-05
chrIV	-	3118569	4	222	3.29586e-06	3.40659e-05
chrIII	-	7487136	3	65	3.54517e-06	3.64986e-05
chrII	+	8746887	3	66	3.71277e-06	3.81242e-05
chrI	-	7873710	4	229	3.72567e-06	3.82442e-05
chrIII	+	726080	4	232	3.92203e-06	3.89034e-05
chrI	+	81017	3	69	4.24687e-06	4.1236e-05
chrII	+	13237190	3	69	4.24687e-06	4.1236e-05
chrV	-	14240456	4	244	4.78481e-06	4.62163e-05
chrII	-	9890013	4	246	4.94119e-06	4.76389e-05
chrI	-	11080371	3	73	5.0348e-06	4.84968e-05
chrI	+	1838951	6	965	5.30062e-06	4.91808e-05
chrIII	+	8905826	4	249	5.1828e-06	4.91808e-05
chrIV	+	10163231	5	552	5.41359e-06	5.01168e-05
chrIV	-	16167845	4	252	5.43303e-06	5.02819e-05
chrIII	+	4531532	3	76	5.68525e-06	5.24309e-05
chrII	+	10870503	3	77	5.91381e-06	5.44906e-05
chrIII	+	12025181	3	77	5.91381e-06	5.44906e-05
chrV	-	19049596	4	258	5.96013e-06	5.48692e-05
chrI	-	7127642	3	78	6.14835e-06	5.64366e-05
chrII	-	14653647	3	78	6.14835e-06	5.64366e-05
chrX	-	17455725	11	4454	6.26589e-06	5.74987e-05
chrI	+	5844014	4	263	6.42746e-06	5.88952e-05
chrIII	+	835783	4	266	6.72052e-06	6.00117e-05
chrV	+	11147587	5	584	7.10017e-06	6.23668e-05
chrX	+	7059417	3	82	7.14795e-06	6.27338e-05
chrIII	+	9710089	5	588	7.33694e-06	6.43565e-05
chrV	+	20777154	5	591	7.51853e-06	6.5839e-05
chrI	-	4148918	12	5464	7.78177e-06	6.80114e-05
chrV	+	12354224	4	278	7.9923e-06	6.97156e-05
chrII	+	8285214	3	88	8.8398e-06	7.44216e-05
chrIII	+	8358987	3	88	8.8398e-06	7.44216e-05
chrV	-	14123583	3	88	8.8398e-06	7.44216e-05
chrV	-	15084247	4	286	8.93334e-06	7.5189e-05
chrIV	-	11562018	4	291	9.56149e-06	8.02393e-05
chrII	+	8653967	3	91	9.77667e-06	8.19576e-05
chrI	-	2686677	3	93	1.04363e-05	8.41844e-05
chrIV	-	9993249	4	296	1.02216e-05	8.41844e-05
chrX	+	16622592	4	297	1.03575e-05	8.41844e-05
chrIII	-	9816291	3	94	1.07768e-05	8.68644e-05
chrV	-	10127511	3	96	1.14797e-05	9.22695e-05
chrIII	+	9710001	3	99	1.25897e-05	9.8055e-05
chrX	-	8722398	3	99	1.25897e-05	9.8055e-05
chrIII	+	13464496	3	101	1.33677e-05	0.000103857
chrIV	-	9625933	3	102	1.37683e-05	0.000106916
chrII	-	10738692	3	104	1.4593e-05	0.000111441
chrIII	+	5230476	4	324	1.45571e-05	0.000111441
chrIV	-	9823274	3	105	1.50173e-05	0.000113038
chrII	-	13015233	4	328	1.52717e-05	0.000114898
chrI	+	4150592	13	6853	1.53515e-05	0.000115471
chrII	+	7002275	3	106	1.54497e-05	0.000116182
chrIII	+	4865297	3	108	1.63388e-05	0.000122604
chrIII	-	2813854	3	108	1.63388e-05	0.000122604
chrI	+	4150607	5	710	1.80749e-05	0.000131974
chrII	-	7100740	3	112	1.82169e-05	0.000132918
chrX	-	12199835	5	716	1.88132e-05	0.000137173
chrIV	-	359264	3	115	1.9715e-05	0.000141438
chrV	+	11147669	5	723	1.97039e-05	0.000141438
chrV	-	19049435	3	117	2.07575e-05	0.000147481
chrX	+	2945452	3	117	2.07575e-05	0.000147481
chrX	+	2916419	4	355	2.07895e-05	0.000147675
chrII	+	10324697	3	118	2.1292e-05	0.000150903
chrIII	+	3068820	8	2553	2.1659e-05	0.000153469
chrI	-	6105736	20	15247	2.1769e-05	0.000154214
chrI	-	2070136	4	366	2.3411e-05	0.000162403
chrIII	+	4653703	3	122	2.35208e-05	0.000163057
chrIII	+	2786690	7	1876	2.36156e-05	0.000163678
chrI	-	7080054	4	369	2.41661e-05	0.000167199
chrX	-	3817856	5	757	2.45069e-05	0.000169519
chrII	+	8933633	6	1273	2.5017e-05	0.000172896
chrI	+	5360290	4	377	2.62671e-05	0.000177703
chrII	+	7729204	3	128	2.71431e-05	0.000183314
chrV	-	9544668	4	382	2.76464e-05	0.000186633
chrII	+	6799011	3	129	2.77803e-05	0.000187456
chrII	-	10497132	3	129	2.77803e-05	0.000187456
chrX	-	6000155	3	130	2.84273e-05	0.000191739
chrV	+	10967268	5	801	3.20186e-05	0.000210172
chrI	-	4148906	9	3518	3.26136e-05	0.000211877
chrIII	+	8488227	3	138	3.39623e-05	0.000220411
chrI	-	14876411	4	414	3.77657e-05	0.000241502
chrIII	-	9347730	5	833	3.85184e-05	0.000246265
chrX	+	15177979	3	150	4.35211e-05	0.00027014
chrIII	+	4532222	3	152	4.52678e-05	0.000279792
chrX	+	7825438	3	154	4.70598e-05	0.000290583
chrII	+	11513774	3	156	4.88977e-05	0.000297084
chrIV	-	7313022	6	1441	4.95316e-05	0.00030082
chrI	-	2896718	3	157	4.9834e-05	0.000302539
chrIV	-	5947157	4	445	4.99242e-05	0.000303028
chrI	-	13658450	4	446	5.03586e-05	0.000305605
chrIV	-	7997340	4	453	5.34766e-05	0.000319953
chrX	-	12199880	4	455	5.43928e-05	0.000325187
chrIV	+	11133583	4	456	5.48551e-05	0.000327577
chrI	-	3940705	3	167	5.98498e-05	0.000353373
chrIV	+	7431914	4	477	6.52417e-05	0.000380064
chrV	+	1448760	5	943	6.89318e-05	0.000396778
chrIV	-	9510146	11	5860	7.39431e-05	0.000420613
chrII	-	14107997	4	494	7.46434e-05	0.00042452
chrIV	+	11858484	3	183	7.84679e-05	0.000441317
chrII	-	14108038	3	184	7.97425e-05	0.000448245
chrIV	+	10005496	3	184	7.97425e-05	0.000448245
chrX	-	5289769	3	185	8.10305e-05	0.000455322
chrX	+	5905093	4	509	8.37251e-05	0.000465797
chrI	+	7621012	3	188	8.4976e-05	0.000472505
chrX	-	6034485	3	188	8.4976e-05	0.000472505
chrI	+	10569966	3	189	8.63184e-05	0.0004798
chrIV	-	7313011	6	1599	8.732e-05	0.000482718
chrI	+	7857087	3	190	8.76747e-05	0.000482725
chrIII	+	3069130	5	996	8.89463e-05	0.000489641
chrV	+	11344460	5	1006	9.31759e-05	0.000508859
chrX	+	14002499	3	199	0.000100511	0.000541813
chrI	-	8447004	3	200	0.000102008	0.000549508
chrIV	-	653557	4	552	0.000114203	0.00060626
chrV	+	4919550	4	553	0.000114996	0.000610363
chrX	+	6842038	6	1684	0.000115524	0.000613064
chrI	+	2410208	4	556	0.000117396	0.00062279
chrIII	-	9080698	4	575	0.000133453	0.000691162
chrII	+	14628780	3	220	0.000135077	0.000699344
chrX	+	14617899	3	220	0.000135077	0.000699344
chrIII	+	2786647	4	581	0.000138838	0.000716899
chrIII	+	8011841	3	222	0.000138722	0.000716899
chrV	+	9473640	3	222	0.000138722	0.000716899
chrV	+	13443388	3	223	0.000140568	0.000723357
chrX	+	6324465	3	226	0.000146201	0.000749255
chrI	+	9432686	3	230	0.000153938	0.000782231
chrIII	-	9575943	3	234	0.000161935	0.000818694
chrI	-	7079712	3	236	0.000166033	0.000838736
chrV	+	6615775	4	613	0.000170246	0.000854929
chrX	+	4999317	3	239	0.000172305	0.000864995
chrI	-	13652947	3	241	0.000176571	0.00088617
chrV	+	7729886	4	619	0.00017666	0.00088617
chrIV	+	7432435	3	242	0.000178729	0.000891403
chrIII	-	5416867	3	245	0.000185306	0.000920828
chrII	+	4738389	3	246	0.000187533	0.000929262
chrIV	+	386279	7	2626	0.000188186	0.000932351
chrIII	+	5082913	5	1184	0.000197682	0.000975861
chrII	+	8996810	3	252	0.000201258	0.000993043
chrIV	+	386166	4	642	0.000202869	0.000995051
chrIII	+	8905810	3	257	0.00021318	0.00103946
chrIV	-	3871950	3	257	0.00021318	0.00103946
chrV	-	10888731	5	1205	0.000214258	0.00104456
chrI	+	10569906	4	663	0.000229143	0.00110905
chrV	+	7787620	4	664	0.000230453	0.00111331
chrI	+	9432684	3	267	0.000238374	0.00114939
chrV	-	13317041	3	271	0.000248967	0.0011923
chrI	+	10569905	4	679	0.000250741	0.00120062
chrIV	+	11603085	3	276	0.000262629	0.00125238
chrIII	-	4015913	4	693	0.000270806	0.00128727
chrI	-	2070116	3	290	0.000303433	0.00142383
chrI	+	9472584	3	291	0.000306494	0.00143798
chrI	-	2070118	3	301	0.000338206	0.00156687
chrIII	-	6606784	3	307	0.000358208	0.00164667
chrI	-	5372892	3	318	0.000396824	0.00167954
chrI	-	7657014	3	314	0.000382487	0.00167954
chrIII	+	6207818	3	326	0.000426523	0.00167954
chrV	-	865152	4	777	0.000416133	0.00167954
chrV	-	4647667	4	791	0.000444855	0.00170886
chrIV	+	395873	3	333	0.000453649	0.00173966
chrII	-	9888282	3	349	0.000519743	0.00196861
chrII	-	6252723	7	3160	0.000563837	0.00212562
chrIII	-	7487440	4	847	0.000573965	0.00215836
chrV	-	12016354	3	366	0.000596396	0.00223789
chrI	+	1841183	3	371	0.000620236	0.00231656
chrII	-	6252714	5	1562	0.000691436	0.0025648
chrX	-	12203421	3	395	0.000743124	0.00273745
chrIV	-	13369516	5	1591	0.000750329	0.00276367
chrI	+	9166744	4	931	0.000814468	0.00285872
chrIII	+	5082874	5	1658	0.000900639	0.00294626
chrII	-	9056585	4	968	0.000940068	0.00306344
chrV	+	10900472	3	464	0.00117926	0.00379371
chrI	+	9690047	4	1062	0.00131939	0.00385448
chrI	+	6838070	4	1095	0.00147465	0.00428375
chrIII	-	6971598	3	504	0.00149263	0.00433118
chrV	-	13603460	3	536	0.00177753	0.0047269
chrI	-	2069736	3	550	0.00191209	0.00507142
chrV	+	11147684	3	557	0.00198169	0.00525112
chrI	-	11461091	3	697	0.00371565	0.00780736
chrIV	-	9510093	4	1475	0.00426952	0.00841605
chrIII	+	5594271	4	1639	0.00615823	0.0105853
chrII	-	8091131	3	838	0.00617595	0.010614
chrX	+	6842034	4	1691	0.00685629	0.0114311
chrX	-	2241867	3	925	0.00808041	0.0127647
chrIII	-	5705534	3	1132	0.0138705	0.0186669
chrIV	+	6326349	4	2173	0.0158959	0.0208243
chrI	-	4148947	7	5890	0.0161315	0.0210164
chrI	-	7874563	3	1252	0.0180674	0.0229894
chrV	-	10888740	4	2373	0.0211412	0.0259735
chrI	-	4583922	3	1351	0.0220031	0.0268206
