# Supplementary material for: A novel mechanism of LIN-28 regulation of let-7 microRNA expression revealed by in vivo HITS-CLIP in C. elegans
Source: RNA. 2015 May;21(5):985–96. doi: 10.1261/rna.045542.114 (PMC4408804; doi:10.1261/rna.045542.114)
Supplement: Supplemental Material [file supp_045542.114_Table_S1.xls]

## Sheet: Sheet1
Dataset	total reads	Mapped reads	% mapped	Substitutions	Deletions	Insertions
CLIP-seq1	6727518	5087544	0.756	1223405	75400	7272
CLIP-seq2	206665887	156886622	0.759	18493981	7563806	566672
RNAseq	30505795	26467641	0.868	1175157	38519	49116
