# Supplementary material for: A novel mechanism of LIN-28 regulation of let-7 microRNA expression revealed by in vivo HITS-CLIP in C. elegans
Source: RNA. 2015 May;21(5):985–96. doi: 10.1261/rna.045542.114 (PMC4408804; doi:10.1261/rna.045542.114)
Supplement: Supplemental Material [file supp_045542.114_Table_S5.xls]

## Sheet: Sheet1
# Substitutions with BH<=0.05 in mRNA regions from CLIPseq 1
chr	str	pos	# of substitutions	read depth	binomtest	BH
chrX	+	4962885	282	361	0	0
chrX	+	4962890	273	399	0	0
chrX	+	4962915	353	1343	0	0
chrI	+	9689994	254	1078	2.14857e-295	1.38685e-291
chrIII	+	6207801	170	524	2.09458e-225	1.0816e-221
chrI	-	14857465	133	219	1.55241e-224	6.68029e-221
chrIII	-	4507970	153	371	1.37647e-222	5.07699e-219
chrIV	-	13240166	112	183	6.22948e-190	2.01049e-186
chrX	+	14476796	485	13700	1.80215e-175	5.16997e-172
chrV	-	4647840	147	647	3.20191e-169	8.267e-166
chrV	-	12762868	151	733	9.47994e-167	2.22511e-163
chrI	-	6105752	427	14343	4.26664e-129	9.18003e-126
chrV	-	8247901	70	117	2.72713e-118	5.41628e-115
chrIV	+	386475	130	1240	2.19115e-104	4.04095e-101
chrI	-	6105742	385	14599	3.6415e-101	6.26799e-98
chrV	-	15084244	77	268	2.34658e-98	3.78665e-95
chrX	+	14476814	365	13879	1.08826e-95	1.65281e-92
chrIII	+	6250994	69	203	3.12082e-94	4.47648e-91
chrI	-	6105747	356	14553	3.63802e-85	4.94368e-82
chrIV	+	16895737	44	55	2.66952e-84	3.44622e-81
chrII	+	8570798	59	164	1.40607e-82	1.72873e-79
chrIV	+	16895750	43	54	3.01966e-82	3.54384e-79
chrII	+	4379537	51	99	7.39764e-82	8.30434e-79
chrIV	-	1733268	56	152	3.59292e-79	3.86524e-76
chrI	-	2070462	61	256	1.1158e-72	1.15235e-69
chrI	-	5485110	68	402	6.8962e-70	6.84819e-67
chrI	-	14884776	37	51	3.19199e-68	3.05237e-65
chrV	-	6017004	59	276	2.71494e-67	2.50347e-64
chrI	-	10269328	49	154	9.64467e-66	8.58675e-63
chrII	-	8281244	58	297	1.02393e-63	8.81229e-61
chrIV	+	3373435	31	35	1.10697e-62	9.21959e-60
chrII	+	5751332	50	204	1.45696e-60	1.17554e-57
chrI	+	9689988	80	926	2.18848e-58	1.71226e-55
chrI	+	4499080	48	199	7.76679e-58	5.89797e-55
chrV	+	12863452	42	126	1.37002e-57	1.01064e-54
chrX	+	14476802	290	13735	9.18092e-57	6.58451e-54
chrIII	+	7180472	56	361	1.16472e-55	8.12753e-53
chrI	+	9534651	51	278	9.41054e-55	6.39397e-52
chrIII	-	4996559	42	156	4.56689e-53	3.0234e-50
chrV	+	6883378	49	265	7.50391e-53	4.84359e-50
chrX	+	4962914	86	1358	1.10083e-51	6.93226e-49
chrV	+	7787643	65	656	1.54034e-51	9.46905e-49
chrI	-	5567186	34	80	2.46665e-51	1.48108e-48
chrII	-	8091133	70	871	3.3372e-49	1.91474e-46
chrI	+	112189	95	1850	4.58944e-49	2.57597e-46
chrIII	+	1624476	35	109	1.37863e-47	7.57336e-45
chrII	-	9166009	37	134	2.09484e-47	1.1268e-44
chrIV	+	14826290	50	368	6.49667e-47	3.42321e-44
chrI	+	9534652	51	395	1.14651e-46	5.92037e-44
chrV	-	16595125	36	127	1.22911e-46	6.22244e-44
chrIV	+	13882228	38	158	4.44527e-46	2.20716e-43
chrII	-	7363492	34	108	6.26166e-46	3.05037e-43
chrII	-	8426001	26	41	7.03001e-46	3.36125e-43
chrII	+	659246	34	114	5.3321e-45	2.50308e-42
chrIII	+	1419479	34	116	1.05626e-44	4.86991e-42
chrI	+	3869113	36	148	6.17776e-44	2.79831e-41
chrV	-	725727	37	177	1.95497e-42	8.55515e-40
chrV	+	10967709	105	2890	1.74124e-40	7.49283e-38
chrV	+	13416002	94	2314	3.01039e-40	1.27419e-37
chrI	-	10640967	29	89	6.45901e-40	2.68976e-37
chrV	-	5504116	42	310	1.26363e-39	5.17867e-37
chrI	-	8914424	25	54	2.39762e-39	9.67254e-37
chrI	+	2293372	25	56	7.83292e-39	3.11136e-36
chrII	-	13834424	200	9656	1.27699e-38	4.99554e-36
chrII	-	9056565	52	607	2.20566e-38	8.49968e-36
chrIII	-	9451505	23	45	1.23024e-37	4.67113e-35
chrIV	+	10674728	29	107	3.11681e-37	1.16628e-34
chrIV	+	13882442	31	136	4.34544e-37	1.60278e-34
chrX	-	4599147	20	29	9.24482e-37	3.36186e-34
chrII	+	2235545	23	50	3.12086e-36	1.1038e-33
chrIV	-	4787372	28	103	4.81079e-36	1.67851e-33
chrII	+	8067439	24	60	6.92521e-36	2.38403e-33
chrII	-	6347595	27	92	7.71024e-36	2.61935e-33
chrI	-	3001476	36	242	1.05688e-35	3.54384e-33
chrV	+	10202439	40	334	1.20576e-35	3.99123e-33
chrIV	-	5302271	20	32	2.04246e-35	6.67522e-33
chrI	-	6105723	251	14738	1.80152e-34	5.81418e-32
chrV	-	14115469	23	59	3.9183e-34	1.24897e-31
chrIII	+	5943528	27	115	6.88904e-33	2.16912e-30
chrI	+	5842709	17	22	7.06118e-33	2.19654e-30
chrX	-	6091368	30	166	1.12056e-32	3.44425e-30
chrI	-	10433342	28	133	1.34977e-32	4.09998e-30
chrI	+	3788858	75	1853	2.25782e-32	6.77845e-30
chrI	-	7264233	20	41	2.29083e-32	6.7985e-30
chrIII	-	6971074	30	175	5.98163e-32	1.755e-29
chrI	+	9534653	41	445	7.09484e-32	2.05822e-29
chrII	+	9247547	41	447	8.48392e-32	2.43385e-29
chrIV	-	12393526	15	16	8.81004e-32	2.49963e-29
chrI	+	4150569	178	9136	1.85845e-31	5.21558e-29
chrII	+	6304073	34	272	3.49894e-31	9.7139e-29
chrIII	+	5565438	24	88	3.74006e-31	1.02728e-28
chrIV	-	5302280	18	32	8.41488e-31	2.28699e-28
chrII	-	13440583	16	22	2.81023e-30	7.48015e-28
chrIV	-	3373435	16	22	2.81023e-30	7.48015e-28
chrIV	+	4411653	34	290	3.13884e-30	8.26955e-28
chrI	-	5406955	25	112	5.79235e-30	1.51063e-27
chrIII	+	4864549	21	61	6.44343e-30	1.66363e-27
chrI	+	4150561	160	7979	9.03425e-30	2.30946e-27
chrX	-	17603226	22	75	1.7683e-29	4.47606e-27
chrX	+	14476816	227	13791	2.22831e-29	5.58571e-27
chrII	+	4853754	16	25	7.54207e-29	1.87239e-26
chrX	+	7588883	13	13	1.10811e-28	2.72478e-26
chrI	-	7016178	46	735	3.0817e-28	7.50627e-26
chrII	-	7598376	18	41	3.39586e-28	8.19418e-26
chrV	+	20475946	22	85	4.04554e-28	9.67147e-26
chrX	-	5094080	17	34	5.77388e-28	1.36767e-25
chrI	-	14689849	21	77	1.89787e-27	4.4145e-25
chrII	+	550436	31	272	2.5283e-27	5.82841e-25
chrIV	-	9996709	22	92	2.81937e-27	6.44189e-25
chrII	-	9888288	33	332	4.86492e-27	1.10182e-24
chrII	+	4995722	17	38	6.93282e-27	1.55651e-24
chrII	-	13834405	173	9652	1.17168e-26	2.60791e-24
chrX	-	17047308	14	20	2.91938e-26	6.38776e-24
chrV	-	12549977	17	41	3.57872e-26	7.76463e-24
chrI	-	8245568	15	26	3.98046e-26	8.5643e-24
chrX	-	17047302	14	21	8.70035e-26	1.85648e-23
chrI	+	4234460	17	44	1.58816e-25	3.36104e-23
chrX	+	2303771	21	98	5.23538e-25	1.09896e-22
chrX	+	5217821	31	327	7.11888e-25	1.48228e-22
chrI	-	4148908	96	3861	8.01215e-25	1.65492e-22
chrV	-	15296902	19	72	1.14274e-24	2.34162e-22
chrV	+	8115929	29	278	1.48051e-24	3.00986e-22
chrII	+	8132634	18	61	1.92759e-24	3.88816e-22
chrV	+	9203829	16	40	2.0992e-24	4.2015e-22
chrV	-	6609527	21	105	2.50915e-24	4.98337e-22
chrV	+	13795039	22	126	4.9662e-24	9.7138e-22
chrV	-	13317868	29	290	4.95586e-24	9.7138e-22
chrI	-	7264238	18	65	7.12279e-24	1.38273e-21
chrX	-	15226797	13	20	8.20286e-24	1.58052e-21
chrI	+	4585533	24	175	1.84483e-23	3.50233e-21
chrIV	+	9276611	13	21	2.13911e-23	4.00216e-21
chrIV	-	9992074	15	37	4.48407e-23	8.32908e-21
chrIV	-	5802096	27	257	4.70376e-23	8.67475e-21
chrV	-	6922456	19	86	4.8226e-23	8.83082e-21
chrI	+	2876966	26	234	6.91935e-23	1.2581e-20
chrV	-	869741	17	62	1.51708e-22	2.7201e-20
chrII	+	8227927	11	13	1.70553e-22	3.03691e-20
chrX	-	4616360	17	63	2.06387e-22	3.64981e-20
chrIII	+	6207800	35	544	2.87537e-22	5.05028e-20
chrIV	+	7696070	20	115	6.01086e-22	1.04861e-19
chrV	+	13028370	21	135	6.64019e-22	1.15062e-19
chrX	+	6842036	58	1699	7.33643e-22	1.26279e-19
chrX	-	9434742	12	19	7.54076e-22	1.28937e-19
chrIV	-	7312968	32	449	7.98731e-22	1.35674e-19
chrIII	+	6791589	18	83	9.46809e-22	1.59776e-19
chrIV	+	10676202	13	26	1.0579e-21	1.76219e-19
chrV	-	8941088	13	26	1.0579e-21	1.76219e-19
chrIV	+	1876133	22	160	1.16705e-21	1.93154e-19
chrIII	-	3246828	17	71	2.00032e-21	3.28958e-19
chrIII	-	9752079	28	330	2.58902e-21	4.23075e-19
chrI	-	573953	16	59	3.22793e-21	5.24163e-19
chrII	+	11609662	17	73	3.36814e-21	5.43513e-19
chrIV	-	11178570	12	21	4.34154e-21	6.96238e-19
chrI	+	2877169	18	91	5.67308e-21	9.04156e-19
chrII	-	13018507	21	152	8.66203e-21	1.37205e-18
chrII	+	3057122	14	39	1.00187e-20	1.57728e-18
chrV	-	19050119	18	94	1.06014e-20	1.6589e-18
chrII	+	9247495	36	654	1.25576e-20	1.95316e-18
chrV	+	9116688	16	64	1.39017e-20	2.14927e-18
chrI	-	5172387	18	96	1.58834e-20	2.44103e-18
chrV	-	9340209	12	23	1.97113e-20	3.01139e-18
chrI	-	5301101	10	12	2.04067e-20	3.0993e-18
chrV	+	10900596	30	426	2.05424e-20	3.10166e-18
chrII	+	7105499	11	17	2.63662e-20	3.95785e-18
chrV	-	4647858	27	328	2.87875e-20	4.29633e-18
chrV	+	12479911	23	211	3.1007e-20	4.60097e-18
chrII	-	9742037	14	43	5.06973e-20	7.43723e-18
chrIV	-	9926275	14	43	5.06973e-20	7.43723e-18
chrIV	-	11976941	17	86	6.95257e-20	1.01417e-17
chrV	-	11443076	12	25	7.48264e-20	1.08536e-17
chrI	-	5484913	25	278	8.28323e-20	1.19478e-17
chrX	+	4986831	17	87	8.58342e-20	1.2312e-17
chrI	-	14856768	16	72	1.11048e-19	1.58406e-17
chrV	-	6173034	19	128	1.46144e-19	2.0619e-17
chrX	-	16607010	11	19	1.58942e-19	2.21823e-17
chrIII	-	2962626	17	91	1.94109e-19	2.69447e-17
chrII	-	10286318	18	110	2.10827e-19	2.91087e-17
chrIII	-	3816004	14	47	2.15211e-19	2.9556e-17
chrX	-	5113558	14	48	3.01823e-19	4.12316e-17
chrV	+	10967707	72	2877	3.38166e-19	4.59532e-17
chrIV	+	9800032	12	28	4.29221e-19	5.80213e-17
chrIV	+	6333314	14	50	5.79164e-19	7.78824e-17
chrII	+	9995599	17	97	6.13195e-19	8.20315e-17
chrIII	-	12978294	15	64	6.38377e-19	8.49601e-17
chrIV	-	14792624	10	15	9.10713e-19	1.20583e-16
chrIII	-	6970281	22	217	9.76489e-19	1.28632e-16
chrV	-	8267629	16	84	1.59057e-18	2.08461e-16
chrII	+	7001816	16	85	1.94638e-18	2.53805e-16
chrX	-	7635407	15	69	2.19446e-18	2.84718e-16
chrIII	+	502805	82	3724	2.27271e-18	2.93395e-16
chrI	-	6763369	13	42	2.33611e-18	3.00079e-16
chrII	+	12265830	11	23	2.7703e-18	3.52347e-16
chrII	-	9299195	11	23	2.7703e-18	3.52347e-16
chrII	-	6252726	75	3214	2.81143e-18	3.55826e-16
chrX	-	986032	16	87	2.89132e-18	3.64151e-16
chrV	+	10181323	18	127	3.07368e-18	3.8524e-16
chrII	-	6459347	15	71	3.49433e-18	4.35846e-16
chrI	+	6557893	18	128	3.55273e-18	4.41e-16
chrI	+	4401231	19	151	3.61641e-18	4.46757e-16
chrI	-	2896094	18	129	4.10124e-18	5.01848e-16
chrIV	+	395539	18	129	4.10124e-18	5.01848e-16
chrV	+	10362621	13	44	4.69044e-18	5.71238e-16
chrII	+	2486058	10	17	5.82237e-18	7.02466e-16
chrIII	-	6704697	10	17	5.82237e-18	7.02466e-16
chrIII	+	3068804	64	2474	6.22229e-18	7.47224e-16
chrI	-	14860601	13	45	6.55266e-18	7.83255e-16
chrV	+	11909457	15	74	6.83033e-18	8.12683e-16
chrV	-	3585530	12	34	7.4388e-18	8.8102e-16
chrI	-	11077905	13	46	9.07409e-18	1.06979e-15
chrIII	+	2667047	9	12	9.55766e-18	1.1166e-15
chrIV	+	10247566	9	12	9.55766e-18	1.1166e-15
chrIV	-	4748096	14	61	1.2927e-17	1.50343e-15
chrV	-	11963402	19	162	1.38887e-17	1.60804e-15
chrX	+	4470915	11	26	1.55246e-17	1.78942e-15
chrI	-	4148936	110	6172	2.00363e-17	2.28901e-15
chrIV	-	5374719	18	141	2.09572e-17	2.38368e-15
chrII	+	9928593	14	63	2.1186e-17	2.39913e-15
chrII	+	8139516	13	49	2.29569e-17	2.57706e-15
chrIII	-	728011	13	49	2.29569e-17	2.57706e-15
chrI	-	10929181	10	19	2.73019e-17	3.0384e-15
chrV	-	13908488	10	19	2.73019e-17	3.0384e-15
chrX	-	17456504	9	13	3.08647e-17	3.42016e-15
chrII	-	6588560	15	82	3.5393e-17	3.88856e-15
chrX	+	14662641	15	82	3.5393e-17	3.88856e-15
chrI	+	6439281	13	51	4.10916e-17	4.49552e-15
chrV	+	10505222	11	28	4.25919e-17	4.64e-15
chrV	+	10043780	12	39	5.13449e-17	5.57006e-15
chrII	+	9331347	8	9	5.59975e-17	5.99917e-15
chrII	-	5640119	8	9	5.59975e-17	5.99917e-15
chrX	+	4962903	50	1667	7.87976e-17	8.40692e-15
chrIII	-	12977912	16	106	7.93028e-17	8.426e-15
chrI	-	7949574	15	88	1.08273e-16	1.1457e-14
chrIII	-	7153725	12	42	1.4236e-16	1.50024e-14
chrIII	+	9461470	13	56	1.57784e-16	1.64932e-14
chrV	-	10261468	13	56	1.57784e-16	1.64932e-14
chrV	+	10967708	67	2877	1.82446e-16	1.89942e-14
chrX	-	7231172	13	57	2.03061e-16	2.10555e-14
chrV	+	10365774	9	15	2.13312e-16	2.203e-14
chrII	-	13834403	145	9594	2.17911e-16	2.23264e-14
chrX	-	15269597	15	92	2.17697e-16	2.23264e-14
chrI	+	4150579	140	9128	2.26345e-16	2.30988e-14
chrV	+	985336	11	32	2.49341e-16	2.53454e-14
chrI	-	14678004	8	10	2.78228e-16	2.81708e-14
chrII	-	9888189	13	59	3.313e-16	3.32834e-14
chrIV	-	7086565	13	59	3.313e-16	3.32834e-14
chrI	-	6105741	196	14654	3.32943e-16	3.33189e-14
chrIII	-	9048185	18	166	3.99441e-16	3.98192e-14
chrI	+	1616169	13	60	4.20163e-16	4.1564e-14
chrIV	+	6072770	13	60	4.20163e-16	4.1564e-14
chrV	+	11645929	9	16	4.84468e-16	4.77423e-14
chrV	+	13720308	18	168	4.94742e-16	4.85694e-14
chrV	-	6123811	14	78	5.25338e-16	5.13776e-14
chrII	+	8133105	17	143	5.44998e-16	5.30993e-14
chrIII	-	13761906	15	98	5.83403e-16	5.66273e-14
chrII	-	11745972	12	48	8.6238e-16	8.33924e-14
chrIV	+	6911203	10	25	9.29415e-16	8.95394e-14
chrI	+	4675771	15	102	1.08462e-15	1.04104e-13
chrV	+	9117189	12	49	1.13463e-15	1.085e-13
chrI	+	3788808	54	2055	1.15373e-15	1.09919e-13
chrIII	+	3068824	61	2557	1.34585e-15	1.27752e-13
chrI	-	3735292	12	50	1.4832e-15	1.40273e-13
chrI	-	7080153	26	466	1.77829e-15	1.67568e-13
chrV	+	10967716	62	2652	1.95563e-15	1.83609e-13
chrIII	-	8808561	9	18	2.03287e-15	1.90169e-13
chrII	-	10168047	11	38	2.23652e-15	2.08464e-13
chrX	+	11389980	10	27	2.36799e-15	2.19925e-13
chrI	-	7379127	13	68	2.42011e-15	2.2396e-13
chrI	-	572466	12	52	2.48867e-15	2.29482e-13
chrV	+	9130555	15	110	3.46685e-15	3.18543e-13
chrV	+	4802544	14	89	3.64211e-15	3.3346e-13
chrV	-	3756837	10	28	3.65988e-15	3.33902e-13
chrII	-	4867543	15	111	3.98203e-15	3.62015e-13
chrX	+	4962891	24	403	5.03866e-15	4.56467e-13
chrI	-	11077940	12	55	5.18773e-15	4.68329e-13
chrV	+	6142582	7	8	7.03843e-15	6.33189e-13
chrI	-	7378111	10	30	8.27189e-15	7.39004e-13
chrV	-	6921974	18	197	8.2617e-15	7.39004e-13
chrI	+	6654142	18	198	9.02719e-15	8.037e-13
chrI	+	7524132	25	456	9.07348e-15	8.05045e-13
chrI	-	6821407	11	43	1.03491e-14	9.15084e-13
chrIII	+	7948850	17	171	1.11735e-14	9.84601e-13
chrIII	+	3178772	10	31	1.21325e-14	1.05827e-12
chrIV	+	8078977	10	31	1.21325e-14	1.05827e-12
chrX	-	4838446	9	21	1.20566e-14	1.05827e-12
chrIV	+	4253459	16	145	1.28246e-14	1.11487e-12
chrV	-	20838561	16	147	1.59483e-14	1.38178e-12
chrIII	+	8908202	14	99	1.69738e-14	1.46571e-12
chrV	-	4959780	10	32	1.75339e-14	1.50902e-12
chrI	-	5687292	9	22	2.02737e-14	1.73903e-12
chrX	-	12199831	30	711	2.11195e-14	1.80558e-12
chrX	-	8722427	15	124	2.14348e-14	1.82649e-12
chrIII	+	8167588	13	81	2.65883e-14	2.25817e-12
chrX	+	10152269	18	212	2.96764e-14	2.51218e-12
chrI	+	9534654	27	573	3.0422e-14	2.56688e-12
chrII	-	8810658	7	9	3.1477e-14	2.64724e-12
chrX	+	4962889	23	397	3.2802e-14	2.74972e-12
chrX	-	12933475	9	23	3.3095e-14	2.7653e-12
chrV	-	12291251	14	104	3.43633e-14	2.86202e-12
chrII	+	9361713	10	34	3.51833e-14	2.92089e-12
chrII	-	11151090	8	15	3.85519e-14	3.19029e-12
chrIII	+	8171138	10	35	4.89403e-14	4.03702e-12
chrI	-	4148970	70	3489	5.25413e-14	4.29896e-12
chrV	+	12041878	9	24	5.26152e-14	4.29896e-12
chrX	+	11529328	9	24	5.26152e-14	4.29896e-12
chrIV	+	4661936	12	66	5.41712e-14	4.41214e-12
chrI	-	4173186	14	108	5.88145e-14	4.77526e-12
chrI	+	10568962	36	1090	9.05287e-14	7.32715e-12
chrI	-	3951619	7	10	1.04274e-13	8.33514e-12
chrIII	-	3503591	7	10	1.04274e-13	8.33514e-12
chrV	+	8132419	7	10	1.04274e-13	8.33514e-12
chrV	-	8193316	10	38	1.23614e-13	9.85057e-12
chrX	-	5151899	9	26	1.24141e-13	9.86213e-12
chrI	-	11766298	14	114	1.26472e-13	9.98585e-12
chrIII	+	7184744	11	53	1.28521e-13	1.00554e-11
chrX	+	4987320	21	341	1.28408e-13	1.00554e-11
chrX	-	10340140	11	53	1.28521e-13	1.00554e-11
chrI	-	7280310	8	17	1.43816e-13	1.12181e-11
chrII	+	5056032	14	116	1.61619e-13	1.25688e-11
chrI	+	7870244	9	27	1.85027e-13	1.4303e-11
chrI	+	10579426	9	27	1.85027e-13	1.4303e-11
chrIII	-	6970073	55	2417	2.03046e-13	1.56491e-11
chrII	+	6589768	19	274	2.24895e-13	1.72814e-11
chrIII	+	5229531	11	56	2.46223e-13	1.88642e-11
chrV	-	6182672	8	18	2.57243e-13	1.96501e-11
chrI	+	1811389	9	28	2.70938e-13	2.05746e-11
chrI	+	7101688	9	28	2.70938e-13	2.05746e-11
chrII	-	13834400	134	9461	2.81686e-13	2.1328e-11
chrII	-	8328805	7	11	2.84979e-13	2.15143e-11
chrIV	+	11603188	29	743	3.87968e-13	2.9204e-11
chrIV	-	6909275	9	29	3.90363e-13	2.92987e-11
chrIII	-	4753212	17	213	4.17123e-13	3.12165e-11
chrIII	-	9803774	8	19	4.41537e-13	3.28532e-11
chrX	-	3647744	8	19	4.41537e-13	3.28532e-11
chrIII	+	8907838	11	59	4.53869e-13	3.36737e-11
chrIII	+	3079744	10	43	4.85472e-13	3.59152e-11
chrIII	+	5080001	12	80	6.04998e-13	4.46299e-11
chrX	+	8024755	10	44	6.24226e-13	4.5917e-11
chrI	+	9120296	9	31	7.75836e-13	5.69071e-11
chrV	+	10967302	42	1576	9.78101e-13	7.15399e-11
chrII	-	4944228	9	32	1.07256e-12	7.82274e-11
chrI	+	112194	46	1866	1.22454e-12	8.90601e-11
chrI	-	13653086	9	33	1.4654e-12	1.05981e-10
chrX	-	2890891	9	33	1.4654e-12	1.05981e-10
chrIV	+	386209	22	433	1.58119e-12	1.14035e-10
chrI	-	151607	10	48	1.60366e-12	1.15334e-10
chrIII	+	8895626	19	307	1.67744e-12	1.20305e-10
chrV	-	12733510	8	22	1.83306e-12	1.31102e-10
chrV	-	6425790	9	34	1.98028e-12	1.4124e-10
chrII	-	12036747	10	49	2.00192e-12	1.41999e-10
chrV	+	10252071	10	49	2.00192e-12	1.41999e-10
chrIV	+	386477	37	1284	2.26983e-12	1.60561e-10
chrII	-	11654980	10	50	2.48635e-12	1.75396e-10
chrV	-	14446336	9	35	2.64882e-12	1.86348e-10
chrI	-	7874565	37	1293	2.77349e-12	1.94589e-10
chrX	+	14476818	171	13577	2.82551e-12	1.97702e-10
chrIII	+	911310	7	14	2.90913e-12	2.02455e-10
chrIII	-	5855260	7	14	2.90913e-12	2.02455e-10
chrII	+	7845243	10	51	3.07293e-12	2.1328e-10
chrI	-	8301168	17	242	3.26283e-12	2.25853e-10
chrII	+	2179623	6	8	3.46239e-12	2.39025e-10
chrI	-	9192091	9	36	3.50932e-12	2.40976e-10
chrII	+	5908183	9	36	3.50932e-12	2.40976e-10
chrV	-	11981710	14	146	3.94767e-12	2.70357e-10
chrIV	+	2085793	8	24	4.16326e-12	2.83618e-10
chrX	+	1110019	8	24	4.16326e-12	2.83618e-10
chrI	-	4646327	9	37	4.60784e-12	3.13079e-10
chrX	-	7146505	12	96	5.65062e-12	3.82922e-10
chrX	+	5471529	8	25	6.084e-12	4.11212e-10
chrI	+	111563	23	513	6.31726e-12	4.25863e-10
chrI	-	6105727	185	15211	6.5885e-12	4.42991e-10
chrII	+	8996808	17	256	7.98443e-12	5.35455e-10
chrX	+	14717428	8	26	8.73283e-12	5.84127e-10
chrIV	+	11150575	12	100	9.25701e-12	6.17588e-10
chrI	-	3173791	7	16	9.57753e-12	6.32436e-10
chrI	-	9071724	7	16	9.57753e-12	6.32436e-10
chrV	-	11028811	7	16	9.57753e-12	6.32436e-10
chrV	-	13276067	7	16	9.57753e-12	6.32436e-10
chrI	+	3010688	9	40	9.93622e-12	6.52782e-10
chrII	+	527923	9	40	9.93622e-12	6.52782e-10
chrIII	-	10385608	8	27	1.23319e-11	8.08116e-10
chrII	+	1318935	9	41	1.26499e-11	8.26855e-10
chrI	-	4628207	9	42	1.59976e-11	1.04041e-09
chrV	-	19049421	9	42	1.59976e-11	1.04041e-09
chrIV	-	6155218	7	17	1.61811e-11	1.0497e-09
chrX	+	7685827	14	162	1.62631e-11	1.05237e-09
chrII	-	7713018	8	28	1.71563e-11	1.10463e-09
chrIII	-	693882	8	28	1.71563e-11	1.10463e-09
chrI	-	9699160	5	5	1.76977e-11	1.13666e-09
chrV	+	13416007	52	2485	1.84335e-11	1.18098e-09
chrI	+	3985680	11	82	1.95609e-11	1.2501e-09
chrV	+	14351880	11	83	2.24036e-11	1.42824e-09
chrIII	+	6011399	8	29	2.35433e-11	1.49353e-09
chrIV	-	11549807	38	1463	2.3519e-11	1.49353e-09
chrI	+	4150577	126	9308	2.43154e-11	1.53873e-09
chrIV	-	795904	9	44	2.51128e-11	1.58143e-09
chrV	-	11626578	9	44	2.51128e-11	1.58143e-09
chrI	-	574456	7	18	2.63145e-11	1.64906e-09
chrIII	-	5977764	7	18	2.63145e-11	1.64906e-09
chrV	+	1550574	13	138	2.87453e-11	1.79704e-09
chrI	+	4059659	9	45	3.11916e-11	1.94526e-09
chrII	+	7192059	8	30	3.1903e-11	1.98483e-09
chrI	+	4150574	130	9757	3.265e-11	2.02642e-09
chrI	-	4148926	97	6513	3.49257e-11	2.16246e-09
chrII	-	5679180	11	87	3.78743e-11	2.33942e-09
chrII	+	7666426	11	88	4.30053e-11	2.65001e-09
chrIII	+	5228566	15	209	4.43611e-11	2.72705e-09
chrI	+	9175833	15	213	5.79835e-11	3.53919e-09
chrII	+	8133564	9	48	5.79143e-11	3.53919e-09
chrIII	-	6970068	51	2489	5.89728e-11	3.59108e-09
chrII	-	13834423	128	9667	6.72472e-11	4.08531e-09
chrIII	+	5226686	16	254	7.11603e-11	4.31288e-09
chrII	+	6996962	14	181	7.21364e-11	4.3618e-09
chrI	+	111575	16	256	7.99176e-11	4.82101e-09
chrX	-	9679129	10	70	8.44283e-11	5.08124e-09
chrII	-	114987	7	21	9.43772e-11	5.62754e-09
chrIV	+	17280769	7	21	9.43772e-11	5.62754e-09
chrV	+	10475283	7	21	9.43772e-11	5.62754e-09
chrX	+	4022185	7	21	9.43772e-11	5.62754e-09
chrI	+	9689993	32	1128	9.66436e-11	5.73619e-09
chrV	+	7080568	8	34	9.65048e-11	5.73619e-09
chrV	+	10584710	9	51	1.0307e-10	6.10357e-09
chrI	-	4617196	5	6	1.0556e-10	6.2225e-09
chrII	-	10340120	5	6	1.0556e-10	6.2225e-09
chrI	-	10223552	6	12	1.11514e-10	6.54361e-09
chrX	-	3686906	11	96	1.1251e-10	6.58705e-09
chrIV	+	17270292	12	124	1.20001e-10	7.00972e-09
chrI	-	2898347	8	35	1.24314e-10	7.21272e-09
chrIII	-	9235325	8	35	1.24314e-10	7.21272e-09
chrV	-	11634111	8	35	1.24314e-10	7.21272e-09
chrV	-	8192865	7	22	1.37565e-10	7.96363e-09
chrII	+	8285225	11	98	1.41105e-10	8.15033e-09
chrIV	+	5828041	9	53	1.48237e-10	8.54318e-09
chrI	-	5484932	13	158	1.58006e-10	9.08589e-09
chrII	+	4738402	14	193	1.69199e-10	9.70787e-09
chrI	-	5485299	10	75	1.70836e-10	9.7801e-09
chrIII	+	13463950	12	128	1.74186e-10	9.9498e-09
chrII	-	9056452	19	404	1.85472e-10	1.05711e-08
chrI	-	15041130	7	23	1.96527e-10	1.11519e-08
chrII	-	7475638	7	23	1.96527e-10	1.11519e-08
chrIII	+	8721162	6	13	2.05844e-10	1.16041e-08
chrIII	-	7179520	6	13	2.05844e-10	1.16041e-08
chrX	-	13018396	6	13	2.05844e-10	1.16041e-08
chrX	-	9787065	12	130	2.08841e-10	1.17474e-08
chrIV	+	9220110	13	162	2.15788e-10	1.21118e-08
chrII	-	9039794	10	77	2.23195e-10	1.25003e-08
chrV	-	2324604	27	852	2.51765e-10	1.40699e-08
chrV	+	11758145	8	38	2.53473e-10	1.41348e-08
chrIV	-	9990557	7	24	2.75736e-10	1.53101e-08
chrIV	-	10479648	7	24	2.75736e-10	1.53101e-08
chrI	+	4150535	60	3361	2.79381e-10	1.54792e-08
chrI	+	12652966	13	167	3.14785e-10	1.74035e-08
chrIII	-	9341564	8	39	3.16886e-10	1.74078e-08
chrIV	-	7034306	8	39	3.16886e-10	1.74078e-08
chrV	+	11861933	8	39	3.16886e-10	1.74078e-08
chrI	+	3267187	9	58	3.45045e-10	1.89145e-08
chrIV	+	11585595	6	14	3.58045e-10	1.95855e-08
chrII	+	11877170	5	7	3.67283e-10	1.9964e-08
chrIV	-	7038262	5	7	3.67283e-10	1.9964e-08
chrV	-	6183287	5	7	3.67283e-10	1.9964e-08
chrIII	+	5942810	7	25	3.806e-10	2.06011e-08
chrV	+	12481279	7	25	3.806e-10	2.06011e-08
chrI	+	3788813	52	2715	3.93945e-10	2.12788e-08
chrII	-	13014665	13	172	4.53467e-10	2.44427e-08
chrIV	-	3129409	7	26	5.17604e-10	2.78417e-08
chrV	-	17995472	12	141	5.37324e-10	2.88423e-08
chrIII	-	7373399	6	15	5.93127e-10	3.17059e-08
chrIII	+	6006254	13	176	6.02093e-10	3.21187e-08
chrII	-	6252959	11	112	6.03612e-10	3.21333e-08
chrIII	-	4016207	22	592	6.11029e-10	3.24612e-08
chrI	-	2070117	16	295	6.36139e-10	3.37258e-08
chrIII	-	10042913	7	27	6.94449e-10	3.65918e-08
chrIV	+	5998292	7	27	6.94449e-10	3.65918e-08
chrX	+	10400823	7	27	6.94449e-10	3.65918e-08
chrIII	-	8677660	8	43	7.28327e-10	3.82987e-08
chrIV	+	14465004	9	63	7.42862e-10	3.89837e-08
chrII	-	11345513	8	44	8.84597e-10	4.62336e-08
chrIII	-	11628193	8	44	8.84597e-10	4.62336e-08
chrI	-	6789197	20	496	9.01647e-10	4.70296e-08
chrX	+	11341191	6	16	9.43257e-10	4.91007e-08
chrV	-	15343605	11	117	9.6619e-10	5.01933e-08
chrIII	+	10208184	9	65	9.9066e-10	5.13611e-08
chrII	-	9935565	8	45	1.06912e-09	5.52872e-08
chrX	-	659479	10	90	1.07067e-09	5.52872e-08
chrI	+	5132634	10	91	1.19515e-09	6.14693e-08
chrV	-	10280440	10	91	1.19515e-09	6.14693e-08
chrIII	-	9855448	7	29	1.20552e-09	6.18792e-08
chrV	+	7729627	11	120	1.26767e-09	6.49406e-08
chrIII	+	3068844	9	67	1.30832e-09	6.68902e-08
chrI	-	7874559	29	1052	1.3387e-09	6.83079e-08
chrII	-	9774733	48	2485	1.37604e-09	7.00747e-08
chrV	-	20812086	31	1189	1.37945e-09	7.01103e-08
chrI	-	14107980	6	17	1.44893e-09	7.3353e-08
chrX	-	6065441	6	17	1.44893e-09	7.3353e-08
chrV	+	11888532	12	154	1.48317e-09	7.49395e-08
chrI	-	14883117	9	68	1.49834e-09	7.54104e-08
chrX	-	11654407	9	68	1.49834e-09	7.54104e-08
chrIV	-	7715110	8	47	1.54018e-09	7.73655e-08
chrIII	-	7708080	7	30	1.5627e-09	7.78909e-08
chrIV	-	6077180	7	30	1.5627e-09	7.78909e-08
chrV	+	12863659	7	30	1.5627e-09	7.78909e-08
chrV	-	12763127	7	30	1.5627e-09	7.78909e-08
chrI	+	3788862	43	2098	1.73421e-09	8.62729e-08
chrIV	+	386504	45	2259	1.7508e-09	8.69305e-08
chrII	-	13834418	123	9691	1.76921e-09	8.76759e-08
chrI	+	8598763	9	70	1.95232e-09	9.63803e-08
chrV	+	7080734	9	70	1.95232e-09	9.63803e-08
chrI	+	3854243	6	18	2.16024e-09	1.06037e-07
chrIII	+	5941275	6	18	2.16024e-09	1.06037e-07
chrIV	-	12007921	6	18	2.16024e-09	1.06037e-07
chrI	+	15040328	5	9	2.17781e-09	1.06293e-07
chrII	-	7367565	5	9	2.17781e-09	1.06293e-07
chrII	-	7697710	5	9	2.17781e-09	1.06293e-07
chrI	-	7670332	4	4	2.50226e-09	1.21668e-07
chrV	+	17353681	4	4	2.50226e-09	1.21668e-07
chrI	+	8492219	9	72	2.52281e-09	1.22207e-07
chrIII	-	9855034	9	72	2.52281e-09	1.22207e-07
chrII	+	10579942	7	32	2.55187e-09	1.22977e-07
chrIII	-	9231594	7	32	2.55187e-09	1.22977e-07
chrX	+	10777849	16	325	2.55298e-09	1.22977e-07
chrI	-	7141636	8	50	2.58045e-09	1.24068e-07
chrII	+	8848549	12	164	3.03896e-09	1.45686e-07
chrIV	+	7239246	8	51	3.04136e-09	1.45686e-07
chrII	+	548256	6	19	3.13817e-09	1.48669e-07
chrIV	+	7600359	6	19	3.13817e-09	1.48669e-07
chrV	+	8596916	6	19	3.13817e-09	1.48669e-07
chrV	+	11905940	6	19	3.13817e-09	1.48669e-07
chrV	-	5241621	6	19	3.13817e-09	1.48669e-07
chrX	+	9745589	6	19	3.13817e-09	1.48669e-07
chrII	+	8745429	14	242	3.21568e-09	1.51936e-07
chrIII	+	4624683	7	33	3.21891e-09	1.51936e-07
chrIV	+	5889520	8	52	3.57181e-09	1.68286e-07
chrI	+	11466644	11	133	3.78852e-09	1.78171e-07
chrIII	+	660623	5	10	4.32997e-09	2.02528e-07
chrIII	+	7983872	5	10	4.32997e-09	2.02528e-07
chrIV	-	7324956	5	10	4.32997e-09	2.02528e-07
chrII	-	4866462	17	387	4.52515e-09	2.11275e-07
chrI	+	4150588	97	7178	4.54619e-09	2.11874e-07
chrIV	+	10247324	8	54	4.87674e-09	2.2687e-07
chrII	-	7627604	7	35	5.00446e-09	2.31559e-07
chrIII	-	5707354	7	35	5.00446e-09	2.31559e-07
chrV	+	9121062	7	35	5.00446e-09	2.31559e-07
chrIII	-	7086716	12	172	5.21017e-09	2.40646e-07
chrV	-	6128527	10	106	5.37979e-09	2.48037e-07
chrV	-	6128932	8	55	5.67108e-09	2.61001e-07
chrIV	-	9940776	9	79	5.83488e-09	2.68062e-07
chrX	+	10777868	10	107	5.89646e-09	2.7041e-07
chrI	+	1834605	6	21	6.2006e-09	2.79883e-07
chrI	-	8275759	7	36	6.17409e-09	2.79883e-07
chrIV	+	4411652	15	299	6.16589e-09	2.79883e-07
chrIV	-	7034313	7	36	6.17409e-09	2.79883e-07
chrV	+	5830849	6	21	6.2006e-09	2.79883e-07
chrV	+	20891467	6	21	6.2006e-09	2.79883e-07
chrX	+	14791781	6	21	6.2006e-09	2.79883e-07
chrX	-	2525340	6	21	6.2006e-09	2.79883e-07
chrX	-	7066912	6	21	6.2006e-09	2.79883e-07
chrIII	+	3069128	27	995	6.69456e-09	3.01652e-07
chrX	+	14476817	158	13711	7.09307e-09	3.19052e-07
chrIII	-	3748526	9	81	7.3029e-09	3.27919e-07
chrI	-	5796186	7	37	7.56772e-09	3.39221e-07
chrI	-	4738536	5	11	7.89152e-09	3.50088e-07
chrIV	+	8897205	5	11	7.89152e-09	3.50088e-07
chrIV	+	13888221	5	11	7.89152e-09	3.50088e-07
chrIV	-	12526618	5	11	7.89152e-09	3.50088e-07
chrV	+	10363775	5	11	7.89152e-09	3.50088e-07
chrX	-	11972952	5	11	7.89152e-09	3.50088e-07
chrIV	-	12172500	6	22	8.47424e-09	3.74011e-07
chrV	+	15190826	6	22	8.47424e-09	3.74011e-07
chrX	-	14809494	6	22	8.47424e-09	3.74011e-07
chrI	-	5172529	12	180	8.68811e-09	3.82796e-07
chrIV	+	6295090	13	221	9.50907e-09	4.18253e-07
chrII	+	5056116	28	1083	9.93944e-09	4.3644e-07
chrX	-	12849068	7	39	1.11667e-08	4.89497e-07
chrI	-	4612636	9	85	1.12362e-08	4.91706e-07
chrIV	+	11750631	6	23	1.13958e-08	4.96168e-07
chrX	+	9305264	6	23	1.13958e-08	4.96168e-07
chrX	-	7847778	6	23	1.13958e-08	4.96168e-07
chrX	+	13215995	13	225	1.17729e-08	5.11726e-07
chrI	+	4734614	4	5	1.24405e-08	5.35336e-07
chrII	+	4205562	4	5	1.24405e-08	5.35336e-07
chrIII	+	4420311	4	5	1.24405e-08	5.35336e-07
chrIV	+	3525903	4	5	1.24405e-08	5.35336e-07
chrV	-	6183307	4	5	1.24405e-08	5.35336e-07
chrI	-	8290290	7	40	1.34519e-08	5.73128e-07
chrIV	+	9407001	5	12	1.34487e-08	5.73128e-07
chrIV	-	10187775	5	12	1.34487e-08	5.73128e-07
chrIV	-	11629253	7	40	1.34519e-08	5.73128e-07
chrV	-	2798206	5	12	1.34487e-08	5.73128e-07
chrX	-	14770560	5	12	1.34487e-08	5.73128e-07
chrIV	+	1549001	6	24	1.51025e-08	6.41333e-07
chrIV	-	3119400	6	24	1.51025e-08	6.41333e-07
chrI	+	10521995	7	41	1.61214e-08	6.81242e-07
chrIII	+	10204431	13	231	1.60877e-08	6.81242e-07
chrV	+	1009661	7	41	1.61214e-08	6.81242e-07
chrV	+	1476194	10	119	1.6532e-08	6.9745e-07
chrI	+	4909825	11	154	1.76056e-08	7.4153e-07
chrI	+	4910036	14	277	1.77865e-08	7.4793e-07
chrV	-	20812096	27	1045	1.82451e-08	7.65969e-07
chrII	+	11513775	11	155	1.88284e-08	7.89174e-07
chrII	-	9934540	8	64	1.94829e-08	8.1528e-07
chrI	+	4150540	59	3693	1.97635e-08	8.20374e-07
chrII	+	3972039	6	25	1.97515e-08	8.20374e-07
chrII	-	12365460	6	25	1.97515e-08	8.20374e-07
chrIV	+	4236253	6	25	1.97515e-08	8.20374e-07
chrX	-	11432301	6	25	1.97515e-08	8.20374e-07
chrII	-	12037298	5	13	2.17254e-08	8.93433e-07
chrII	-	13834401	117	9508	2.17311e-08	8.93433e-07
chrIV	+	6002807	5	13	2.17254e-08	8.93433e-07
chrIV	+	11575574	5	13	2.17254e-08	8.93433e-07
chrV	-	12810527	5	13	2.17254e-08	8.93433e-07
chrX	-	9781885	5	13	2.17254e-08	8.93433e-07
chrII	+	724515	7	43	2.28232e-08	9.35353e-07
chrX	-	3120065	7	43	2.28232e-08	9.35353e-07
chrI	-	13652977	19	544	2.32145e-08	9.49881e-07
chrV	+	16097079	10	124	2.45552e-08	1.00315e-06
chrI	-	9004662	6	26	2.55216e-08	1.03771e-06
chrIII	+	5942811	6	26	2.55216e-08	1.03771e-06
chrIII	+	9709531	6	26	2.55216e-08	1.03771e-06
chrI	-	8329299	7	44	2.69738e-08	1.09331e-06
chrV	-	10484592	9	94	2.7415e-08	1.10945e-06
chrI	+	4150551	85	6251	2.94928e-08	1.19167e-06
chrX	-	5497264	9	95	3.00923e-08	1.21399e-06
chrII	-	120510	7	45	3.17457e-08	1.2767e-06
chrV	-	13283024	7	45	3.17457e-08	1.2767e-06
chrII	+	8200863	10	128	3.32722e-08	1.33601e-06
chrI	+	6499148	5	14	3.35962e-08	1.33861e-06
chrI	-	5207400	5	14	3.35962e-08	1.33861e-06
chrIV	+	7395313	5	14	3.35962e-08	1.33861e-06
chrIV	-	12427563	5	14	3.35962e-08	1.33861e-06
chrX	-	2560394	5	14	3.35962e-08	1.33861e-06
chrII	+	9288975	10	129	3.58378e-08	1.42573e-06
chrI	-	7016893	16	393	3.63336e-08	1.44323e-06
chrIV	-	7313847	4	6	3.71104e-08	1.47182e-06
chrIV	+	10529720	10	130	3.85764e-08	1.52761e-06
chrI	-	6789077	12	206	3.8869e-08	1.53684e-06
chrV	+	6436305	9	98	3.95423e-08	1.56108e-06
chrII	-	8791827	8	70	4.00182e-08	1.57745e-06
chrIII	+	8691506	6	28	4.12592e-08	1.61895e-06
chrX	+	7925671	6	28	4.12592e-08	1.61895e-06
chrX	-	6725137	6	28	4.12592e-08	1.61895e-06
chrX	+	2093135	7	47	4.34555e-08	1.70255e-06
chrX	+	6842035	35	1695	4.38374e-08	1.71491e-06
chrX	+	8294416	10	132	4.46126e-08	1.74259e-06
chrI	+	14998427	8	71	4.48178e-08	1.74533e-06
chrIV	+	11036655	8	71	4.48178e-08	1.74533e-06
chrII	+	8020625	11	169	4.59208e-08	1.78559e-06
chrIII	-	9080292	13	253	4.68699e-08	1.81975e-06
chrII	+	7010377	11	170	4.87818e-08	1.89114e-06
chrI	+	10791116	5	15	5.00978e-08	1.93056e-06
chrII	+	164736	5	15	5.00978e-08	1.93056e-06
chrII	+	3566919	5	15	5.00978e-08	1.93056e-06
chrIV	-	10057736	5	15	5.00978e-08	1.93056e-06
chrI	-	10434093	7	48	5.05611e-08	1.94262e-06
chrII	-	4633249	7	48	5.05611e-08	1.94262e-06
chrIII	-	9080697	19	572	5.07744e-08	1.94791e-06
chrIII	-	9169412	6	29	5.1708e-08	1.97785e-06
chrX	-	15270670	6	29	5.1708e-08	1.97785e-06
chrV	+	10967689	44	2454	5.24137e-08	2.00188e-06
chrIV	+	386481	30	1324	5.48055e-08	2.09014e-06
chrIII	-	7572146	11	172	5.49834e-08	2.09383e-06
chrV	-	2324635	18	518	5.7821e-08	2.19865e-06
chrI	+	4150556	89	6761	5.85279e-08	2.22225e-06
chrV	+	6884345	7	49	5.86245e-08	2.22265e-06
chrI	+	10625531	10	136	5.92315e-08	2.24237e-06
chrI	+	1156754	11	174	6.18756e-08	2.33904e-06
chrV	-	14322156	8	74	6.23055e-08	2.35185e-06
chrII	+	10223896	6	30	6.42443e-08	2.40744e-06
chrII	-	8351567	6	30	6.42443e-08	2.40744e-06
chrIII	+	9624232	6	30	6.42443e-08	2.40744e-06
chrIII	-	7086240	6	30	6.42443e-08	2.40744e-06
chrIV	-	2334044	6	30	6.42443e-08	2.40744e-06
chrX	+	6842043	29	1261	6.63e-08	2.48087e-06
chrIV	-	13369554	46	2652	6.84909e-08	2.55914e-06
chrV	+	15512660	19	584	6.99767e-08	2.61088e-06
chrII	-	11345074	5	16	7.24407e-08	2.69115e-06
chrIV	-	11368226	5	16	7.24407e-08	2.69115e-06
chrIV	+	6016972	8	76	7.69786e-08	2.85562e-06
chrIV	+	1875908	7	51	7.80421e-08	2.89092e-06
chrV	+	12398715	9	107	8.50925e-08	3.14757e-06
chrII	+	5662733	4	7	8.61013e-08	3.16674e-06
chrIII	-	10426984	4	7	8.61013e-08	3.16674e-06
chrV	+	12225757	4	7	8.61013e-08	3.16674e-06
chrX	-	11230183	4	7	8.61013e-08	3.16674e-06
chrIV	-	11604016	6	32	9.68652e-08	3.55756e-06
chrI	-	8744095	5	17	1.02021e-07	3.73627e-06
chrIII	+	5049518	5	17	1.02021e-07	3.73627e-06
chrX	+	2967215	7	53	1.02629e-07	3.74792e-06
chrX	-	2242567	7	53	1.02629e-07	3.74792e-06
chrIV	+	386496	30	1367	1.07939e-07	3.93625e-06
chrIII	+	5455150	8	80	1.15409e-07	4.20276e-06
chrII	+	9995598	9	111	1.16918e-07	4.24573e-06
chrIII	-	3247072	9	111	1.16918e-07	4.24573e-06
chrI	+	9534655	19	604	1.17284e-07	4.25302e-06
chrI	+	7496499	6	33	1.17676e-07	4.25527e-06
chrIV	+	10792119	6	33	1.17676e-07	4.25527e-06
chrIII	-	3699796	22	799	1.23608e-07	4.46354e-06
chrI	+	4909747	11	188	1.35717e-07	4.88713e-06
chrII	+	8666768	11	188	1.35717e-07	4.88713e-06
chrI	-	4148965	58	3820	1.37149e-07	4.93184e-06
chrI	+	13294859	5	18	1.40428e-07	5.02178e-06
chrII	-	7320665	5	18	1.40428e-07	5.02178e-06
chrIII	+	5344166	5	18	1.40428e-07	5.02178e-06
chrIV	+	10245088	5	18	1.40428e-07	5.02178e-06
chrIV	+	652136	6	34	1.42028e-07	5.07197e-06
chrI	-	2070522	11	190	1.50999e-07	5.37746e-06
chrI	-	8301223	11	190	1.50999e-07	5.37746e-06
chrII	-	12364389	4	8	1.71229e-07	6.05611e-06
chrIII	-	11862377	4	8	1.71229e-07	6.05611e-06
chrIV	-	9523739	4	8	1.71229e-07	6.05611e-06
chrV	-	3037995	6	35	1.70378e-07	6.05611e-06
chrX	-	5677155	4	8	1.71229e-07	6.05611e-06
chrIII	+	7455444	7	57	1.71732e-07	6.06561e-06
chrV	+	20777160	17	499	1.75688e-07	6.19685e-06
chrV	-	8926202	5	19	1.89461e-07	6.67351e-06
chrII	+	9247485	16	445	1.95199e-07	6.86626e-06
chrV	-	6099264	6	36	2.03219e-07	7.12896e-06
chrX	-	13866570	6	36	2.03219e-07	7.12896e-06
chrX	+	14476799	151	13714	2.11352e-07	7.40419e-06
chrV	+	11147682	19	628	2.11911e-07	7.41373e-06
chrI	-	7264263	7	59	2.18874e-07	7.64697e-06
chrI	+	10569855	28	1261	2.22006e-07	7.74589e-06
chrIII	-	12978005	10	157	2.27977e-07	7.9435e-06
chrIV	+	386492	28	1264	2.32684e-07	8.0966e-06
chrV	+	10967243	16	451	2.33312e-07	8.1075e-06
chrI	-	14892060	6	37	2.41087e-07	8.35521e-06
chrV	+	7813749	6	37	2.41087e-07	8.35521e-06
chrX	+	13599529	8	88	2.43394e-07	8.42384e-06
chrI	+	6498320	10	160	2.71765e-07	9.36809e-06
chrIII	+	1419751	10	160	2.71765e-07	9.36809e-06
chrI	-	9762935	7	61	2.76467e-07	9.50479e-06
chrV	+	6888391	7	61	2.76467e-07	9.50479e-06
chrIII	+	5910294	9	123	2.82185e-07	9.67561e-06
chrIII	-	10816544	9	123	2.82185e-07	9.67561e-06
chrI	+	7627415	6	38	2.84562e-07	9.70557e-06
chrII	-	12217393	6	38	2.84562e-07	9.70557e-06
chrIII	+	6755191	6	38	2.84562e-07	9.70557e-06
chrIII	-	743022	6	38	2.84562e-07	9.70557e-06
chrII	-	13834421	114	9687	2.8615e-07	9.74686e-06
chrIV	+	10388531	10	161	2.87916e-07	9.79406e-06
chrII	-	9056955	9	124	3.02347e-07	1.02715e-05
chrI	-	1029531	4	9	3.0647e-07	1.0357e-05
chrII	+	3271416	4	9	3.0647e-07	1.0357e-05
chrV	-	15393329	4	9	3.0647e-07	1.0357e-05
chrX	-	4102097	4	9	3.0647e-07	1.0357e-05
chrIII	-	13564349	7	62	3.09735e-07	1.04537e-05
chrV	-	20812084	27	1208	3.18059e-07	1.07206e-05
chrIII	-	3904877	5	21	3.27669e-07	1.10301e-05
chrV	-	14786561	6	39	3.34271e-07	1.12377e-05
chrX	+	16212703	8	92	3.43742e-07	1.15261e-05
chrX	-	15194112	8	92	3.43742e-07	1.15261e-05
chrX	-	583216	7	63	3.46308e-07	1.1597e-05
chrV	+	10967706	47	2903	3.46882e-07	1.16012e-05
chrII	-	9774748	41	2373	3.72233e-07	1.2433e-05
chrI	+	4064509	8	93	3.73746e-07	1.24513e-05
chrI	+	5704448	8	93	3.73746e-07	1.24513e-05
chrI	+	5843943	11	209	3.91716e-07	1.29871e-05
chrIV	+	11037042	22	856	3.91841e-07	1.29871e-05
chrIV	+	14379420	6	40	3.90886e-07	1.29871e-05
chrIV	-	11984449	6	40	3.90886e-07	1.29871e-05
chrIII	+	5082921	32	1616	3.96412e-07	1.31049e-05
chrV	+	12863451	9	128	3.96026e-07	1.31049e-05
chrV	-	11122918	15	413	4.08742e-07	1.34953e-05
chrIV	-	8378659	5	22	4.2155e-07	1.3865e-05
chrV	+	9555094	5	22	4.2155e-07	1.3865e-05
chrX	-	4212280	5	22	4.2155e-07	1.3865e-05
chrX	-	3112171	16	472	4.25863e-07	1.3989e-05
chrII	-	5089824	7	65	4.3042e-07	1.41028e-05
chrIII	-	12409939	7	65	4.3042e-07	1.41028e-05
chrIV	-	5802657	6	41	4.55131e-07	1.48936e-05
chrIII	+	3868490	10	170	4.75547e-07	1.55223e-05
chrIV	-	12390410	10	170	4.75547e-07	1.55223e-05
chrII	+	7731395	8	96	4.77574e-07	1.55688e-05
chrII	+	7112608	4	10	5.07896e-07	1.63917e-05
chrII	-	26728	4	10	5.07896e-07	1.63917e-05
chrII	-	7197573	4	10	5.07896e-07	1.63917e-05
chrIII	-	5152968	4	10	5.07896e-07	1.63917e-05
chrIII	-	7197687	4	10	5.07896e-07	1.63917e-05
chrIV	+	12365992	4	10	5.07896e-07	1.63917e-05
chrIV	-	6372717	4	10	5.07896e-07	1.63917e-05
chrX	+	9870431	4	10	5.07896e-07	1.63917e-05
chrII	+	6493663	14	365	5.15659e-07	1.66215e-05
chrIII	+	9492912	6	42	5.27782e-07	1.6991e-05
chrIV	+	9773415	10	172	5.29452e-07	1.70236e-05
chrI	+	2929215	5	23	5.35482e-07	1.70476e-05
chrI	-	11461261	14	366	5.32671e-07	1.70476e-05
chrI	-	12060566	7	67	5.31065e-07	1.70476e-05
chrI	-	14892272	5	23	5.35482e-07	1.70476e-05
chrII	+	7681965	5	23	5.35482e-07	1.70476e-05
chrIV	+	7729466	5	23	5.35482e-07	1.70476e-05
chrV	-	1263129	5	23	5.35482e-07	1.70476e-05
chrV	-	15876906	5	23	5.35482e-07	1.70476e-05
chrX	-	3686033	8	98	5.59717e-07	1.77972e-05
chrII	+	8140828	9	134	5.83437e-07	1.85286e-05
chrI	+	9689981	21	808	5.94776e-07	1.88655e-05
chrIV	+	3372793	6	43	6.09667e-07	1.92904e-05
chrX	+	3958630	6	43	6.09667e-07	1.92904e-05
chrII	-	6252746	44	2691	6.18743e-07	1.95536e-05
chrII	+	8465526	8	100	6.53639e-07	2.06312e-05
chrII	-	9774754	38	2164	6.5976e-07	2.0799e-05
chrIV	-	9510098	43	2608	6.6485e-07	2.09338e-05
chrI	+	13015232	5	24	6.72423e-07	2.10951e-05
chrV	+	6958274	5	24	6.72423e-07	2.10951e-05
chrX	+	10099029	5	24	6.72423e-07	2.10951e-05
chrIII	+	5082926	29	1415	6.84854e-07	2.1459e-05
chrIII	-	6606799	14	374	6.87957e-07	2.15301e-05
chrV	+	7729422	6	44	7.01671e-07	2.19062e-05
chrV	+	10250321	6	44	7.01671e-07	2.19062e-05
chrX	+	4962901	32	1669	7.84922e-07	2.44757e-05
chrI	-	9934793	4	11	7.93613e-07	2.45687e-05
chrII	-	5216204	4	11	7.93613e-07	2.45687e-05
chrIII	+	7464557	4	11	7.93613e-07	2.45687e-05
chrV	+	18605642	4	11	7.93613e-07	2.45687e-05
chrV	-	12284186	4	11	7.93613e-07	2.45687e-05
chrIV	+	8634549	6	45	8.04737e-07	2.48832e-05
chrI	+	412513	5	25	8.35591e-07	2.57141e-05
chrI	-	11542822	5	25	8.35591e-07	2.57141e-05
chrIII	+	3641398	5	25	8.35591e-07	2.57141e-05
chrIII	+	10207567	5	25	8.35591e-07	2.57141e-05
chrI	+	9431683	10	181	8.43763e-07	2.59106e-05
chrV	+	11147549	13	326	8.43984e-07	2.59106e-05
chrI	+	6498411	13	327	8.73223e-07	2.67764e-05
chrI	-	7152925	6	46	9.19865e-07	2.81065e-05
chrII	+	8927704	6	46	9.19865e-07	2.81065e-05
chrIII	-	4961139	6	46	9.19865e-07	2.81065e-05
chrI	+	7628171	11	228	9.23362e-07	2.81467e-05
chrI	-	7946897	11	228	9.23362e-07	2.81467e-05
chrI	-	5484916	12	277	9.32927e-07	2.84048e-05
chrIII	-	8977558	7	73	9.58839e-07	2.91593e-05
chrI	+	9689986	21	835	9.98956e-07	3.03436e-05
chrII	+	5710103	12	279	1.00573e-06	3.05134e-05
chrIII	+	4533049	9	143	1.00692e-06	3.05138e-05
chrI	-	8669893	5	26	1.02847e-06	3.11301e-05
chrI	-	5432349	7	74	1.05251e-06	3.17461e-05
chrIII	-	4325834	4	12	1.1837e-06	3.54546e-05
chrIII	-	5831612	4	12	1.1837e-06	3.54546e-05
chrX	+	10398225	4	12	1.1837e-06	3.54546e-05
chrX	-	2698659	4	12	1.1837e-06	3.54546e-05
chrX	-	10609883	4	12	1.1837e-06	3.54546e-05
chrX	-	13154583	4	12	1.1837e-06	3.54546e-05
chrII	+	8133558	6	48	1.19063e-06	3.55385e-05
chrIV	+	14071881	6	48	1.19063e-06	3.55385e-05
chrIV	-	11475501	6	48	1.19063e-06	3.55385e-05
chrV	-	10054625	9	146	1.19741e-06	3.56998e-05
chrIII	-	9080698	17	575	1.22746e-06	3.65534e-05
chrIV	-	4700920	14	393	1.23063e-06	3.66055e-05
chrV	-	5193110	5	27	1.25479e-06	3.71958e-05
chrX	+	12470614	5	27	1.25479e-06	3.71958e-05
chrX	-	15124935	5	27	1.25479e-06	3.71958e-05
chrIII	-	7575262	7	76	1.26295e-06	3.73091e-05
chrIII	-	8130014	8	109	1.26138e-06	3.73091e-05
chrIV	+	2891486	7	76	1.26295e-06	3.73091e-05
chrI	+	9472602	12	286	1.30176e-06	3.83677e-05
chrII	-	7100630	17	578	1.31632e-06	3.87527e-05
chrIII	+	7949510	6	49	1.34858e-06	3.96572e-05
chrIII	+	13393819	7	77	1.38071e-06	4.05558e-05
chrI	+	6797856	3	4	1.40767e-06	4.11137e-05
chrII	-	11452466	3	4	1.40767e-06	4.11137e-05
chrIV	-	11821890	3	4	1.40767e-06	4.11137e-05
chrV	-	10253379	3	4	1.40767e-06	4.11137e-05
chrV	-	18662625	3	4	1.40767e-06	4.11137e-05
chrI	-	10187823	9	149	1.41823e-06	4.13755e-05
chrI	+	13577648	5	28	1.51861e-06	4.38088e-05
chrI	-	8639475	5	28	1.51861e-06	4.38088e-05
chrII	+	10583530	5	28	1.51861e-06	4.38088e-05
chrII	-	10286918	5	28	1.51861e-06	4.38088e-05
chrIII	+	5187817	5	28	1.51861e-06	4.38088e-05
chrIII	-	5441945	5	28	1.51861e-06	4.38088e-05
chrIII	-	11500943	5	28	1.51861e-06	4.38088e-05
chrX	+	4985471	14	400	1.51148e-06	4.38088e-05
chrX	+	12471765	5	28	1.51861e-06	4.38088e-05
chrX	-	2718847	5	28	1.51861e-06	4.38088e-05
chrI	-	14892205	6	50	1.52324e-06	4.38935e-05
chrIV	-	13369557	38	2245	1.55388e-06	4.47264e-05
chrIV	+	11603182	18	651	1.55596e-06	4.47366e-05
chrI	-	6105726	159	15148	1.561e-06	4.48315e-05
chrI	+	5182498	4	13	1.70013e-06	4.86108e-05
chrI	-	6220528	4	13	1.70013e-06	4.86108e-05
chrII	+	1316173	4	13	1.70013e-06	4.86108e-05
chrV	-	7573473	4	13	1.70013e-06	4.86108e-05
chrI	+	4064563	6	51	1.71594e-06	4.90086e-05
chrIV	-	17118135	8	114	1.77101e-06	5.04697e-05
chrX	-	6089543	8	114	1.77101e-06	5.04697e-05
chrV	+	11909455	7	80	1.79049e-06	5.09126e-05
chrV	-	11928826	7	80	1.79049e-06	5.09126e-05
chrIII	+	257560	5	29	1.82421e-06	5.1644e-05
chrV	+	20475884	5	29	1.82421e-06	5.1644e-05
chrV	-	10566671	5	29	1.82421e-06	5.1644e-05
chrX	+	11341955	5	29	1.82421e-06	5.1644e-05
chrIII	-	5705615	12	297	1.92363e-06	5.43395e-05
chrI	+	4052635	11	246	1.932e-06	5.45162e-05
chrV	+	10967303	30	1577	1.97893e-06	5.57796e-05
chrI	-	14884965	7	82	2.11654e-06	5.95283e-05
chrV	-	12966844	7	82	2.11654e-06	5.95283e-05
chrI	-	9107563	5	30	2.1762e-06	6.09408e-05
chrI	-	14863398	5	30	2.1762e-06	6.09408e-05
chrII	-	11622795	5	30	2.1762e-06	6.09408e-05
chrIII	-	12793804	5	30	2.1762e-06	6.09408e-05
chrIII	-	13461068	8	118	2.29594e-06	6.4224e-05
chrIII	+	2786189	4	14	2.36674e-06	6.56357e-05
chrIII	+	4790939	4	14	2.36674e-06	6.56357e-05
chrIII	+	6011821	4	14	2.36674e-06	6.56357e-05
chrIV	-	11981397	4	14	2.36674e-06	6.56357e-05
chrIV	-	17115735	4	14	2.36674e-06	6.56357e-05
chrV	+	11312629	4	14	2.36674e-06	6.56357e-05
chrX	+	2943491	4	14	2.36674e-06	6.56357e-05
chrIV	-	12394581	10	203	2.37425e-06	6.57733e-05
chrIV	-	14986061	6	54	2.41659e-06	6.68744e-05
chrV	-	13127470	7	84	2.49075e-06	6.88529e-05
chrX	+	4962884	13	360	2.51446e-06	6.94341e-05
chrIII	+	7975157	9	160	2.55531e-06	7.04866e-05
chrIV	+	386530	31	1685	2.64718e-06	7.29428e-05
chrI	-	10258948	6	55	2.69615e-06	7.40166e-05
chrII	-	6042847	6	55	2.69615e-06	7.40166e-05
chrIII	+	2315208	6	55	2.69615e-06	7.40166e-05
chrIV	+	17250676	7	85	2.69761e-06	7.40166e-05
chrV	+	4650382	10	206	2.70631e-06	7.41763e-05
chrI	+	1156752	9	162	2.82983e-06	7.74798e-05
chrIV	+	6325483	7	86	2.91861e-06	7.98259e-05
chrX	-	13522599	11	257	2.94149e-06	8.03664e-05
chrI	+	4401182	10	208	2.94945e-06	8.04989e-05
chrIII	-	9575806	6	56	3.0015e-06	8.18329e-05
chrIII	+	8170280	5	32	3.03922e-06	8.25996e-05
chrV	+	1476672	5	32	3.03922e-06	8.25996e-05
chrV	-	11631775	5	32	3.03922e-06	8.25996e-05
chrIV	+	8078004	8	123	3.13293e-06	8.48783e-05
chrV	-	10959384	8	123	3.13293e-06	8.48783e-05
chrX	+	7685826	9	164	3.12934e-06	8.48783e-05
chrI	+	6497761	23	1050	3.1539e-06	8.5284e-05
chrX	-	5093101	7	87	3.15451e-06	8.5284e-05
chrIV	+	6326077	12	312	3.18818e-06	8.61042e-05
chrII	+	550445	10	210	3.21135e-06	8.63685e-05
chrIII	+	4867228	4	15	3.20915e-06	8.63685e-05
chrV	-	5773772	4	15	3.20915e-06	8.63685e-05
chrX	+	10086135	4	15	3.20915e-06	8.63685e-05
chrII	+	12241803	9	165	3.28904e-06	8.83659e-05
chrIV	+	10163234	14	428	3.29579e-06	8.84553e-05
chrIII	+	12372298	8	124	3.32814e-06	8.91382e-05
chrIV	-	9995619	8	124	3.32814e-06	8.91382e-05
chrI	-	7122662	7	88	3.40609e-06	9.11313e-05
chrII	-	10354574	3	5	3.5005e-06	9.31748e-05
chrIII	+	2668380	3	5	3.5005e-06	9.31748e-05
chrV	+	13879543	3	5	3.5005e-06	9.31748e-05
chrV	-	10170798	3	5	3.5005e-06	9.31748e-05
chrV	-	12284728	3	5	3.5005e-06	9.31748e-05
chrI	-	6181364	12	315	3.51473e-06	9.33608e-05
chrV	-	5325416	12	315	3.51473e-06	9.33608e-05
chrIV	+	8150718	5	33	3.56092e-06	9.44908e-05
chrV	-	14694897	7	89	3.67416e-06	9.73955e-05
chrI	+	2293371	6	58	3.69676e-06	9.7494e-05
chrII	-	7071827	6	58	3.69676e-06	9.7494e-05
chrIV	+	10675578	6	58	3.69676e-06	9.7494e-05
chrIV	+	14178094	6	58	3.69676e-06	9.7494e-05
chrIV	-	11116771	6	58	3.69676e-06	9.7494e-05
chrX	-	4102079	8	126	3.74964e-06	9.87878e-05
chrIII	-	6971479	12	318	3.87036e-06	0.000101761
chrII	+	8228258	7	90	3.95958e-06	0.000104001
chrI	+	7871053	12	319	3.99575e-06	0.000104844
chrII	+	13247071	9	169	3.99986e-06	0.000104845
chrI	-	13110475	6	59	4.09048e-06	0.000107112
chrI	+	9504823	4	16	4.25473e-06	0.000110739
chrI	-	5068835	4	16	4.25473e-06	0.000110739
chrII	+	8603152	4	16	4.25473e-06	0.000110739
chrIII	-	10815731	4	16	4.25473e-06	0.000110739
chrIII	-	12373561	4	16	4.25473e-06	0.000110739
chrX	-	851021	4	16	4.25473e-06	0.000110739
chrII	+	5891192	10	217	4.29351e-06	0.000111523
chrV	+	9302062	10	217	4.29351e-06	0.000111523
chrII	+	550437	11	268	4.38561e-06	0.000113801
chrII	+	6799011	8	129	4.46627e-06	0.000115662
chrX	-	6000154	8	129	4.46627e-06	0.000115662
chrI	+	12041347	21	921	4.51734e-06	0.000116524
chrI	-	7264262	6	60	4.51762e-06	0.000116524
chrI	-	10440042	6	60	4.51762e-06	0.000116524
chrIII	-	8129736	6	60	4.51762e-06	0.000116524
chrI	-	8447275	7	92	4.58601e-06	0.000118052
chrIV	+	7118699	7	92	4.58601e-06	0.000118052
chrV	+	9547403	9	172	4.61598e-06	0.000118705
chrII	-	5870331	10	219	4.65553e-06	0.000119603
chrIII	-	4753122	8	130	4.72953e-06	0.000121383
chrI	+	1207593	5	35	4.81372e-06	0.000122933
chrI	-	9786064	5	35	4.81372e-06	0.000122933
chrII	+	659477	5	35	4.81372e-06	0.000122933
chrII	-	12209439	5	35	4.81372e-06	0.000122933
chrV	+	11645983	5	35	4.81372e-06	0.000122933
chrIII	+	5229784	6	61	4.98029e-06	0.000126936
chrIV	+	6324883	6	61	4.98029e-06	0.000126936
chrI	-	8304234	8	131	5.0058e-06	0.00012746
chrX	+	1489097	10	221	5.04371e-06	0.000128299
chrIII	-	9080919	12	327	5.13444e-06	0.000130479
chrI	+	7446791	8	132	5.2956e-06	0.000134178
chrI	+	7617777	8	132	5.2956e-06	0.000134178
chrV	+	6486499	8	132	5.2956e-06	0.000134178
chrII	+	5793156	6	62	5.48071e-06	0.000138732
chrI	+	13421460	5	36	5.55735e-06	0.000138902
chrI	-	12220173	4	17	5.53248e-06	0.000138902
chrII	+	8047608	4	17	5.53248e-06	0.000138902
chrII	-	12215977	4	17	5.53248e-06	0.000138902
chrIII	+	785589	4	17	5.53248e-06	0.000138902
chrIII	+	4653618	5	36	5.55735e-06	0.000138902
chrIII	+	5228936	5	36	5.55735e-06	0.000138902
chrIV	+	13310637	5	36	5.55735e-06	0.000138902
chrV	+	12563255	5	36	5.55735e-06	0.000138902
chrV	-	7775815	5	36	5.55735e-06	0.000138902
chrV	-	12232047	4	17	5.53248e-06	0.000138902
chrX	-	646652	4	17	5.53248e-06	0.000138902
chrX	-	6127913	4	17	5.53248e-06	0.000138902
chrIV	+	11859788	17	645	5.59576e-06	0.000139726
chrIV	-	10394664	12	331	5.80395e-06	0.000144785
chrII	-	8559803	9	177	5.82392e-06	0.000145143
chrI	+	3477842	8	134	5.91794e-06	0.000147344
chrI	+	7629797	6	63	6.02117e-06	0.000149481
chrIII	+	3068670	6	63	6.02117e-06	0.000149481
chrX	+	7726313	6	63	6.02117e-06	0.000149481
chrI	-	3078425	7	96	6.08784e-06	0.000150846
chrIV	-	7793363	7	96	6.08784e-06	0.000150846
chrI	-	9625134	9	178	6.09549e-06	0.000150891
chrI	-	6220740	8	135	6.25159e-06	0.000154459
chrX	+	7824853	8	135	6.25159e-06	0.000154459
chrII	+	5891172	9	179	6.37782e-06	0.000157078
chrII	-	12214343	5	37	6.38802e-06	0.000157078
chrV	+	19002702	5	37	6.38802e-06	0.000157078
chrV	-	5987347	5	37	6.38802e-06	0.000157078
chrX	+	11341727	5	37	6.38802e-06	0.000157078
chrX	-	2724520	7	97	6.52111e-06	0.000160198
chrI	+	9534648	6	64	6.60407e-06	0.000161775
chrI	-	13637999	6	64	6.60407e-06	0.000161775
chrX	+	7337564	6	64	6.60407e-06	0.000161775
chrI	+	112185	12	336	6.74776e-06	0.000165138
chrII	+	6098547	3	6	6.9639e-06	0.000169056
chrII	+	10175167	3	6	6.9639e-06	0.000169056
chrII	-	8810349	3	6	6.9639e-06	0.000169056
chrII	-	11598368	3	6	6.9639e-06	0.000169056
chrIII	-	3819139	8	137	6.96678e-06	0.000169056
chrIII	-	8160741	3	6	6.9639e-06	0.000169056
chrIV	+	5979649	3	6	6.9639e-06	0.000169056
chrIV	-	11821693	3	6	6.9639e-06	0.000169056
chrX	-	7516225	3	6	6.9639e-06	0.000169056
chrIII	-	9739323	7	98	6.97968e-06	0.00016921
chrI	+	4076333	4	18	7.07307e-06	0.000170195
chrII	+	1320207	4	18	7.07307e-06	0.000170195
chrII	-	4594384	4	18	7.07307e-06	0.000170195
chrV	+	19671298	4	18	7.07307e-06	0.000170195
chrV	-	9957253	4	18	7.07307e-06	0.000170195
chrX	+	7780094	4	18	7.07307e-06	0.000170195
chrX	-	11604875	4	18	7.07307e-06	0.000170195
chrIV	+	10776101	6	65	7.2319e-06	0.000173855
chrII	+	10261788	5	38	7.31279e-06	0.000174985
chrII	-	9038053	5	38	7.31279e-06	0.000174985
chrIII	+	3640124	5	38	7.31279e-06	0.000174985
chrIII	+	9553363	9	182	7.29297e-06	0.000174985
chrIII	-	4277061	5	38	7.31279e-06	0.000174985
chrIII	+	7239512	8	138	7.34951e-06	0.000175538
chrIII	+	13426993	8	138	7.34951e-06	0.000175538
chrV	+	12255318	10	231	7.43417e-06	0.000177396
chrIII	-	5705650	17	663	7.98134e-06	0.000190277
chrI	+	9433191	13	401	8.00932e-06	0.000190768
chrIV	+	386474	24	1194	8.12791e-06	0.000193414
chrX	+	4986083	8	140	8.16843e-06	0.0001942
chrI	+	10626005	5	39	8.33904e-06	0.00019771
chrIV	+	1201367	5	39	8.33904e-06	0.00019771
chrX	+	16450441	5	39	8.33904e-06	0.00019771
chrIII	+	11135225	7	101	8.51888e-06	0.000201234
chrV	-	726370	7	101	8.51888e-06	0.000201234
chrV	-	6175922	7	101	8.51888e-06	0.000201234
chrV	-	6151861	8	141	8.60593e-06	0.000203105
chrIV	+	10921020	6	67	8.63277e-06	0.000203552
chrI	+	13297486	9	186	8.68617e-06	0.000204438
chrII	+	7002705	9	186	8.68617e-06	0.000204438
chrI	-	4446703	12	345	8.78963e-06	0.000206684
chrV	+	10967715	41	2707	8.81595e-06	0.000207115
chrI	+	765574	4	19	8.9087e-06	0.000208157
chrI	+	4397671	4	19	8.9087e-06	0.000208157
chrI	+	4759450	4	19	8.9087e-06	0.000208157
chrI	+	12654413	13	405	8.89646e-06	0.000208157
chrIII	-	62956	13	405	8.89646e-06	0.000208157
chrIII	-	4277852	4	19	8.9087e-06	0.000208157
chrI	+	3826000	8	142	9.06303e-06	0.000211497
chrIV	-	13505425	9	187	9.068e-06	0.000211497
chrII	+	4379536	7	102	9.09054e-06	0.000211831
chrI	-	5485109	13	406	9.13132e-06	0.000212589
chrI	-	2070116	11	290	9.21661e-06	0.000214382
chrIII	+	5566755	6	68	9.41126e-06	0.000218712
chrI	-	11754335	5	40	9.47449e-06	0.000219599
chrIII	+	8428214	5	40	9.47449e-06	0.000219599
chrIII	+	10204404	14	470	9.47495e-06	0.000219599
chrX	-	16602440	8	143	9.54043e-06	0.000220919
chrII	+	12933308	10	238	9.64036e-06	0.000223033
chrIV	-	5947141	16	604	9.77527e-06	0.000225951
chrII	-	3109424	9	189	9.87482e-06	0.000228048
chrI	+	1835345	8	144	1.00389e-05	0.000231629
chrIII	-	7572600	6	69	1.02456e-05	0.000236188
chrIV	+	6792408	8	145	1.0559e-05	0.000243197
chrIII	-	3000945	5	41	1.07272e-05	0.00024641
chrIV	+	10923332	5	41	1.07272e-05	0.00024641
chrV	-	726502	5	41	1.07272e-05	0.00024641
chrI	-	6105736	155	15247	1.07442e-05	0.000246582
chrIII	+	5229997	7	105	1.09995e-05	0.000252217
chrI	-	7685347	4	20	1.10731e-05	0.000252335
chrI	-	8300748	4	20	1.10731e-05	0.000252335
chrII	+	13118093	4	20	1.10731e-05	0.000252335
chrIII	+	2659648	4	20	1.10731e-05	0.000252335
chrIII	-	6300495	4	20	1.10731e-05	0.000252335
chrIV	-	11110703	4	20	1.10731e-05	0.000252335
chrIII	-	3911305	10	242	1.11383e-05	0.000253375
chrX	+	5905211	10	242	1.11383e-05	0.000253375
chrI	+	10569858	26	1385	1.1425e-05	0.000259668
chrIII	-	4753206	10	243	1.15427e-05	0.000262113
chrI	-	152142	8	147	1.16677e-05	0.000264486
chrII	-	9167911	8	147	1.16677e-05	0.000264486
chrIV	+	9866002	16	613	1.17094e-05	0.000265197
chrI	+	2312602	3	7	1.21222e-05	0.000269582
chrI	+	9796150	5	42	1.21055e-05	0.000269582
chrI	+	9796223	3	7	1.21222e-05	0.000269582
chrI	-	8727577	3	7	1.21222e-05	0.000269582
chrII	+	6183150	3	7	1.21222e-05	0.000269582
chrII	+	7028911	3	7	1.21222e-05	0.000269582
chrII	-	6771207	3	7	1.21222e-05	0.000269582
chrII	-	7476373	5	42	1.21055e-05	0.000269582
chrIII	+	5594269	31	1821	1.19621e-05	0.000269582
chrIII	+	10251188	3	7	1.21222e-05	0.000269582
chrIV	-	7773477	3	7	1.21222e-05	0.000269582
chrV	+	8033531	5	42	1.21055e-05	0.000269582
chrV	+	9503693	3	7	1.21222e-05	0.000269582
chrV	+	9614477	3	7	1.21222e-05	0.000269582
chrV	-	6127567	3	7	1.21222e-05	0.000269582
chrV	-	7480442	3	7	1.21222e-05	0.000269582
chrV	-	11928798	6	71	1.20938e-05	0.000269582
chrX	+	8663072	3	7	1.21222e-05	0.000269582
chrX	-	2849240	5	42	1.21055e-05	0.000269582
chrX	-	7989520	3	7	1.21222e-05	0.000269582
chrX	-	10676151	3	7	1.21222e-05	0.000269582
chrX	-	862374	10	245	1.23896e-05	0.00027529
chrIII	+	7209661	13	418	1.24062e-05	0.000275422
chrII	-	3109392	7	107	1.24478e-05	0.000276107
chrIV	-	4515043	11	300	1.2633e-05	0.000279976
chrII	+	6792640	6	72	1.31139e-05	0.00028976
chrII	-	10544921	6	72	1.31139e-05	0.00028976
chrV	-	19616170	6	72	1.31139e-05	0.00028976
chrX	-	2241898	14	484	1.31194e-05	0.00028976
chrI	+	1841006	7	108	1.3229e-05	0.000291681
chrI	-	13796497	7	108	1.3229e-05	0.000291681
chrI	+	8606490	5	43	1.36181e-05	0.000297466
chrI	+	10623308	5	43	1.36181e-05	0.000297466
chrI	-	109653	4	21	1.36014e-05	0.000297466
chrII	+	8848554	8	150	1.35136e-05	0.000297466
chrII	+	10928094	4	21	1.36014e-05	0.000297466
chrIV	+	4368389	4	21	1.36014e-05	0.000297466
chrIV	-	6092813	4	21	1.36014e-05	0.000297466
chrV	+	6614906	4	21	1.36014e-05	0.000297466
chrV	+	7831596	4	21	1.36014e-05	0.000297466
chrX	+	6404858	4	21	1.36014e-05	0.000297466
chrX	-	14164656	4	21	1.36014e-05	0.000297466
chrI	+	10569496	7	109	1.40503e-05	0.000306388
chrIV	-	13369518	29	1660	1.40483e-05	0.000306388
chrI	+	14760630	6	73	1.42025e-05	0.000309446
chrI	+	5843931	9	198	1.43087e-05	0.000311497
chrII	-	9260713	5	44	1.5274e-05	0.000330839
chrIII	+	6249724	5	44	1.5274e-05	0.000330839
chrIV	+	10176702	5	44	1.5274e-05	0.000330839
chrIV	-	11081249	5	44	1.5274e-05	0.000330839
chrX	+	6809301	5	44	1.5274e-05	0.000330839
chrIII	+	7241039	38	2490	1.55245e-05	0.000335982
chrI	+	4064516	7	111	1.58196e-05	0.000342082
chrI	+	1736684	4	22	1.65303e-05	0.000355663
chrI	-	574351	4	22	1.65303e-05	0.000355663
chrI	-	9337910	4	22	1.65303e-05	0.000355663
chrIV	+	3224746	4	22	1.65303e-05	0.000355663
chrV	-	11119286	4	22	1.65303e-05	0.000355663
chrX	+	4714980	4	22	1.65303e-05	0.000355663
chrIV	+	9275079	6	75	1.65983e-05	0.000356532
chrV	-	9727871	6	75	1.65983e-05	0.000356532
chrV	+	10967713	42	2881	1.67022e-05	0.000358466
chrX	+	14617906	9	202	1.67665e-05	0.000359546
chrII	+	8013958	5	45	1.70827e-05	0.00036572
chrX	+	4987633	5	45	1.70827e-05	0.00036572
chrV	-	14691958	11	310	1.70987e-05	0.00036576
chrV	+	10967113	8	155	1.71346e-05	0.000366223
chrI	+	111211	10	255	1.74743e-05	0.000373175
chrIII	+	6381883	7	113	1.7769e-05	0.000379156
chrIV	+	10371290	6	76	1.79128e-05	0.000381592
chrV	-	6223699	6	76	1.79128e-05	0.000381592
chrI	+	14760467	5	46	1.90538e-05	0.000404897
chrI	+	14995614	5	46	1.90538e-05	0.000404897
chrI	-	9664583	5	46	1.90538e-05	0.000404897
chrI	-	6728579	3	8	1.92929e-05	0.00040663
chrI	-	6798695	3	8	1.92929e-05	0.00040663
chrII	+	9326637	3	8	1.92929e-05	0.00040663
chrIII	+	8775163	3	8	1.92929e-05	0.00040663
chrIII	-	1470792	3	8	1.92929e-05	0.00040663
chrIV	+	395846	14	501	1.91676e-05	0.00040663
chrIV	+	7576927	3	8	1.92929e-05	0.00040663
chrIV	+	17279066	3	8	1.92929e-05	0.00040663
chrIV	-	7546302	3	8	1.92929e-05	0.00040663
chrII	-	14656352	6	77	1.93098e-05	0.000406656
chrIII	+	256220	4	23	1.98976e-05	0.000416994
chrIII	-	505830	4	23	1.98976e-05	0.000416994
chrIV	+	4811827	4	23	1.98976e-05	0.000416994
chrIV	+	9202630	4	23	1.98976e-05	0.000416994
chrIV	-	8309785	4	23	1.98976e-05	0.000416994
chrV	+	9668330	4	23	1.98976e-05	0.000416994
chrX	-	9268653	9	207	2.03358e-05	0.000425832
chrV	+	11888531	8	159	2.05882e-05	0.000430767
chrI	+	6556946	6	78	2.07934e-05	0.000434708
chrIII	+	6816001	5	47	2.11973e-05	0.000441365
chrIII	+	12022076	5	47	2.11973e-05	0.000441365
chrIV	+	9978775	5	47	2.11973e-05	0.000441365
chrV	+	7077708	5	47	2.11973e-05	0.000441365
chrV	+	8605090	5	47	2.11973e-05	0.000441365
chrII	-	6641339	8	160	2.15373e-05	0.000448083
chrV	+	1157834	13	441	2.16592e-05	0.000449894
chrX	+	5003315	13	441	2.16592e-05	0.000449894
chrII	-	13834395	24	1271	2.20761e-05	0.000458186
chrII	-	4872131	6	79	2.23673e-05	0.000462741
chrIII	-	7497375	6	79	2.23673e-05	0.000462741
chrIV	+	10776159	6	79	2.23673e-05	0.000462741
chrV	-	4647845	16	647	2.24551e-05	0.000464185
chrII	+	10581607	8	161	2.25228e-05	0.000465213
chrI	+	14999557	5	48	2.35237e-05	0.000484348
chrIII	+	5230440	7	118	2.35242e-05	0.000484348
chrIII	-	3907292	5	48	2.35237e-05	0.000484348
chrI	+	10723396	4	24	2.37426e-05	0.000485746
chrI	-	8981261	4	24	2.37426e-05	0.000485746
chrI	-	9006232	4	24	2.37426e-05	0.000485746
chrII	-	6559248	4	24	2.37426e-05	0.000485746
chrIII	+	1108359	4	24	2.37426e-05	0.000485746
chrIII	+	8134565	4	24	2.37426e-05	0.000485746
chrIV	+	17380818	4	24	2.37426e-05	0.000485746
chrII	+	303567	12	382	2.39636e-05	0.000489878
chrIII	-	7150247	6	80	2.40357e-05	0.000490963
chrIII	+	5763988	7	119	2.48416e-05	0.000506224
chrIV	-	7487734	7	119	2.48416e-05	0.000506224
chrV	-	8268236	7	119	2.48416e-05	0.000506224
chrI	+	5360315	12	384	2.521e-05	0.000513325
chrIII	-	4717424	5	49	2.60436e-05	0.000529047
chrIV	-	2710383	5	49	2.60436e-05	0.000529047
chrIV	-	9320219	5	49	2.60436e-05	0.000529047
chrIII	+	6207818	11	326	2.70878e-05	0.000549828
chrI	-	13658561	6	82	2.76727e-05	0.000560817
chrII	+	5890880	6	82	2.76727e-05	0.000560817
chrI	+	8400438	4	25	2.81059e-05	0.000566484
chrI	-	9619072	4	25	2.81059e-05	0.000566484
chrII	+	10589251	4	25	2.81059e-05	0.000566484
chrII	-	11125492	4	25	2.81059e-05	0.000566484
chrV	-	7552891	4	25	2.81059e-05	0.000566484
chrX	+	13215662	4	25	2.81059e-05	0.000566484
chrX	-	7146118	4	25	2.81059e-05	0.000566484
chrII	+	5751331	9	216	2.83954e-05	0.000571873
chrI	-	5743344	3	9	2.8786e-05	0.000575699
chrI	-	7264271	5	50	2.8768e-05	0.000575699
chrIII	-	7889959	3	9	2.8786e-05	0.000575699
chrIV	+	9661408	3	9	2.8786e-05	0.000575699
chrIV	-	16850315	3	9	2.8786e-05	0.000575699
chrV	-	6128929	5	50	2.8768e-05	0.000575699
chrX	+	4526162	3	9	2.8786e-05	0.000575699
chrX	-	13619915	3	9	2.8786e-05	0.000575699
chrX	-	14170920	3	9	2.8786e-05	0.000575699
chrIV	+	10620644	7	122	2.91631e-05	0.000582788
chrIV	+	11133581	13	454	2.91985e-05	0.000583044
chrIII	-	940938	8	167	2.92639e-05	0.000583899
chrX	-	2112126	12	390	2.92934e-05	0.000584036
chrV	+	12514320	16	662	2.9494e-05	0.000587581
chrV	+	10967694	40	2760	2.95485e-05	0.000588213
chrII	+	5891361	13	455	2.98634e-05	0.000594024
chrII	-	9056462	14	522	2.99321e-05	0.000594932
chrX	-	2112128	12	391	3.0027e-05	0.00059636
chrII	-	9774747	36	2384	3.15165e-05	0.000625461
chrIV	-	9935093	12	393	3.15423e-05	0.000625491
chrX	+	13215999	9	219	3.16216e-05	0.000626583
chrI	-	10053037	5	51	3.17085e-05	0.000626862
chrV	+	14688304	5	51	3.17085e-05	0.000626862
chrV	-	12016221	5	51	3.17085e-05	0.000626862
chrIII	-	3904895	6	84	3.17391e-05	0.000626988
chrV	+	11147576	16	668	3.28153e-05	0.00064775
chrI	+	8271950	4	26	3.30291e-05	0.000649488
chrII	-	9617830	4	26	3.30291e-05	0.000649488
chrIII	-	7026986	4	26	3.30291e-05	0.000649488
chrIV	-	6020008	4	26	3.30291e-05	0.000649488
chrV	-	2199615	4	26	3.30291e-05	0.000649488
chrI	+	4756791	6	85	3.39448e-05	0.00066648
chrI	+	9165689	6	85	3.39448e-05	0.00066648
chrII	+	7190695	7	125	3.40844e-05	0.000668712
chrI	-	7141635	5	52	3.48766e-05	0.000681149
chrII	+	5051716	5	52	3.48766e-05	0.000681149
chrV	+	9121045	5	52	3.48766e-05	0.000681149
chrV	+	10442198	5	52	3.48766e-05	0.000681149
chrX	+	9418107	5	52	3.48766e-05	0.000681149
chrX	-	11430699	5	52	3.48766e-05	0.000681149
chrV	-	6173820	9	222	3.51528e-05	0.000686025
chrII	-	11244194	6	86	3.62718e-05	0.000706261
chrV	+	7833456	6	86	3.62718e-05	0.000706261
chrX	+	10694343	6	86	3.62718e-05	0.000706261
chrX	+	4192990	21	1063	3.68095e-05	0.00071619
chrII	-	9888237	17	750	3.75211e-05	0.000729485
chrIII	+	10209417	7	127	3.77291e-05	0.000732979
chrI	+	8993371	5	53	3.82845e-05	0.000742092
chrII	-	9770748	5	53	3.82845e-05	0.000742092
chrIII	-	10214775	5	53	3.82845e-05	0.000742092
chrI	+	6976621	4	27	3.8555e-05	0.000742875
chrI	+	7492505	4	27	3.8555e-05	0.000742875
chrI	+	7618384	4	27	3.8555e-05	0.000742875
chrIII	-	10385607	4	27	3.8555e-05	0.000742875
chrV	+	12498694	4	27	3.8555e-05	0.000742875
chrX	+	7823727	4	27	3.8555e-05	0.000742875
chrX	+	12470606	4	27	3.8555e-05	0.000742875
chrX	-	9821761	4	27	3.8555e-05	0.000742875
chrI	+	14955324	8	174	3.91839e-05	0.000753867
chrIII	-	6971073	8	174	3.91839e-05	0.000753867
chrII	-	11625268	7	128	3.96679e-05	0.000762611
chrIII	+	8011847	9	226	4.03754e-05	0.000775634
chrI	+	9164454	3	10	4.09053e-05	0.000780009
chrI	-	11462817	8	175	4.08065e-05	0.000780009
chrII	+	3968545	3	10	4.09053e-05	0.000780009
chrIII	+	10254439	3	10	4.09053e-05	0.000780009
chrIV	-	8168420	3	10	4.09053e-05	0.000780009
chrIV	-	15028443	3	10	4.09053e-05	0.000780009
chrV	+	7729536	3	10	4.09053e-05	0.000780009
chrV	-	11926609	3	10	4.09053e-05	0.000780009
chrV	-	12230098	3	10	4.09053e-05	0.000780009
chrX	+	17481583	3	10	4.09053e-05	0.000780009
chrI	-	5406949	6	88	4.13092e-05	0.000786551
chrV	+	1157606	6	88	4.13092e-05	0.000786551
chrI	-	3816410	5	54	4.19445e-05	0.00079747
chrIII	+	4195129	5	54	4.19445e-05	0.00079747
chrX	-	17456404	9	228	4.32232e-05	0.000821177
chrII	-	2337965	7	130	4.3791e-05	0.000831353
chrIII	+	1543336	6	89	4.40298e-05	0.00083466
chrV	+	7776771	6	89	4.40298e-05	0.00083466
chrI	+	4064037	4	28	4.47278e-05	0.000842324
chrIII	+	5228941	4	28	4.47278e-05	0.000842324
chrIII	+	6894911	4	28	4.47278e-05	0.000842324
chrIII	-	12255529	4	28	4.47278e-05	0.000842324
chrV	+	10480298	4	28	4.47278e-05	0.000842324
chrX	-	8306745	4	28	4.47278e-05	0.000842324
chrX	-	11605003	4	28	4.47278e-05	0.000842324
chrX	-	15226796	4	28	4.47278e-05	0.000842324
chrIV	-	9510148	69	5831	4.56692e-05	0.000859426
chrX	+	12689197	5	55	4.58693e-05	0.000862563
chrI	-	4692056	6	90	4.6892e-05	0.000879873
chrII	+	8745451	6	90	4.6892e-05	0.000879873
chrX	-	9665594	6	90	4.6892e-05	0.000879873
chrI	-	10434176	8	180	4.97848e-05	0.000933474
chrIV	-	5386777	6	91	4.99011e-05	0.000933621
chrIV	-	6850282	6	91	4.99011e-05	0.000933621
chrV	-	9971148	6	91	4.99011e-05	0.000933621
chrV	+	17353967	5	56	5.0072e-05	0.000935463
chrV	-	6908421	5	56	5.0072e-05	0.000935463
chrIV	-	11991847	9	233	5.10941e-05	0.000953867
chrI	+	10626407	4	29	5.15923e-05	0.000956941
chrI	-	2392502	4	29	5.15923e-05	0.000956941
chrI	-	5823026	4	29	5.15923e-05	0.000956941
chrII	+	7897747	4	29	5.15923e-05	0.000956941
chrII	-	7832956	4	29	5.15923e-05	0.000956941
chrII	-	9044553	4	29	5.15923e-05	0.000956941
chrIII	-	5708972	4	29	5.15923e-05	0.000956941
chrIV	+	7437704	4	29	5.15923e-05	0.000956941
chrIV	-	12005524	4	29	5.15923e-05	0.000956941
chrII	-	9774749	35	2349	5.2106e-05	0.000965774
chrI	-	10433343	7	134	5.30932e-05	0.000982442
chrII	+	9247484	12	415	5.31194e-05	0.000982442
chrIII	-	4737602	7	134	5.30932e-05	0.000982442
chrIII	-	6970756	15	623	5.37534e-05	0.000993457
chrII	+	5787612	5	57	5.4566e-05	0.00100631
chrV	+	12766640	5	57	5.4566e-05	0.00100631
chrV	+	15175866	5	57	5.4566e-05	0.00100631
chrI	+	4207271	3	11	5.59471e-05	0.00101725
chrI	+	7616815	3	11	5.59471e-05	0.00101725
chrI	+	9177191	3	11	5.59471e-05	0.00101725
chrI	+	9489008	3	11	5.59471e-05	0.00101725
chrI	-	3244379	3	11	5.59471e-05	0.00101725
chrI	-	7152769	3	11	5.59471e-05	0.00101725
chrI	-	8612891	3	11	5.59471e-05	0.00101725
chrII	+	13086287	3	11	5.59471e-05	0.00101725
chrII	-	7866774	3	11	5.59471e-05	0.00101725
chrII	-	11389452	3	11	5.59471e-05	0.00101725
chrIII	+	3418546	3	11	5.59471e-05	0.00101725
chrIII	+	4588398	3	11	5.59471e-05	0.00101725
chrIII	+	10942789	3	11	5.59471e-05	0.00101725
chrIII	-	3816739	3	11	5.59471e-05	0.00101725
chrIV	+	278522	3	11	5.59471e-05	0.00101725
chrV	+	2327073	3	11	5.59471e-05	0.00101725
chrV	+	12472278	3	11	5.59471e-05	0.00101725
chrX	+	10198468	3	11	5.59471e-05	0.00101725
chrX	-	5502613	3	11	5.59471e-05	0.00101725
chrX	-	15377580	3	11	5.59471e-05	0.00101725
chrI	+	14400122	20	1014	5.67869e-05	0.00103035
chrIV	-	4515192	20	1014	5.67869e-05	0.00103035
chrII	-	9888280	11	354	5.68348e-05	0.00103049
chrIV	+	15039205	8	184	5.81003e-05	0.0010527
chrIII	+	6003209	7	136	5.83167e-05	0.00105588
chrI	-	3939409	5	58	5.9365e-05	0.00106072
chrI	-	9610475	4	30	5.91948e-05	0.00106072
chrI	-	11776731	4	30	5.91948e-05	0.00106072
chrII	-	7475644	4	30	5.91948e-05	0.00106072
chrII	-	11622794	4	30	5.91948e-05	0.00106072
chrIII	-	2567456	4	30	5.91948e-05	0.00106072
chrIII	-	4500506	5	58	5.9365e-05	0.00106072
chrIII	-	9047833	4	30	5.91948e-05	0.00106072
chrIII	-	9578438	5	58	5.9365e-05	0.00106072
chrIII	-	13458136	4	30	5.91948e-05	0.00106072
chrIV	+	4363982	5	58	5.9365e-05	0.00106072
chrIV	+	10619477	5	58	5.9365e-05	0.00106072
chrIV	-	1087209	4	30	5.91948e-05	0.00106072
chrIV	-	3119235	5	58	5.9365e-05	0.00106072
chrV	-	9728027	5	58	5.9365e-05	0.00106072
chrX	+	8895266	4	30	5.91948e-05	0.00106072
chrX	-	2474169	4	30	5.91948e-05	0.00106072
chrX	-	5720764	5	58	5.9365e-05	0.00106072
chrX	-	12201190	4	30	5.91948e-05	0.00106072
chrIV	+	12169136	6	94	5.98656e-05	0.00106819
chrX	-	5723538	6	94	5.98656e-05	0.00106819
chrIV	-	11978263	13	488	6.06612e-05	0.00108089
chrV	-	12017221	13	488	6.06612e-05	0.00108089
chrIII	+	4695099	6	95	6.35186e-05	0.00113025
chrIII	-	4500739	6	95	6.35186e-05	0.00113025
chrII	+	6814169	5	59	6.4483e-05	0.00114425
chrII	+	13247182	5	59	6.4483e-05	0.00114425
chrII	-	6042836	5	59	6.4483e-05	0.00114425
chrIV	+	10245416	5	59	6.4483e-05	0.00114425
chrX	+	16622591	10	298	6.48606e-05	0.00115016
chrX	+	4470225	8	187	6.50681e-05	0.00115305
chrI	-	7378110	4	31	6.75823e-05	0.00118782
chrI	-	8527383	4	31	6.75823e-05	0.00118782
chrII	+	6248986	4	31	6.75823e-05	0.00118782
chrII	+	12933123	4	31	6.75823e-05	0.00118782
chrII	-	8068583	4	31	6.75823e-05	0.00118782
chrIII	+	4865316	6	96	6.73473e-05	0.00118782
chrIII	-	12255547	4	31	6.75823e-05	0.00118782
chrIV	-	14986030	4	31	6.75823e-05	0.00118782
chrV	+	13663271	4	31	6.75823e-05	0.00118782
chrV	-	10522083	4	31	6.75823e-05	0.00118782
chrV	-	13493628	4	31	6.75823e-05	0.00118782
chrX	+	14476795	137	13700	6.71159e-05	0.00118782
chrI	-	5484920	9	242	6.83149e-05	0.00119988
chrI	-	10228261	5	60	6.99344e-05	0.00122666
chrIII	+	9773854	5	60	6.99344e-05	0.00122666
chrIV	+	13882441	7	140	7.00262e-05	0.00122743
chrI	+	5843926	8	189	7.00881e-05	0.00122768
chrI	+	2876970	9	243	7.04984e-05	0.00123153
chrI	-	2070118	10	301	7.04526e-05	0.00123153
chrIV	+	6792412	9	243	7.04984e-05	0.00123153
chrX	-	3012437	9	243	7.04984e-05	0.00123153
chrIII	+	7180471	11	363	7.10077e-05	0.00123959
chrII	+	8658311	6	97	7.13578e-05	0.00124402
chrV	+	8608205	6	97	7.13578e-05	0.00124402
chrX	+	12869860	8	190	7.27161e-05	0.00126684
chrII	-	13834833	7	141	7.32348e-05	0.00127502
chrI	+	2929499	3	12	7.42016e-05	0.00127721
chrI	-	8023322	3	12	7.42016e-05	0.00127721
chrII	+	4013976	3	12	7.42016e-05	0.00127721
chrII	+	8663831	3	12	7.42016e-05	0.00127721
chrII	-	10497629	3	12	7.42016e-05	0.00127721
chrIII	-	6339225	3	12	7.42016e-05	0.00127721
chrIII	-	8738578	3	12	7.42016e-05	0.00127721
chrIV	+	11880128	3	12	7.42016e-05	0.00127721
chrIV	-	7349325	3	12	7.42016e-05	0.00127721
chrIV	-	8645633	3	12	7.42016e-05	0.00127721
chrIV	-	14110933	3	12	7.42016e-05	0.00127721
chrV	+	1468080	3	12	7.42016e-05	0.00127721
chrV	+	8615635	3	12	7.42016e-05	0.00127721
chrV	+	8779151	3	12	7.42016e-05	0.00127721
chrV	+	16405987	3	12	7.42016e-05	0.00127721
chrV	-	4962998	3	12	7.42016e-05	0.00127721
chrV	-	6100528	3	12	7.42016e-05	0.00127721
chrIV	-	1236549	6	98	7.55564e-05	0.00129966
chrI	+	1577823	5	61	7.57339e-05	0.00130012
chrV	-	13493185	5	61	7.57339e-05	0.00130012
chrX	+	5000216	5	61	7.57339e-05	0.00130012
chrIII	+	8776472	4	32	7.68027e-05	0.00131365
chrIV	-	808697	4	32	7.68027e-05	0.00131365
chrIV	-	8001025	4	32	7.68027e-05	0.00131365
chrV	-	5198049	4	32	7.68027e-05	0.00131365
chrV	-	7214634	4	32	7.68027e-05	0.00131365
chrX	+	4962898	27	1646	7.68277e-05	0.00131365
chrIII	-	6606783	10	305	7.85412e-05	0.00134206
chrI	-	6789124	20	1039	7.86989e-05	0.00134387
chrX	-	10244040	6	99	7.99494e-05	0.00136342
chrIII	+	4653163	13	502	8.04091e-05	0.00137035
chrIII	+	6931761	17	800	8.18873e-05	0.00139386
chrIII	-	3701394	5	62	8.18965e-05	0.00139386
chrIII	-	3701112	7	144	8.35871e-05	0.00142076
chrIII	-	6909651	7	144	8.35871e-05	0.00142076
chrII	+	14610331	6	100	8.45434e-05	0.00143418
chrII	-	6638595	6	100	8.45434e-05	0.00143418
chrV	+	7080346	6	100	8.45434e-05	0.00143418
chrX	+	10694331	9	249	8.48693e-05	0.00143877
chrIII	+	4526539	4	33	8.6905e-05	0.0014675
chrIII	+	7220179	4	33	8.6905e-05	0.0014675
chrIV	+	11315633	4	33	8.6905e-05	0.0014675
chrIV	-	9644476	4	33	8.6905e-05	0.0014675
chrX	+	15177075	4	33	8.6905e-05	0.0014675
chrII	+	7603044	7	145	8.72914e-05	0.00147306
chrV	+	13415910	18	884	8.77049e-05	0.00147907
chrI	-	5105752	5	63	8.84374e-05	0.00148657
chrI	-	9978968	5	63	8.84374e-05	0.00148657
chrIII	+	3409532	5	63	8.84374e-05	0.00148657
chrV	+	11685166	5	63	8.84374e-05	0.00148657
chrV	-	14322150	5	63	8.84374e-05	0.00148657
chrI	-	6789460	6	101	8.93449e-05	0.00149987
chrII	-	6888579	6	101	8.93449e-05	0.00149987
chrII	+	8933480	8	196	9.02594e-05	0.00151424
chrI	+	9689987	18	888	9.27333e-05	0.00155473
chrI	+	4065804	3	13	9.5952e-05	0.00157294
chrI	-	6880678	3	13	9.5952e-05	0.00157294
chrII	+	13068959	5	64	9.53725e-05	0.00157294
chrII	-	9584679	3	13	9.5952e-05	0.00157294
chrII	-	10045006	3	13	9.5952e-05	0.00157294
chrII	-	11663439	3	13	9.5952e-05	0.00157294
chrIII	+	404032	3	13	9.5952e-05	0.00157294
chrIII	+	4653156	12	441	9.40941e-05	0.00157294
chrIII	+	4864548	5	64	9.53725e-05	0.00157294
chrIII	+	5506160	3	13	9.5952e-05	0.00157294
chrIII	+	5763956	6	102	9.43608e-05	0.00157294
chrIII	+	6174691	3	13	9.5952e-05	0.00157294
chrIII	+	10865412	3	13	9.5952e-05	0.00157294
chrIII	+	12370598	6	102	9.43608e-05	0.00157294
chrIII	-	2505295	5	64	9.53725e-05	0.00157294
chrIV	+	164529	3	13	9.5952e-05	0.00157294
chrIV	+	247038	6	102	9.43608e-05	0.00157294
chrIV	+	9129878	3	13	9.5952e-05	0.00157294
chrIV	-	8308626	3	13	9.5952e-05	0.00157294
chrIV	-	11479426	3	13	9.5952e-05	0.00157294
chrV	+	6889805	3	13	9.5952e-05	0.00157294
chrV	+	7814006	3	13	9.5952e-05	0.00157294
chrV	+	16812914	3	13	9.5952e-05	0.00157294
chrV	-	6048336	3	13	9.5952e-05	0.00157294
chrV	-	12229672	5	64	9.53725e-05	0.00157294
chrV	-	12596789	3	13	9.5952e-05	0.00157294
chrV	-	13496182	3	13	9.5952e-05	0.00157294
chrX	+	11061678	3	13	9.5952e-05	0.00157294
chrX	+	11274655	3	13	9.5952e-05	0.00157294
chrX	+	11832708	3	13	9.5952e-05	0.00157294
chrX	-	1213185	3	13	9.5952e-05	0.00157294
chrX	-	2837225	3	13	9.5952e-05	0.00157294
chrX	-	7495977	3	13	9.5952e-05	0.00157294
chrX	-	16407952	3	13	9.5952e-05	0.00157294
chrI	-	2581064	4	34	9.7939e-05	0.00159841
chrII	-	26756	4	34	9.7939e-05	0.00159841
chrII	-	10283900	4	34	9.7939e-05	0.00159841
chrV	+	6361198	4	34	9.7939e-05	0.00159841
chrX	+	9425438	4	34	9.7939e-05	0.00159841
chrX	+	11372980	4	34	9.7939e-05	0.00159841
chrX	-	6090487	4	34	9.7939e-05	0.00159841
chrV	+	11344456	21	1141	9.84226e-05	0.00160529
chrIV	-	2504682	7	148	9.92141e-05	0.00161718
chrX	+	4985429	6	103	9.9598e-05	0.00162241
chrI	-	4148971	43	3229	0.000100727	0.00163976
chrIII	-	10746645	17	815	0.000102101	0.00166109
chrIII	+	6207814	10	315	0.00010228	0.00166294
chrIV	-	261613	5	65	0.000102718	0.00166901
chrX	+	14476806	137	13840	0.000102998	0.00167252
chrIV	+	11859794	18	896	0.000103557	0.00168054
chrI	-	6105746	143	14561	0.00010453	0.00169526
chrIII	+	6354808	6	104	0.000105063	0.00170178
chrV	+	1953694	6	104	0.000105063	0.00170178
chrI	-	10553160	16	739	0.000105647	0.00171016
chrIV	+	9220139	8	201	0.000107431	0.00173794
chrI	-	8446528	7	150	0.000107874	0.00174402
chrI	-	109732	4	35	0.000109955	0.0017677
chrI	-	4694001	4	35	0.000109955	0.0017677
chrI	-	7643687	4	35	0.000109955	0.0017677
chrII	+	8960942	4	35	0.000109955	0.0017677
chrII	-	11096923	4	35	0.000109955	0.0017677
chrIII	+	3957375	4	35	0.000109955	0.0017677
chrIV	-	17260309	4	35	0.000109955	0.0017677
chrX	-	11376158	4	35	0.000109955	0.0017677
chrX	-	15370476	4	35	0.000109955	0.0017677
chrIV	+	7437554	5	66	0.000110489	0.00177187
chrV	+	7079770	5	66	0.000110489	0.00177187
chrV	+	14356145	5	66	0.000110489	0.00177187
chrV	+	20785944	5	66	0.000110489	0.00177187
chrI	-	4446670	6	105	0.000110764	0.00177298
chrI	-	10685841	6	105	0.000110764	0.00177298
chrX	-	6409238	6	105	0.000110764	0.00177298
chrII	+	9248885	9	258	0.000110984	0.00177506
chrIII	-	9080740	14	591	0.000111031	0.00177506
chrV	-	2324612	17	821	0.000111338	0.00177887
chrII	+	11009583	7	151	0.000112428	0.00179517
chrI	-	8301171	9	259	0.000114261	0.0018233
chrIII	+	835486	8	203	0.000115015	0.0018342
chrI	+	9165910	6	106	0.000116708	0.00186005
chrII	+	8658639	7	152	0.000117138	0.0018646
chrIII	-	8195218	7	152	0.000117138	0.0018646
chrI	+	6093997	5	67	0.000118703	0.00188024
chrI	+	6556921	5	67	0.000118703	0.00188024
chrI	+	10806502	5	67	0.000118703	0.00188024
chrIII	-	4500788	5	67	0.000118703	0.00188024
chrIV	+	6072776	5	67	0.000118703	0.00188024
chrIV	-	8829604	5	67	0.000118703	0.00188024
chrV	-	7734289	5	67	0.000118703	0.00188024
chrV	-	10888834	8	204	0.00011897	0.00188331
chrI	+	4078407	3	14	0.000121475	0.00190314
chrI	+	10340776	3	14	0.000121475	0.00190314
chrII	+	9946828	3	14	0.000121475	0.00190314
chrII	-	3306375	3	14	0.000121475	0.00190314
chrII	-	9296279	3	14	0.000121475	0.00190314
chrIII	+	9137739	3	14	0.000121475	0.00190314
chrIII	+	9492930	3	14	0.000121475	0.00190314
chrIII	-	66119	3	14	0.000121475	0.00190314
chrIII	-	5217144	3	14	0.000121475	0.00190314
chrIII	-	8072809	3	14	0.000121475	0.00190314
chrIV	+	9695188	3	14	0.000121475	0.00190314
chrV	+	11905117	3	14	0.000121475	0.00190314
chrV	-	11317243	3	14	0.000121475	0.00190314
chrV	-	14803819	3	14	0.000121475	0.00190314
chrX	-	14164645	3	14	0.000121475	0.00190314
chrII	+	7729188	11	386	0.000121643	0.0019046
chrIII	+	5079803	7	153	0.000122006	0.00190914
chrI	-	3680216	6	107	0.000122901	0.00191202
chrII	+	6813142	4	36	0.000123005	0.00191202
chrII	+	8932845	4	36	0.000123005	0.00191202
chrII	-	11242497	4	36	0.000123005	0.00191202
chrIII	+	5531084	4	36	0.000123005	0.00191202
chrIII	-	7916566	6	107	0.000122901	0.00191202
chrIV	-	11991335	4	36	0.000123005	0.00191202
chrV	+	12478468	4	36	0.000123005	0.00191202
chrV	+	18492304	4	36	0.000123005	0.00191202
chrX	-	2474912	6	107	0.000122901	0.00191202
chrV	-	5609336	9	262	0.000124581	0.00193535
chrI	-	5428634	13	525	0.000124965	0.00194015
chrII	+	8746926	5	68	0.000127377	0.00196695
chrII	+	11182930	8	206	0.000127216	0.00196695
chrIV	+	10673864	5	68	0.000127377	0.00196695
chrV	+	6883555	5	68	0.000127377	0.00196695
chrV	-	6916099	5	68	0.000127377	0.00196695
chrV	-	9490078	5	68	0.000127377	0.00196695
chrX	+	2304607	5	68	0.000127377	0.00196695
chrX	+	12867878	7	154	0.000127037	0.00196695
chrX	-	7635048	5	68	0.000127377	0.00196695
chrV	-	6175890	6	108	0.000129353	0.00199627
chrV	-	4647774	16	753	0.000130584	0.00201406
chrI	+	112125	9	264	0.000131884	0.00203291
chrIII	+	5765700	23	1342	0.00013405	0.00206505
chrI	-	7080107	14	602	0.000134233	0.00206665
chrV	+	9547481	13	529	0.000134566	0.00207054
chrI	+	6570107	4	37	0.00013714	0.00208898
chrII	+	5377027	4	37	0.00013714	0.00208898
chrII	-	1656592	5	69	0.000136528	0.00208898
chrII	-	12994602	4	37	0.00013714	0.00208898
chrIII	-	8193861	4	37	0.00013714	0.00208898
chrIV	+	3373434	4	37	0.00013714	0.00208898
chrIV	+	10004259	5	69	0.000136528	0.00208898
chrIV	-	11821012	5	69	0.000136528	0.00208898
chrIV	-	13331145	4	37	0.00013714	0.00208898
chrV	+	6883521	8	208	0.000135929	0.00208898
chrV	+	11910478	4	37	0.00013714	0.00208898
chrV	+	13174294	4	37	0.00013714	0.00208898
chrV	-	12597479	6	109	0.000136069	0.00208898
chrV	-	20111343	4	37	0.00013714	0.00208898
chrV	-	20812014	12	459	0.000136301	0.00208898
chrX	-	584397	6	109	0.000136069	0.00208898
chrV	+	3982646	10	327	0.000138522	0.00210879
chrIII	+	5594260	36	2574	0.000140636	0.00213971
chrII	-	13014781	6	110	0.000143059	0.00217529
chrII	-	10286677	7	157	0.000143149	0.00217538
chrIII	+	5228558	8	210	0.000145127	0.00220414
chrI	-	4613626	5	70	0.000146173	0.00221742
chrI	-	5019250	7	158	0.000148873	0.00225549
chrI	-	9978444	3	15	0.000151042	0.00225549
chrII	+	4739929	3	15	0.000151042	0.00225549
chrII	-	7363284	13	535	0.000150157	0.00225549
chrII	-	7793809	3	15	0.000151042	0.00225549
chrII	-	8559775	8	211	0.000149915	0.00225549
chrII	-	11039924	6	111	0.00015033	0.00225549
chrII	-	11699007	3	15	0.000151042	0.00225549
chrIII	+	1542008	3	15	0.000151042	0.00225549
chrIII	-	9490194	3	15	0.000151042	0.00225549
chrIV	+	8633060	3	15	0.000151042	0.00225549
chrIV	+	8633123	3	15	0.000151042	0.00225549
chrIV	+	10244782	3	15	0.000151042	0.00225549
chrIV	+	10673673	3	15	0.000151042	0.00225549
chrIV	-	8201697	3	15	0.000151042	0.00225549
chrIV	-	9093884	3	15	0.000151042	0.00225549
chrV	+	42140	3	15	0.000151042	0.00225549
chrV	+	13030831	3	15	0.000151042	0.00225549
chrV	+	13415749	3	15	0.000151042	0.00225549
chrV	-	5776157	3	15	0.000151042	0.00225549
chrV	-	13908248	3	15	0.000151042	0.00225549
chrV	-	19049529	12	464	0.000150566	0.00225549
chrX	+	7564449	3	15	0.000151042	0.00225549
chrX	+	12471543	3	15	0.000151042	0.00225549
chrX	-	511556	3	15	0.000151042	0.00225549
chrX	-	3841044	7	158	0.000148873	0.00225549
chrX	-	13524499	3	15	0.000151042	0.00225549
chrII	-	7100667	9	269	0.000151722	0.00226434
chrI	+	12653106	4	38	0.000152414	0.00226942
chrII	+	4589546	4	38	0.000152414	0.00226942
chrII	+	15161956	4	38	0.000152414	0.00226942
chrIV	-	10930057	4	38	0.000152414	0.00226942
chrIII	+	9710136	8	212	0.000154832	0.00230276
chrIV	+	13882227	7	159	0.000154781	0.00230276
chrI	-	9714743	5	71	0.000156331	0.00231705
chrIII	-	4499416	5	71	0.000156331	0.00231705
chrIV	+	1548749	5	71	0.000156331	0.00231705
chrV	-	10523068	5	71	0.000156331	0.00231705
chrI	+	111796	6	112	0.00015789	0.0023348
chrI	+	8093605	6	112	0.00015789	0.0023348
chrI	+	13420679	6	112	0.00015789	0.0023348
chrI	-	7080704	6	112	0.00015789	0.0023348
chrIV	-	13239677	7	160	0.000160877	0.00237761
chrI	+	1841306	5	72	0.000167019	0.00246414
chrII	+	13247622	5	72	0.000167019	0.00246414
chrV	+	12513180	5	72	0.000167019	0.00246414
chrI	-	8575864	4	39	0.00016888	0.00247885
chrII	+	10927570	4	39	0.00016888	0.00247885
chrIII	-	7767695	4	39	0.00016888	0.00247885
chrIV	-	12755897	4	39	0.00016888	0.00247885
chrV	-	14731543	4	39	0.00016888	0.00247885
chrX	+	2304754	4	39	0.00016888	0.00247885
chrX	+	9749407	4	39	0.00016888	0.00247885
chrX	+	12683453	4	39	0.00016888	0.00247885
chrX	-	7320018	4	39	0.00016888	0.00247885
chrII	-	5870340	9	273	0.00016933	0.00248405
chrII	-	4938688	8	215	0.000170385	0.00249811
chrV	+	20475965	6	114	0.00017391	0.0025469
chrX	-	3174533	6	114	0.00017391	0.0025469
chrI	-	14857464	8	216	0.000175846	0.00257379
chrII	+	7006600	5	73	0.000178255	0.00260462
chrIII	+	5763466	5	73	0.000178255	0.00260462
chrIV	+	1659897	5	73	0.000178255	0.00260462
chrV	-	11632964	11	404	0.000180235	0.00263206
chrIII	+	3869387	7	163	0.00018034	0.0026321
chrI	+	2338611	3	16	0.000184916	0.00265094
chrI	+	4056815	3	16	0.000184916	0.00265094
chrI	+	6539096	3	16	0.000184916	0.00265094
chrI	-	5059106	3	16	0.000184916	0.00265094
chrI	-	11080550	3	16	0.000184916	0.00265094
chrI	-	11115376	3	16	0.000184916	0.00265094
chrII	+	557535	3	16	0.000184916	0.00265094
chrII	+	5331615	3	16	0.000184916	0.00265094
chrII	+	8930145	3	16	0.000184916	0.00265094
chrII	+	11726226	3	16	0.000184916	0.00265094
chrII	-	9774724	34	2412	0.000183096	0.00265094
chrII	-	11663423	3	16	0.000184916	0.00265094
chrIII	+	3424736	3	16	0.000184916	0.00265094
chrIII	+	3957415	3	16	0.000184916	0.00265094
chrIII	+	4527869	3	16	0.000184916	0.00265094
chrIII	+	10206395	3	16	0.000184916	0.00265094
chrIII	-	4266246	3	16	0.000184916	0.00265094
chrIV	+	6912511	3	16	0.000184916	0.00265094
chrIV	+	7409636	3	16	0.000184916	0.00265094
chrIV	+	10675643	3	16	0.000184916	0.00265094
chrIV	-	10422733	3	16	0.000184916	0.00265094
chrIV	-	11960665	3	16	0.000184916	0.00265094
chrV	+	11645928	3	16	0.000184916	0.00265094
chrV	-	14158126	3	16	0.000184916	0.00265094
chrX	+	4999283	12	474	0.000182957	0.00265094
chrX	+	9745267	3	16	0.000184916	0.00265094
chrX	+	11483953	3	16	0.000184916	0.00265094
chrX	+	11565887	3	16	0.000184916	0.00265094
chrX	-	13349720	3	16	0.000184916	0.00265094
chrI	-	9536493	4	40	0.000186591	0.00266166
chrII	+	8221769	4	40	0.000186591	0.00266166
chrII	-	9278581	4	40	0.000186591	0.00266166
chrIV	+	9409062	4	40	0.000186591	0.00266166
chrIV	-	9793262	4	40	0.000186591	0.00266166
chrV	-	6662196	4	40	0.000186591	0.00266166
chrX	+	2967271	4	40	0.000186591	0.00266166
chrX	-	3686710	4	40	0.000186591	0.00266166
chrV	+	10967816	8	218	0.0001872	0.00266887
chrIV	+	386188	28	1835	0.000187304	0.00266888
chrIV	+	9281520	5	74	0.000190059	0.00270216
chrIV	+	12269056	5	74	0.000190059	0.00270216
chrV	-	10977284	5	74	0.000190059	0.00270216
chrI	+	10569907	14	623	0.000190346	0.00270475
chrIII	+	1624475	6	116	0.000191187	0.00271371
chrX	+	14662636	6	116	0.000191187	0.00271371
chrIII	+	1419470	8	219	0.000193099	0.00273935
chrIII	-	9489449	7	165	0.00019434	0.00275544
chrI	-	7266147	6	117	0.000200317	0.00283397
chrIII	-	8194205	6	117	0.000200317	0.00283397
chrIV	+	10769781	6	117	0.000200317	0.00283397
chrX	-	13798582	6	117	0.000200317	0.00283397
chrX	-	6091367	7	166	0.000201661	0.00285142
chrII	+	4743897	5	75	0.000202449	0.00285318
chrIII	+	10208328	5	75	0.000202449	0.00285318
chrIII	-	12540230	5	75	0.000202449	0.00285318
chrIV	+	7695033	5	75	0.000202449	0.00285318
chrIV	-	3118507	5	75	0.000202449	0.00285318
chrX	-	7686655	5	75	0.000202449	0.00285318
chrI	+	12653115	4	41	0.000205604	0.00288035
chrI	-	5432877	4	41	0.000205604	0.00288035
chrI	-	8408117	4	41	0.000205604	0.00288035
chrIII	-	3869950	4	41	0.000205604	0.00288035
chrIII	-	7068364	4	41	0.000205604	0.00288035
chrIV	+	8375250	4	41	0.000205604	0.00288035
chrIV	-	6744366	4	41	0.000205604	0.00288035
chrV	+	1448759	18	948	0.000205107	0.00288035
chrX	+	13327655	4	41	0.000205604	0.00288035
chrX	-	8722918	4	41	0.000205604	0.00288035
chrX	-	17456408	8	221	0.000205354	0.00288035
chrX	+	12844944	10	344	0.000207963	0.00291183
chrIII	+	4532219	7	167	0.000209204	0.0029276
chrI	-	7266201	6	118	0.000209789	0.00293102
chrIII	-	9348136	6	118	0.000209789	0.00293102
chrV	-	7892188	6	118	0.000209789	0.00293102
chrV	-	4647767	20	1121	0.000212069	0.00296128
chrII	-	11614604	33	2334	0.000213555	0.00298042
chrI	-	9763732	5	76	0.000215444	0.00299707
chrIII	-	8836634	5	76	0.000215444	0.00299707
chrIV	-	5374761	5	76	0.000215444	0.00299707
chrV	+	7225449	5	76	0.000215444	0.00299707
chrX	+	15582372	5	76	0.000215444	0.00299707
chrI	+	7870868	6	119	0.000219609	0.00305335
chrI	+	6651925	3	17	0.000223355	0.00306582
chrI	+	7996237	3	17	0.000223355	0.00306582
chrI	-	6220170	15	710	0.000221406	0.00306582
chrI	-	7873046	3	17	0.000223355	0.00306582
chrI	-	9394319	3	17	0.000223355	0.00306582
chrII	-	2215974	3	17	0.000223355	0.00306582
chrII	-	11850625	3	17	0.000223355	0.00306582
chrIII	+	7983909	3	17	0.000223355	0.00306582
chrIII	+	13471142	3	17	0.000223355	0.00306582
chrIII	-	5854021	3	17	0.000223355	0.00306582
chrIII	-	11181097	3	17	0.000223355	0.00306582
chrIV	+	7622063	3	17	0.000223355	0.00306582
chrIV	+	7690232	3	17	0.000223355	0.00306582
chrIV	+	8835223	3	17	0.000223355	0.00306582
chrIV	+	11954379	3	17	0.000223355	0.00306582
chrIV	+	12369104	3	17	0.000223355	0.00306582
chrIV	+	12725980	3	17	0.000223355	0.00306582
chrIV	+	17120362	3	17	0.000223355	0.00306582
chrIV	-	6565518	3	17	0.000223355	0.00306582
chrV	+	9669888	3	17	0.000223355	0.00306582
chrX	+	7338286	3	17	0.000223355	0.00306582
chrX	-	5499209	3	17	0.000223355	0.00306582
chrX	-	5503576	3	17	0.000223355	0.00306582
chrX	-	8732937	3	17	0.000223355	0.00306582
chrI	+	13294555	4	42	0.000225972	0.00309024
chrIV	+	12391960	4	42	0.000225972	0.00309024
chrIV	-	2716807	4	42	0.000225972	0.00309024
chrV	+	10476536	4	42	0.000225972	0.00309024
chrV	-	10959578	4	42	0.000225972	0.00309024
chrX	-	7148978	4	42	0.000225972	0.00309024
chrV	-	14691898	21	1215	0.000228294	0.00312034
chrII	-	10759815	5	77	0.000229065	0.00312261
chrIII	+	8717994	5	77	0.000229065	0.00312261
chrV	+	8132113	5	77	0.000229065	0.00312261
chrX	+	4991696	5	77	0.000229065	0.00312261
chrII	-	6587824	6	120	0.000229787	0.0031308
chrIV	-	8311753	8	225	0.000231782	0.00315631
chrII	-	4938602	9	285	0.000232658	0.00316658
chrIII	+	10204405	12	487	0.000233801	0.00318045
chrI	-	5484849	15	715	0.000238373	0.00324095
chrII	-	9167304	8	226	0.000238806	0.00324512
chrV	+	7729825	17	877	0.000239468	0.00325241
chrI	-	10187843	6	121	0.000240333	0.00326072
chrIV	+	10688066	6	121	0.000240333	0.00326072
chrIV	+	11122879	5	78	0.00024333	0.00329792
chrX	-	3012233	5	78	0.00024333	0.00329792
chrI	-	10433093	13	563	0.000245156	0.00332093
chrI	-	9183279	4	43	0.000247752	0.00334032
chrI	-	9205625	4	43	0.000247752	0.00334032
chrII	+	10831961	4	43	0.000247752	0.00334032
chrIV	+	207965	4	43	0.000247752	0.00334032
chrV	-	8416594	4	43	0.000247752	0.00334032
chrX	+	2308934	4	43	0.000247752	0.00334032
chrIV	-	7313638	7	172	0.000250402	0.00337253
chrX	-	3684829	7	172	0.000250402	0.00337253
chrI	+	7602089	6	122	0.000251256	0.00337697
chrIII	+	4653703	6	122	0.000251256	0.00337697
chrIII	+	5910292	6	122	0.000251256	0.00337697
chrV	+	7080672	6	122	0.000251256	0.00337697
chrIV	+	4449776	8	228	0.000253377	0.00340371
chrII	+	8219422	20	1138	0.000256828	0.00344827
chrI	+	4397882	5	79	0.00025826	0.00345135
chrI	-	574252	5	79	0.00025826	0.00345135
chrII	+	6305325	5	79	0.00025826	0.00345135
chrII	-	1233850	5	79	0.00025826	0.00345135
chrIII	+	4522272	5	79	0.00025826	0.00345135
chrV	+	4796914	5	79	0.00025826	0.00345135
chrV	-	6707089	5	79	0.00025826	0.00345135
chrX	-	13219707	5	79	0.00025826	0.00345135
chrIV	-	7487890	7	173	0.000259375	0.00346447
chrI	-	5484922	8	229	0.000260931	0.00348344
chrIII	+	7241044	40	3069	0.000261213	0.0034854
chrIII	-	7480026	6	123	0.000262564	0.00350163
chrI	+	992062	3	18	0.000266611	0.00350491
chrI	+	2928575	3	18	0.000266611	0.00350491
chrI	+	4231675	3	18	0.000266611	0.00350491
chrI	+	4308021	3	18	0.000266611	0.00350491
chrI	+	7726952	3	18	0.000266611	0.00350491
chrI	+	9175358	3	18	0.000266611	0.00350491
chrI	+	9310044	3	18	0.000266611	0.00350491
chrI	+	10381781	3	18	0.000266611	0.00350491
chrI	+	10436724	3	18	0.000266611	0.00350491
chrI	-	5567123	3	18	0.000266611	0.00350491
chrI	-	8940980	3	18	0.000266611	0.00350491
chrII	+	10097945	3	18	0.000266611	0.00350491
chrII	-	10729800	3	18	0.000266611	0.00350491
chrII	-	11656962	3	18	0.000266611	0.00350491
chrII	-	13637260	3	18	0.000266611	0.00350491
chrIII	+	10518542	3	18	0.000266611	0.00350491
chrIII	+	12984164	3	18	0.000266611	0.00350491
chrIII	-	4167253	3	18	0.000266611	0.00350491
chrIV	-	654165	3	18	0.000266611	0.00350491
chrIV	-	7162433	3	18	0.000266611	0.00350491
chrIV	-	12115789	3	18	0.000266611	0.00350491
chrV	+	6252223	3	18	0.000266611	0.00350491
chrV	+	12481824	3	18	0.000266611	0.00350491
chrV	-	6198096	3	18	0.000266611	0.00350491
chrV	-	9212043	3	18	0.000266611	0.00350491
chrV	-	10896734	3	18	0.000266611	0.00350491
chrX	-	569092	3	18	0.000266611	0.00350491
chrX	-	10590285	3	18	0.000266611	0.00350491
chrI	-	7376923	10	355	0.000266886	0.00350673
chrI	+	2670311	4	44	0.000271	0.00353202
chrI	+	13297414	4	44	0.000271	0.00353202
chrI	+	13580495	4	44	0.000271	0.00353202
chrI	-	9183448	4	44	0.000271	0.00353202
chrII	+	5319244	4	44	0.000271	0.00353202
chrII	+	5472547	4	44	0.000271	0.00353202
chrII	+	8606943	4	44	0.000271	0.00353202
chrII	-	5868273	4	44	0.000271	0.00353202
chrII	-	9888427	4	44	0.000271	0.00353202
chrIII	+	6843205	4	44	0.000271	0.00353202
chrIV	+	9801924	4	44	0.000271	0.00353202
chrIV	-	3069765	4	44	0.000271	0.00353202
chrIV	-	11010028	4	44	0.000271	0.00353202
chrV	+	11747221	4	44	0.000271	0.00353202
chrX	+	10100810	4	44	0.000271	0.00353202
chrX	+	10200081	4	44	0.000271	0.00353202
chrII	+	5056130	22	1321	0.000272623	0.00355139
chrI	-	5068781	5	80	0.000273875	0.00355847
chrII	+	5579703	5	80	0.000273875	0.00355847
chrIII	+	6768397	5	80	0.000273875	0.00355847
chrIII	+	13620480	5	80	0.000273875	0.00355847
chrIV	-	11974529	6	124	0.000274269	0.00355847
chrV	-	13787071	6	124	0.000274269	0.00355847
chrX	-	9667096	6	124	0.000274269	0.00355847
chrX	-	13767726	6	124	0.000274269	0.00355847
chrIV	+	386451	15	725	0.000275698	0.00357522
chrIV	-	12390404	7	175	0.000278097	0.00360451
chrI	-	7016935	8	232	0.000284703	0.00368828
chrV	+	11742878	6	125	0.000286379	0.00370814
chrI	-	8771481	7	176	0.000287856	0.00372539
chrI	+	4586119	13	573	0.000289715	0.00374757
chrV	-	10171931	5	81	0.000290195	0.00374815
chrX	+	15178008	5	81	0.000290195	0.00374815
chrX	-	4970201	5	81	0.000290195	0.00374815
chrIV	+	5975751	16	810	0.000292706	0.00377869
chrX	+	15697984	8	233	0.000293009	0.00378071
chrI	+	4061985	4	45	0.000295772	0.0037844
chrI	+	4340725	4	45	0.000295772	0.0037844
chrI	-	10227753	4	45	0.000295772	0.0037844
chrII	+	10581986	4	45	0.000295772	0.0037844
chrII	-	7071823	4	45	0.000295772	0.0037844
chrII	-	13493144	4	45	0.000295772	0.0037844
chrIII	-	5852350	4	45	0.000295772	0.0037844
chrIII	-	6971585	14	651	0.000295787	0.0037844
chrIII	-	9261555	4	45	0.000295772	0.0037844
chrIII	-	12795051	4	45	0.000295772	0.0037844
chrIV	-	12115039	4	45	0.000295772	0.0037844
chrV	+	13795084	4	45	0.000295772	0.0037844
chrV	-	12229913	4	45	0.000295772	0.0037844
chrX	+	14846304	4	45	0.000295772	0.0037844
chrX	-	11805551	4	45	0.000295772	0.0037844
chrII	+	8570797	7	177	0.000297888	0.00380751
chrIII	-	9740615	7	177	0.000297888	0.00380751
chrX	-	659498	6	126	0.000298905	0.00381861
chrIII	+	5765679	12	501	0.000301523	0.00385017
chrI	-	7704581	5	82	0.000307242	0.00391544
chrII	+	5053636	5	82	0.000307242	0.00391544
chrIV	+	5830142	5	82	0.000307242	0.00391544
chrV	+	10443598	5	82	0.000307242	0.00391544
chrV	-	725722	7	178	0.000308198	0.00392569
chrI	+	7526458	3	19	0.000314931	0.00395294
chrI	-	7247001	3	19	0.000314931	0.00395294
chrII	+	288422	3	19	0.000314931	0.00395294
chrII	-	5179269	3	19	0.000314931	0.00395294
chrII	-	7100078	13	578	0.000314469	0.00395294
chrII	-	11016219	3	19	0.000314931	0.00395294
chrII	-	11655808	3	19	0.000314931	0.00395294
chrIII	+	9960549	3	19	0.000314931	0.00395294
chrIII	+	10937446	3	19	0.000314931	0.00395294
chrIII	-	408428	3	19	0.000314931	0.00395294
chrIII	-	5393923	3	19	0.000314931	0.00395294
chrIII	-	7481093	3	19	0.000314931	0.00395294
chrIV	+	386452	15	734	0.000313489	0.00395294
chrIV	+	386547	14	655	0.000314322	0.00395294
chrIV	+	7217239	3	19	0.000314931	0.00395294
chrIV	+	7396685	3	19	0.000314931	0.00395294
chrIV	+	17280776	3	19	0.000314931	0.00395294
chrIV	-	6974552	3	19	0.000314931	0.00395294
chrIV	-	10169357	3	19	0.000314931	0.00395294
chrIV	-	12043465	3	19	0.000314931	0.00395294
chrV	+	7076583	3	19	0.000314931	0.00395294
chrV	+	8670945	3	19	0.000314931	0.00395294
chrV	+	18916136	3	19	0.000314931	0.00395294
chrV	-	1991259	6	127	0.000311855	0.00395294
chrV	-	7243316	3	19	0.000314931	0.00395294
chrX	+	7825384	3	19	0.000314931	0.00395294
chrX	-	2435102	3	19	0.000314931	0.00395294
chrX	-	9434741	3	19	0.000314931	0.00395294
chrX	-	12399719	3	19	0.000314931	0.00395294
chrIV	+	13778716	11	432	0.000318077	0.00399049
chrI	-	5432526	4	46	0.000322126	0.00401205
chrI	-	8079319	4	46	0.000322126	0.00401205
chrI	-	8450706	4	46	0.000322126	0.00401205
chrII	+	5319243	4	46	0.000322126	0.00401205
[truncated: 4,204 more rows]
